# Supplementary material for: Co‐adaptation impacts the robustness of predator–prey dynamics against perturbations
Source: Ecol Evol. 2019 Mar 5;9(7):3823–36. doi: 10.1002/ece3.5006 (PMC6468077; doi:10.1002/ece3.5006)
Supplement: Supplementary file 3 [file ECE3-9-3823-s003.nb]

(* Content-type: application/vnd.wolfram.mathematica *)

(*** Wolfram Notebook File ***)
(* http://www.wolfram.com/nb *)

(* CreatedBy='Mathematica 11.3' *)

(*CacheID: 234*)
(* Internal cache information:
NotebookFileLineBreakTest
NotebookFileLineBreakTest
NotebookDataPosition[       158,          7]
NotebookDataLength[   2442350,      50826]
NotebookOptionsPosition[   2428018,      50593]
NotebookOutlinePosition[   2428362,      50608]
CellTagsIndexPosition[   2428319,      50605]
WindowFrame->Normal*)

(* Beginning of Notebook Content *)
Notebook[{

Cell[CellGroupData[{
Cell["Appendix C", "Title",
 CellChangeTimes->{{3.758282617036004*^9, 
  3.75828262129243*^9}},ExpressionUUID->"bc5b6acd-2664-4212-85f9-\
c89803ffa157"],

Cell[BoxData[
 StyleBox[
  RowBox[{
   RowBox[{"Supplementary", " ", "material", " ", "to", " ", "Raatz"}], ",", 
   RowBox[{"M", "."}], ",", 
   RowBox[{"van", " ", "Velzen"}], ",", 
   RowBox[{"E", "."}], ",", 
   RowBox[{"and", " ", "Gaedke"}], ",", 
   RowBox[{
    RowBox[{"U", ".", 
     RowBox[{"(", "2019", ")"}], ".", " ", "\[IndentingNewLine]", "Co"}], "-", 
    RowBox[{
    "adaptation", " ", "impacts", " ", "the", " ", "robustness", " ", "of", 
     " ", "predator"}], "-", 
    RowBox[{"prey", " ", "dynamics", " ", "against", " ", 
     RowBox[{"perturbations", ".", " ", "Ecology"}], " ", "and", " ", 
     "Evolution"}]}]}], "Subsubsection"]], "Input",
 CellChangeTimes->{{3.758282623664667*^9, 
  3.758282649686269*^9}},ExpressionUUID->"68145f9f-3d9a-49fc-90af-\
f834f0c29f75"],

Cell["\<\
This notebook provides the basics concepts to reproduce the figures in the \
main manuscript.
To reduce computation time, you may coarsen the step sizes of Log10GTable \
(Fig. 4&5) and reduce the number of random initial conditions (nRealizations) \
for Fig. 6.\
\>", "Subsection",
 CellChangeTimes->{{3.758265306553315*^9, 3.75826538388544*^9}, {
  3.758282657422042*^9, 3.758282697296029*^9}, {3.75828273960926*^9, 
  3.758282875768875*^9}},ExpressionUUID->"267828de-18dd-4d9d-9fb2-\
0967c02f6133"],

Cell[CellGroupData[{

Cell["Preamble (adapt to your system)", "Section",
 CellChangeTimes->{{3.7582654879761267`*^9, 
  3.758265504223378*^9}},ExpressionUUID->"c68c487d-e443-4cc9-b521-\
5c50b3b938eb"],

Cell[BoxData[
 RowBox[{
  RowBox[{
   RowBox[{"ClearGlobal", "[", "]"}], ":=", 
   RowBox[{"(", 
    RowBox[{
     RowBox[{"ClearAll", "[", "\"\<Global`*\>\"", "]"}], ";", 
     RowBox[{"Clear", "[", "Derivative", "]"}], ";"}], ")"}]}], ";", 
  RowBox[{
   RowBox[{"RemoveGlobal", "[", "]"}], ":=", 
   RowBox[{"(", 
    RowBox[{
     RowBox[{"ClearGlobal", "[", "]"}], ";", 
     RowBox[{"Remove", "[", "\"\<Global`*\>\"", "]"}], ";"}], ")"}]}], ";", 
  RowBox[{"RemoveGlobal", "[", "]"}]}]], "Input",
 CellChangeTimes->{{3.702878156004178*^9, 3.7028781560197783`*^9}, {
  3.702889303640093*^9, 3.7028893068090935`*^9}},
 CellLabel->"In[1]:=",ExpressionUUID->"16f319ff-415b-46c1-bae0-c669f0227761"],

Cell[BoxData[{
 RowBox[{
  RowBox[{"SetOptions", "[", 
   RowBox[{"Plot", ",", 
    RowBox[{"BaseStyle", "\[Rule]", 
     RowBox[{"{", 
      RowBox[{
       RowBox[{"FontFamily", "->", "\"\<Helvetica\>\""}], ",", 
       RowBox[{"FontSize", "\[Rule]", "14"}], ",", 
       RowBox[{"FontWeight", "->", "Plain"}], ",", 
       RowBox[{"FontColor", "\[Rule]", "Black"}]}], "}"}]}]}], "]"}], 
  ";"}], "\n", 
 RowBox[{
  RowBox[{"SetOptions", "[", 
   RowBox[{"Plot", ",", 
    RowBox[{"{", 
     RowBox[{
      RowBox[{"FrameTicksStyle", "\[Rule]", "None"}], ",", 
      RowBox[{"FrameTicks", "\[Rule]", "Automatic"}], ",", 
      RowBox[{"FrameStyle", "\[Rule]", 
       RowBox[{"Thickness", "[", "Medium", "]"}]}], ",", 
      RowBox[{"LabelStyle", "\[Rule]", "Black"}]}], "}"}]}], "]"}], 
  ";"}], "\n", 
 RowBox[{
  RowBox[{"SetOptions", "[", 
   RowBox[{"ListPlot", ",", 
    RowBox[{"BaseStyle", "\[Rule]", 
     RowBox[{"{", 
      RowBox[{
       RowBox[{"FontFamily", "\[Rule]", "\"\<Helvetica\>\""}], ",", 
       RowBox[{"FontSize", "\[Rule]", "14"}], ",", 
       RowBox[{"FontWeight", "\[Rule]", "Plain"}], ",", 
       RowBox[{"PointSize", "[", "Large", "]"}]}], "}"}]}]}], "]"}], 
  ";"}], "\n", 
 RowBox[{
  RowBox[{"SetOptions", "[", 
   RowBox[{"ListPlot", ",", 
    RowBox[{"{", 
     RowBox[{
      RowBox[{"FrameTicksStyle", "\[Rule]", "None"}], ",", 
      RowBox[{"FrameTicks", "\[Rule]", "Automatic"}], ",", 
      RowBox[{"FrameStyle", "\[Rule]", 
       RowBox[{"Thickness", "[", "Medium", "]"}]}], ",", 
      RowBox[{"LabelStyle", "\[Rule]", 
       RowBox[{"{", 
        RowBox[{"Black", ",", 
         RowBox[{"FontSize", "\[Rule]", "14"}]}], "}"}]}]}], "}"}]}], "]"}], 
  ";"}], "\n", 
 RowBox[{
  RowBox[{"SetOptions", "[", 
   RowBox[{"Histogram", ",", 
    RowBox[{"BaseStyle", "\[Rule]", 
     RowBox[{"{", 
      RowBox[{
       RowBox[{"FontFamily", "->", "\"\<Helvetica\>\""}], ",", 
       RowBox[{"FontSize", "\[Rule]", "14"}], ",", 
       RowBox[{"FontWeight", "->", "Plain"}], ",", 
       RowBox[{"FontColor", "\[Rule]", "Black"}]}], "}"}]}]}], "]"}], 
  ";"}], "\n", 
 RowBox[{
  RowBox[{"SetOptions", "[", 
   RowBox[{"Histogram", ",", 
    RowBox[{"{", 
     RowBox[{
      RowBox[{"FrameTicksStyle", "\[Rule]", "None"}], ",", 
      RowBox[{"FrameTicks", "\[Rule]", "Automatic"}], ",", 
      RowBox[{"FrameStyle", "\[Rule]", 
       RowBox[{"Thickness", "[", "Medium", "]"}]}], ",", 
      RowBox[{"LabelStyle", "\[Rule]", 
       RowBox[{"{", 
        RowBox[{"Black", ",", 
         RowBox[{"FontSize", "\[Rule]", "14"}]}], "}"}]}]}], "}"}]}], "]"}], 
  ";"}], "\n", 
 RowBox[{
  RowBox[{"SetOptions", "[", 
   RowBox[{"ListLinePlot", ",", 
    RowBox[{"BaseStyle", "\[Rule]", 
     RowBox[{"{", 
      RowBox[{
       RowBox[{"FontFamily", "\[Rule]", "\"\<Helvetica\>\""}], ",", 
       RowBox[{"FontSize", "\[Rule]", "14"}], ",", 
       RowBox[{"FontWeight", "\[Rule]", "Plain"}]}], "}"}]}]}], "]"}], 
  ";"}], "\n", 
 RowBox[{
  RowBox[{"SetOptions", "[", 
   RowBox[{"ListLinePlot", ",", 
    RowBox[{"{", 
     RowBox[{
      RowBox[{"FrameTicksStyle", "\[Rule]", "None"}], ",", 
      RowBox[{"FrameTicks", "\[Rule]", "Automatic"}], ",", 
      RowBox[{"FrameStyle", "\[Rule]", 
       RowBox[{"Thickness", "[", "Medium", "]"}]}], ",", 
      RowBox[{"LabelStyle", "\[Rule]", 
       RowBox[{"{", 
        RowBox[{"Black", ",", 
         RowBox[{"FontSize", "\[Rule]", "14"}]}], "}"}]}]}], "}"}]}], "]"}], 
  ";"}], "\[IndentingNewLine]", 
 RowBox[{
  RowBox[{"SetOptions", "[", 
   RowBox[{"BarChart", ",", 
    RowBox[{"BaseStyle", "\[Rule]", 
     RowBox[{"{", 
      RowBox[{
       RowBox[{"FontFamily", "\[Rule]", "\"\<Helvetica\>\""}], ",", 
       RowBox[{"FontSize", "\[Rule]", "14"}], ",", 
       RowBox[{"FontWeight", "\[Rule]", "Plain"}]}], "}"}]}]}], "]"}], 
  ";"}], "\n", 
 RowBox[{
  RowBox[{"SetOptions", "[", 
   RowBox[{"BarChart", ",", 
    RowBox[{"{", 
     RowBox[{
      RowBox[{"FrameTicksStyle", "\[Rule]", "None"}], ",", 
      RowBox[{"FrameTicks", "\[Rule]", "Automatic"}], ",", 
      RowBox[{"FrameStyle", "\[Rule]", 
       RowBox[{"Thickness", "[", "Medium", "]"}]}], ",", 
      RowBox[{"LabelStyle", "\[Rule]", 
       RowBox[{"{", 
        RowBox[{"Black", ",", 
         RowBox[{"FontSize", "\[Rule]", "14"}]}], "}"}]}]}], "}"}]}], "]"}], 
  ";"}]}], "Input",
 CellChangeTimes->{{3.6211427732835293`*^9, 3.6211428034798183`*^9}, {
   3.6211447194087973`*^9, 3.6211447214087973`*^9}, {3.621144897442977*^9, 
   3.621144928027031*^9}, {3.621144976732109*^9, 3.621144980638359*^9}, {
   3.6211452345642104`*^9, 3.6211452365007343`*^9}, {3.6211464280522575`*^9, 
   3.6211464309272575`*^9}, {3.6212425832308407`*^9, 3.621242583981786*^9}, {
   3.621242639052925*^9, 3.621242640971807*^9}, {3.6212432683098264`*^9, 
   3.6212433267473264`*^9}, {3.6212433921223264`*^9, 3.621243392794202*^9}, {
   3.621243625431916*^9, 3.621243626806488*^9}, {3.6212438491649103`*^9, 
   3.6212438515174494`*^9}, {3.7035031926183*^9, 3.703503192900297*^9}, {
   3.7035033429490137`*^9, 3.7035033439210043`*^9}, {3.7035034395211143`*^9, 
   3.703503467248353*^9}, {3.7035037023821383`*^9, 3.7035037085640764`*^9}, {
   3.7035037581915836`*^9, 3.7035037865123005`*^9}, {3.703503865194565*^9, 
   3.703503865954557*^9}, {3.703504071739674*^9, 3.703504072959662*^9}, {
   3.7035041541486*^9, 3.7035042418367248`*^9}, 3.727004471933627*^9, {
   3.728364402710441*^9, 3.728364416562826*^9}, {3.7582821653330717`*^9, 
   3.7582821659700785`*^9}, {3.75828247162947*^9, 3.758282471789471*^9}},
 CellLabel->"In[3]:=",ExpressionUUID->"46eaf78e-c9b8-4e8b-8cf9-472533a4cba1"]
}, Open  ]],

Cell[CellGroupData[{

Cell["Model equations and standard parameter set", "Section",
 CellChangeTimes->{{3.7582656080398645`*^9, 
  3.758265631765188*^9}},ExpressionUUID->"278d2839-ce0d-4d94-ac89-\
c1870f4763cb"],

Cell[CellGroupData[{

Cell[BoxData[{
 RowBox[{
  RowBox[{"a", "=", 
   RowBox[{"a0", "/", 
    RowBox[{"(", 
     RowBox[{"1", "+", 
      RowBox[{"Exp", "[", 
       RowBox[{"\[Theta]", 
        RowBox[{"(", 
         RowBox[{
          RowBox[{"u", "[", "t", "]"}], "-", 
          RowBox[{"v", "[", "t", "]"}]}], ")"}]}], "]"}]}], ")"}]}]}], 
  ";"}], "\[IndentingNewLine]", 
 RowBox[{
  RowBox[{"r", "=", 
   RowBox[{"r0", " ", 
    RowBox[{"Exp", "[", 
     RowBox[{
      RowBox[{"-", "cx"}], " ", 
      RowBox[{
       RowBox[{"(", 
        RowBox[{"u", "[", "t", "]"}], ")"}], "^", "2"}]}], "]"}]}]}], 
  ";"}], "\[IndentingNewLine]", 
 RowBox[{
  RowBox[{"\[Epsilon]", "=", 
   RowBox[{"\[Epsilon]0", " ", 
    RowBox[{"Exp", "[", 
     RowBox[{
      RowBox[{"-", "cy"}], " ", 
      SuperscriptBox[
       RowBox[{"(", 
        RowBox[{"v", "[", "t", "]"}], ")"}], "2"]}], "]"}]}]}], 
  ";"}], "\[IndentingNewLine]", 
 RowBox[{"dsdt", "=", 
  RowBox[{
   RowBox[{
    RowBox[{"(", 
     RowBox[{"sI", "-", 
      RowBox[{"s", "[", "t", "]"}]}], ")"}], "*", "\[Delta]"}], "-", 
   RowBox[{
    RowBox[{
     SubscriptBox["\[Omega]", "N"], "/", 
     SubscriptBox["\[Omega]", "C"]}], "r", "*", 
    RowBox[{"s", "[", "t", "]"}], "*", 
    RowBox[{
     RowBox[{"x", "[", "t", "]"}], "/", 
     RowBox[{"(", 
      RowBox[{
       RowBox[{"s", "[", "t", "]"}], "+", "K"}], 
      ")"}]}]}]}]}], "\[IndentingNewLine]", 
 RowBox[{"dxdt", "=", 
  RowBox[{
   RowBox[{"r", "*", 
    RowBox[{
     RowBox[{"s", "[", "t", "]"}], "/", 
     RowBox[{"(", 
      RowBox[{
       RowBox[{"s", "[", "t", "]"}], "+", "K"}], ")"}]}], "*", 
    RowBox[{"x", "[", "t", "]"}]}], "-", 
   RowBox[{"\[Delta]", "*", 
    RowBox[{"x", "[", "t", "]"}]}], "-", 
   RowBox[{"a", "*", 
    RowBox[{"y", "[", "t", "]"}], "*", 
    RowBox[{
     RowBox[{"x", "[", "t", "]"}], "/", 
     RowBox[{"(", 
      RowBox[{"1", "+", 
       RowBox[{"a", "*", "h", "*", 
        RowBox[{"x", "[", "t", "]"}]}]}], 
      ")"}]}]}]}]}], "\[IndentingNewLine]", 
 RowBox[{"dydt", "=", 
  RowBox[{
   RowBox[{"\[Epsilon]", " ", "a", " ", 
    RowBox[{
     RowBox[{"x", "[", "t", "]"}], "/", 
     RowBox[{"(", 
      RowBox[{"1", "+", 
       RowBox[{"a", " ", "h", " ", 
        RowBox[{"x", "[", "t", "]"}]}]}], ")"}]}], 
    RowBox[{"y", "[", "t", "]"}]}], "-", 
   RowBox[{"\[Delta]", " ", 
    RowBox[{"y", "[", "t", "]"}]}]}]}], "\[IndentingNewLine]", 
 RowBox[{
  RowBox[{
   RowBox[{"Wx", "[", "t", "]"}], "=", 
   RowBox[{
    RowBox[{"1", "/", 
     RowBox[{"x", "[", "t", "]"}]}], "*", "dxdt"}]}], 
  ";"}], "\[IndentingNewLine]", 
 RowBox[{
  RowBox[{
   RowBox[{"Wy", "[", "t", "]"}], "=", 
   RowBox[{
    RowBox[{"1", "/", 
     RowBox[{"y", "[", "t", "]"}]}], "*", "dydt"}]}], 
  ";"}], "\[IndentingNewLine]", 
 RowBox[{"dudt", "=", 
  RowBox[{"G", "*", 
   RowBox[{"D", "[", 
    RowBox[{
     RowBox[{"Wx", "[", "t", "]"}], ",", 
     RowBox[{"u", "[", "t", "]"}]}], "]"}], "*", 
   RowBox[{"Exp", "[", 
    RowBox[{
     RowBox[{"-", "\[Alpha]"}], "/", 
     RowBox[{"(", 
      RowBox[{"u", "[", "t", "]"}], ")"}]}], "]"}]}]}], "\[IndentingNewLine]", 
 RowBox[{"dvdt", "=", 
  RowBox[{"G", "*", 
   RowBox[{"D", "[", 
    RowBox[{
     RowBox[{"Wy", "[", "t", "]"}], ",", 
     RowBox[{"v", "[", "t", "]"}]}], "]"}], "*", 
   RowBox[{"Exp", "[", 
    RowBox[{
     RowBox[{"-", "\[Alpha]"}], "/", 
     RowBox[{"(", 
      RowBox[{"v", "[", "t", "]"}], ")"}]}], "]"}]}]}], "\[IndentingNewLine]", 
 RowBox[{
  RowBox[{"init", "=", 
   RowBox[{"{", 
    RowBox[{
     RowBox[{
      RowBox[{"s", "[", "0", "]"}], "\[Equal]", "s0"}], ",", 
     RowBox[{
      RowBox[{"x", "[", "0", "]"}], "\[Equal]", "x0"}], ",", 
     RowBox[{
      RowBox[{"y", "[", "0", "]"}], "\[Equal]", "y0"}], ",", 
     RowBox[{
      RowBox[{"u", "[", "0", "]"}], "\[Equal]", " ", "u0"}], ",", 
     RowBox[{
      RowBox[{"v", "[", "0", "]"}], "\[Equal]", " ", "v0"}]}], "}"}]}], 
  ";"}], "\[IndentingNewLine]", 
 RowBox[{
  RowBox[{"sys", "=", 
   RowBox[{"{", 
    RowBox[{
     RowBox[{
      RowBox[{
       RowBox[{"s", "'"}], "[", "t", "]"}], "\[Equal]", "dsdt"}], ",", 
     RowBox[{
      RowBox[{
       RowBox[{"x", "'"}], "[", "t", "]"}], "\[Equal]", "dxdt"}], ",", 
     RowBox[{
      RowBox[{
       RowBox[{"y", "'"}], "[", "t", "]"}], "\[Equal]", "dydt"}], ",", 
     RowBox[{
      RowBox[{
       RowBox[{"u", "'"}], "[", "t", "]"}], "\[Equal]", "dudt"}], ",", 
     RowBox[{
      RowBox[{
       RowBox[{"v", "'"}], "[", "t", "]"}], "\[Equal]", "dvdt"}], ",", 
     "init"}], "}"}]}], ";"}]}], "Input",
 CellChangeTimes->{{3.702889158074093*^9, 3.702889263808093*^9}, {
   3.7028895516650934`*^9, 3.702889574130093*^9}, {3.702890306987093*^9, 
   3.702890311130093*^9}, {3.702890364978093*^9, 3.7028904322060933`*^9}, 
   3.702890465965093*^9, {3.7028905846440935`*^9, 3.7028905876340933`*^9}, 
   3.7028906475590935`*^9, {3.7032199462326827`*^9, 3.7032199484834127`*^9}, {
   3.7035034860551653`*^9, 3.703503486815158*^9}, 3.703910252092069*^9, {
   3.703930227252861*^9, 3.7039302339660416`*^9}, {3.7270046912125525`*^9, 
   3.727004697668198*^9}, {3.727004849441374*^9, 3.727004906166046*^9}, {
   3.7270049844498734`*^9, 3.727004986495078*^9}, {3.727087343628686*^9, 
   3.72708735696284*^9}, {3.7271551431460457`*^9, 3.7271551488640127`*^9}, {
   3.75826564131032*^9, 3.7582656455103817`*^9}, {3.7582656833549137`*^9, 
   3.7582657377876964`*^9}, {3.7582657872475023`*^9, 3.7582658603666663`*^9}},
 CellLabel->"In[13]:=",ExpressionUUID->"4925ff31-ff49-4300-a267-940c62784942"],

Cell[BoxData[
 RowBox[{
  RowBox[{"\[Delta]", " ", 
   RowBox[{"(", 
    RowBox[{"sI", "-", 
     RowBox[{"s", "[", "t", "]"}]}], ")"}]}], "-", 
  FractionBox[
   RowBox[{
    SuperscriptBox["\[ExponentialE]", 
     RowBox[{
      RowBox[{"-", "cx"}], " ", 
      SuperscriptBox[
       RowBox[{"u", "[", "t", "]"}], "2"]}]], " ", "r0", " ", 
    RowBox[{"s", "[", "t", "]"}], " ", 
    SubscriptBox["\[Omega]", "N"], " ", 
    RowBox[{"x", "[", "t", "]"}]}], 
   RowBox[{
    RowBox[{"(", 
     RowBox[{"K", "+", 
      RowBox[{"s", "[", "t", "]"}]}], ")"}], " ", 
    SubscriptBox["\[Omega]", "C"]}]]}]], "Output",
 CellChangeTimes->{
  3.7276128221219296`*^9, 3.7276129901395264`*^9, 3.727680747612172*^9, 
   3.727692087114805*^9, 3.7276923683779287`*^9, 3.727705700023363*^9, 
   3.727760577904044*^9, 3.7277624656104717`*^9, 3.7277783403894424`*^9, 
   3.7277783807269044`*^9, 3.7277790116886625`*^9, 3.728366579376295*^9, 
   3.7283671114665127`*^9, 3.728367190537513*^9, 3.728368011721529*^9, {
   3.728633613371376*^9, 3.728633630224701*^9}, 3.7286378467126555`*^9, 
   3.7287261075082006`*^9, 3.7287261880335455`*^9, 3.728726615186981*^9, 
   3.7287272995749025`*^9, 3.7287285098732767`*^9, 3.7287288297743363`*^9, 
   3.728728942865052*^9, 3.7287297064475145`*^9, 3.7287467305797386`*^9, 
   3.7287467667903595`*^9, 3.729227659912573*^9, 3.729227704726054*^9, 
   3.729228135908168*^9, 3.729228224458022*^9, {3.7292284402355976`*^9, 
   3.7292284455101247`*^9}, 3.7292302962181773`*^9, 3.7292303966922235`*^9, 
   3.7292327606165924`*^9, 3.7292328579293227`*^9, 3.729232953320861*^9, 
   3.7300987208568163`*^9, 3.730106963798565*^9, 3.7301071338278685`*^9, 
   3.7342589502175345`*^9, 3.734753665544074*^9, 3.734755990818431*^9, 
   3.7347560469164314`*^9, 3.7355418512801695`*^9, {3.735963418925127*^9, 
   3.735963440905504*^9}, {3.7360586722044*^9, 3.7360586919649725`*^9}, 
   3.7360658402889996`*^9, 3.736147149894149*^9, 3.7361479966707673`*^9, 
   3.736149187553179*^9, 3.736151060763242*^9, 3.7361511020775723`*^9, 
   3.736151339849901*^9, 3.736151434594431*^9, 3.7365046580032687`*^9, 
   3.739774131576767*^9, 3.739788318808812*^9, 3.7413266994505434`*^9, 
   3.741338247689531*^9, 3.753681876365715*^9, 3.7536826976128883`*^9, 
   3.75826564612239*^9, 3.7582657418717537`*^9, {3.758265846056463*^9, 
   3.758265869235798*^9}, 3.758267712655321*^9, 3.7582678402619343`*^9, 
   3.7582795580425076`*^9, 3.7582804783528414`*^9, 3.7582823967264657`*^9, 
   3.7582825470868053`*^9},
 CellLabel->"Out[16]=",ExpressionUUID->"9336a9fb-8576-4fe8-bd48-f9843dee0785"],

Cell[BoxData[
 RowBox[{
  RowBox[{
   RowBox[{"-", "\[Delta]"}], " ", 
   RowBox[{"x", "[", "t", "]"}]}], "+", 
  FractionBox[
   RowBox[{
    SuperscriptBox["\[ExponentialE]", 
     RowBox[{
      RowBox[{"-", "cx"}], " ", 
      SuperscriptBox[
       RowBox[{"u", "[", "t", "]"}], "2"]}]], " ", "r0", " ", 
    RowBox[{"s", "[", "t", "]"}], " ", 
    RowBox[{"x", "[", "t", "]"}]}], 
   RowBox[{"K", "+", 
    RowBox[{"s", "[", "t", "]"}]}]], "-", 
  FractionBox[
   RowBox[{"a0", " ", 
    RowBox[{"x", "[", "t", "]"}], " ", 
    RowBox[{"y", "[", "t", "]"}]}], 
   RowBox[{
    RowBox[{"(", 
     RowBox[{"1", "+", 
      SuperscriptBox["\[ExponentialE]", 
       RowBox[{"\[Theta]", " ", 
        RowBox[{"(", 
         RowBox[{
          RowBox[{"u", "[", "t", "]"}], "-", 
          RowBox[{"v", "[", "t", "]"}]}], ")"}]}]]}], ")"}], " ", 
    RowBox[{"(", 
     RowBox[{"1", "+", 
      FractionBox[
       RowBox[{"a0", " ", "h", " ", 
        RowBox[{"x", "[", "t", "]"}]}], 
       RowBox[{"1", "+", 
        SuperscriptBox["\[ExponentialE]", 
         RowBox[{"\[Theta]", " ", 
          RowBox[{"(", 
           RowBox[{
            RowBox[{"u", "[", "t", "]"}], "-", 
            RowBox[{"v", "[", "t", "]"}]}], ")"}]}]]}]]}], 
     ")"}]}]]}]], "Output",
 CellChangeTimes->{
  3.7276128221219296`*^9, 3.7276129901395264`*^9, 3.727680747612172*^9, 
   3.727692087114805*^9, 3.7276923683779287`*^9, 3.727705700023363*^9, 
   3.727760577904044*^9, 3.7277624656104717`*^9, 3.7277783403894424`*^9, 
   3.7277783807269044`*^9, 3.7277790116886625`*^9, 3.728366579376295*^9, 
   3.7283671114665127`*^9, 3.728367190537513*^9, 3.728368011721529*^9, {
   3.728633613371376*^9, 3.728633630224701*^9}, 3.7286378467126555`*^9, 
   3.7287261075082006`*^9, 3.7287261880335455`*^9, 3.728726615186981*^9, 
   3.7287272995749025`*^9, 3.7287285098732767`*^9, 3.7287288297743363`*^9, 
   3.728728942865052*^9, 3.7287297064475145`*^9, 3.7287467305797386`*^9, 
   3.7287467667903595`*^9, 3.729227659912573*^9, 3.729227704726054*^9, 
   3.729228135908168*^9, 3.729228224458022*^9, {3.7292284402355976`*^9, 
   3.7292284455101247`*^9}, 3.7292302962181773`*^9, 3.7292303966922235`*^9, 
   3.7292327606165924`*^9, 3.7292328579293227`*^9, 3.729232953320861*^9, 
   3.7300987208568163`*^9, 3.730106963798565*^9, 3.7301071338278685`*^9, 
   3.7342589502175345`*^9, 3.734753665544074*^9, 3.734755990818431*^9, 
   3.7347560469164314`*^9, 3.7355418512801695`*^9, {3.735963418925127*^9, 
   3.735963440905504*^9}, {3.7360586722044*^9, 3.7360586919649725`*^9}, 
   3.7360658402889996`*^9, 3.736147149894149*^9, 3.7361479966707673`*^9, 
   3.736149187553179*^9, 3.736151060763242*^9, 3.7361511020775723`*^9, 
   3.736151339849901*^9, 3.736151434594431*^9, 3.7365046580032687`*^9, 
   3.739774131576767*^9, 3.739788318808812*^9, 3.7413266994505434`*^9, 
   3.741338247689531*^9, 3.753681876365715*^9, 3.7536826976128883`*^9, 
   3.75826564612239*^9, 3.7582657418717537`*^9, {3.758265846056463*^9, 
   3.758265869235798*^9}, 3.758267712655321*^9, 3.7582678402619343`*^9, 
   3.7582795580425076`*^9, 3.7582804783528414`*^9, 3.7582823967264657`*^9, 
   3.7582825470868053`*^9},
 CellLabel->"Out[17]=",ExpressionUUID->"1d41b0c4-e84f-4a41-8ddf-2d77061f7fc0"],

Cell[BoxData[
 RowBox[{
  RowBox[{
   RowBox[{"-", "\[Delta]"}], " ", 
   RowBox[{"y", "[", "t", "]"}]}], "+", 
  FractionBox[
   RowBox[{"a0", " ", 
    SuperscriptBox["\[ExponentialE]", 
     RowBox[{
      RowBox[{"-", "cy"}], " ", 
      SuperscriptBox[
       RowBox[{"v", "[", "t", "]"}], "2"]}]], " ", "\[Epsilon]0", " ", 
    RowBox[{"x", "[", "t", "]"}], " ", 
    RowBox[{"y", "[", "t", "]"}]}], 
   RowBox[{
    RowBox[{"(", 
     RowBox[{"1", "+", 
      SuperscriptBox["\[ExponentialE]", 
       RowBox[{"\[Theta]", " ", 
        RowBox[{"(", 
         RowBox[{
          RowBox[{"u", "[", "t", "]"}], "-", 
          RowBox[{"v", "[", "t", "]"}]}], ")"}]}]]}], ")"}], " ", 
    RowBox[{"(", 
     RowBox[{"1", "+", 
      FractionBox[
       RowBox[{"a0", " ", "h", " ", 
        RowBox[{"x", "[", "t", "]"}]}], 
       RowBox[{"1", "+", 
        SuperscriptBox["\[ExponentialE]", 
         RowBox[{"\[Theta]", " ", 
          RowBox[{"(", 
           RowBox[{
            RowBox[{"u", "[", "t", "]"}], "-", 
            RowBox[{"v", "[", "t", "]"}]}], ")"}]}]]}]]}], 
     ")"}]}]]}]], "Output",
 CellChangeTimes->{
  3.7276128221219296`*^9, 3.7276129901395264`*^9, 3.727680747612172*^9, 
   3.727692087114805*^9, 3.7276923683779287`*^9, 3.727705700023363*^9, 
   3.727760577904044*^9, 3.7277624656104717`*^9, 3.7277783403894424`*^9, 
   3.7277783807269044`*^9, 3.7277790116886625`*^9, 3.728366579376295*^9, 
   3.7283671114665127`*^9, 3.728367190537513*^9, 3.728368011721529*^9, {
   3.728633613371376*^9, 3.728633630224701*^9}, 3.7286378467126555`*^9, 
   3.7287261075082006`*^9, 3.7287261880335455`*^9, 3.728726615186981*^9, 
   3.7287272995749025`*^9, 3.7287285098732767`*^9, 3.7287288297743363`*^9, 
   3.728728942865052*^9, 3.7287297064475145`*^9, 3.7287467305797386`*^9, 
   3.7287467667903595`*^9, 3.729227659912573*^9, 3.729227704726054*^9, 
   3.729228135908168*^9, 3.729228224458022*^9, {3.7292284402355976`*^9, 
   3.7292284455101247`*^9}, 3.7292302962181773`*^9, 3.7292303966922235`*^9, 
   3.7292327606165924`*^9, 3.7292328579293227`*^9, 3.729232953320861*^9, 
   3.7300987208568163`*^9, 3.730106963798565*^9, 3.7301071338278685`*^9, 
   3.7342589502175345`*^9, 3.734753665544074*^9, 3.734755990818431*^9, 
   3.7347560469164314`*^9, 3.7355418512801695`*^9, {3.735963418925127*^9, 
   3.735963440905504*^9}, {3.7360586722044*^9, 3.7360586919649725`*^9}, 
   3.7360658402889996`*^9, 3.736147149894149*^9, 3.7361479966707673`*^9, 
   3.736149187553179*^9, 3.736151060763242*^9, 3.7361511020775723`*^9, 
   3.736151339849901*^9, 3.736151434594431*^9, 3.7365046580032687`*^9, 
   3.739774131576767*^9, 3.739788318808812*^9, 3.7413266994505434`*^9, 
   3.741338247689531*^9, 3.753681876365715*^9, 3.7536826976128883`*^9, 
   3.75826564612239*^9, 3.7582657418717537`*^9, {3.758265846056463*^9, 
   3.758265869235798*^9}, 3.758267712655321*^9, 3.7582678402619343`*^9, 
   3.7582795580425076`*^9, 3.7582804783528414`*^9, 3.7582823967264657`*^9, 
   3.7582825470868053`*^9},
 CellLabel->"Out[18]=",ExpressionUUID->"3113b978-59e3-4648-a514-401e5dc04d13"],

Cell[BoxData[
 FractionBox[
  RowBox[{
   SuperscriptBox["\[ExponentialE]", 
    RowBox[{"-", 
     FractionBox["\[Alpha]", 
      RowBox[{"u", "[", "t", "]"}]]}]], " ", "G", " ", 
   RowBox[{"(", 
    RowBox[{
     RowBox[{"-", 
      FractionBox[
       RowBox[{"2", " ", "cx", " ", 
        SuperscriptBox["\[ExponentialE]", 
         RowBox[{
          RowBox[{"-", "cx"}], " ", 
          SuperscriptBox[
           RowBox[{"u", "[", "t", "]"}], "2"]}]], " ", "r0", " ", 
        RowBox[{"s", "[", "t", "]"}], " ", 
        RowBox[{"u", "[", "t", "]"}], " ", 
        RowBox[{"x", "[", "t", "]"}]}], 
       RowBox[{"K", "+", 
        RowBox[{"s", "[", "t", "]"}]}]]}], "-", 
     FractionBox[
      RowBox[{
       SuperscriptBox["a0", "2"], " ", 
       SuperscriptBox["\[ExponentialE]", 
        RowBox[{"\[Theta]", " ", 
         RowBox[{"(", 
          RowBox[{
           RowBox[{"u", "[", "t", "]"}], "-", 
           RowBox[{"v", "[", "t", "]"}]}], ")"}]}]], " ", "h", " ", 
       "\[Theta]", " ", 
       SuperscriptBox[
        RowBox[{"x", "[", "t", "]"}], "2"], " ", 
       RowBox[{"y", "[", "t", "]"}]}], 
      RowBox[{
       SuperscriptBox[
        RowBox[{"(", 
         RowBox[{"1", "+", 
          SuperscriptBox["\[ExponentialE]", 
           RowBox[{"\[Theta]", " ", 
            RowBox[{"(", 
             RowBox[{
              RowBox[{"u", "[", "t", "]"}], "-", 
              RowBox[{"v", "[", "t", "]"}]}], ")"}]}]]}], ")"}], "3"], " ", 
       SuperscriptBox[
        RowBox[{"(", 
         RowBox[{"1", "+", 
          FractionBox[
           RowBox[{"a0", " ", "h", " ", 
            RowBox[{"x", "[", "t", "]"}]}], 
           RowBox[{"1", "+", 
            SuperscriptBox["\[ExponentialE]", 
             RowBox[{"\[Theta]", " ", 
              RowBox[{"(", 
               RowBox[{
                RowBox[{"u", "[", "t", "]"}], "-", 
                RowBox[{"v", "[", "t", "]"}]}], ")"}]}]]}]]}], ")"}], "2"]}]],
      "+", 
     FractionBox[
      RowBox[{"a0", " ", 
       SuperscriptBox["\[ExponentialE]", 
        RowBox[{"\[Theta]", " ", 
         RowBox[{"(", 
          RowBox[{
           RowBox[{"u", "[", "t", "]"}], "-", 
           RowBox[{"v", "[", "t", "]"}]}], ")"}]}]], " ", "\[Theta]", " ", 
       RowBox[{"x", "[", "t", "]"}], " ", 
       RowBox[{"y", "[", "t", "]"}]}], 
      RowBox[{
       SuperscriptBox[
        RowBox[{"(", 
         RowBox[{"1", "+", 
          SuperscriptBox["\[ExponentialE]", 
           RowBox[{"\[Theta]", " ", 
            RowBox[{"(", 
             RowBox[{
              RowBox[{"u", "[", "t", "]"}], "-", 
              RowBox[{"v", "[", "t", "]"}]}], ")"}]}]]}], ")"}], "2"], " ", 
       RowBox[{"(", 
        RowBox[{"1", "+", 
         FractionBox[
          RowBox[{"a0", " ", "h", " ", 
           RowBox[{"x", "[", "t", "]"}]}], 
          RowBox[{"1", "+", 
           SuperscriptBox["\[ExponentialE]", 
            RowBox[{"\[Theta]", " ", 
             RowBox[{"(", 
              RowBox[{
               RowBox[{"u", "[", "t", "]"}], "-", 
               RowBox[{"v", "[", "t", "]"}]}], ")"}]}]]}]]}], ")"}]}]]}], 
    ")"}]}], 
  RowBox[{"x", "[", "t", "]"}]]], "Output",
 CellChangeTimes->{
  3.7276128221219296`*^9, 3.7276129901395264`*^9, 3.727680747612172*^9, 
   3.727692087114805*^9, 3.7276923683779287`*^9, 3.727705700023363*^9, 
   3.727760577904044*^9, 3.7277624656104717`*^9, 3.7277783403894424`*^9, 
   3.7277783807269044`*^9, 3.7277790116886625`*^9, 3.728366579376295*^9, 
   3.7283671114665127`*^9, 3.728367190537513*^9, 3.728368011721529*^9, {
   3.728633613371376*^9, 3.728633630224701*^9}, 3.7286378467126555`*^9, 
   3.7287261075082006`*^9, 3.7287261880335455`*^9, 3.728726615186981*^9, 
   3.7287272995749025`*^9, 3.7287285098732767`*^9, 3.7287288297743363`*^9, 
   3.728728942865052*^9, 3.7287297064475145`*^9, 3.7287467305797386`*^9, 
   3.7287467667903595`*^9, 3.729227659912573*^9, 3.729227704726054*^9, 
   3.729228135908168*^9, 3.729228224458022*^9, {3.7292284402355976`*^9, 
   3.7292284455101247`*^9}, 3.7292302962181773`*^9, 3.7292303966922235`*^9, 
   3.7292327606165924`*^9, 3.7292328579293227`*^9, 3.729232953320861*^9, 
   3.7300987208568163`*^9, 3.730106963798565*^9, 3.7301071338278685`*^9, 
   3.7342589502175345`*^9, 3.734753665544074*^9, 3.734755990818431*^9, 
   3.7347560469164314`*^9, 3.7355418512801695`*^9, {3.735963418925127*^9, 
   3.735963440905504*^9}, {3.7360586722044*^9, 3.7360586919649725`*^9}, 
   3.7360658402889996`*^9, 3.736147149894149*^9, 3.7361479966707673`*^9, 
   3.736149187553179*^9, 3.736151060763242*^9, 3.7361511020775723`*^9, 
   3.736151339849901*^9, 3.736151434594431*^9, 3.7365046580032687`*^9, 
   3.739774131576767*^9, 3.739788318808812*^9, 3.7413266994505434`*^9, 
   3.741338247689531*^9, 3.753681876365715*^9, 3.7536826976128883`*^9, 
   3.75826564612239*^9, 3.7582657418717537`*^9, {3.758265846056463*^9, 
   3.758265869235798*^9}, 3.758267712655321*^9, 3.7582678402619343`*^9, 
   3.7582795580425076`*^9, 3.7582804783528414`*^9, 3.7582823967264657`*^9, 
   3.758282547096805*^9},
 CellLabel->"Out[21]=",ExpressionUUID->"11ea5d25-da2a-4a8f-af3e-f930c8c1635e"],

Cell[BoxData[
 FractionBox[
  RowBox[{
   SuperscriptBox["\[ExponentialE]", 
    RowBox[{"-", 
     FractionBox["\[Alpha]", 
      RowBox[{"v", "[", "t", "]"}]]}]], " ", "G", " ", 
   RowBox[{"(", 
    RowBox[{
     RowBox[{"-", 
      FractionBox[
       RowBox[{
        SuperscriptBox["a0", "2"], " ", 
        SuperscriptBox["\[ExponentialE]", 
         RowBox[{
          RowBox[{"\[Theta]", " ", 
           RowBox[{"(", 
            RowBox[{
             RowBox[{"u", "[", "t", "]"}], "-", 
             RowBox[{"v", "[", "t", "]"}]}], ")"}]}], "-", 
          RowBox[{"cy", " ", 
           SuperscriptBox[
            RowBox[{"v", "[", "t", "]"}], "2"]}]}]], " ", "h", " ", 
        "\[Epsilon]0", " ", "\[Theta]", " ", 
        SuperscriptBox[
         RowBox[{"x", "[", "t", "]"}], "2"], " ", 
        RowBox[{"y", "[", "t", "]"}]}], 
       RowBox[{
        SuperscriptBox[
         RowBox[{"(", 
          RowBox[{"1", "+", 
           SuperscriptBox["\[ExponentialE]", 
            RowBox[{"\[Theta]", " ", 
             RowBox[{"(", 
              RowBox[{
               RowBox[{"u", "[", "t", "]"}], "-", 
               RowBox[{"v", "[", "t", "]"}]}], ")"}]}]]}], ")"}], "3"], " ", 
        SuperscriptBox[
         RowBox[{"(", 
          RowBox[{"1", "+", 
           FractionBox[
            RowBox[{"a0", " ", "h", " ", 
             RowBox[{"x", "[", "t", "]"}]}], 
            RowBox[{"1", "+", 
             SuperscriptBox["\[ExponentialE]", 
              RowBox[{"\[Theta]", " ", 
               RowBox[{"(", 
                RowBox[{
                 RowBox[{"u", "[", "t", "]"}], "-", 
                 RowBox[{"v", "[", "t", "]"}]}], ")"}]}]]}]]}], ")"}], 
         "2"]}]]}], "+", 
     FractionBox[
      RowBox[{"a0", " ", 
       SuperscriptBox["\[ExponentialE]", 
        RowBox[{
         RowBox[{"\[Theta]", " ", 
          RowBox[{"(", 
           RowBox[{
            RowBox[{"u", "[", "t", "]"}], "-", 
            RowBox[{"v", "[", "t", "]"}]}], ")"}]}], "-", 
         RowBox[{"cy", " ", 
          SuperscriptBox[
           RowBox[{"v", "[", "t", "]"}], "2"]}]}]], " ", "\[Epsilon]0", " ", 
       "\[Theta]", " ", 
       RowBox[{"x", "[", "t", "]"}], " ", 
       RowBox[{"y", "[", "t", "]"}]}], 
      RowBox[{
       SuperscriptBox[
        RowBox[{"(", 
         RowBox[{"1", "+", 
          SuperscriptBox["\[ExponentialE]", 
           RowBox[{"\[Theta]", " ", 
            RowBox[{"(", 
             RowBox[{
              RowBox[{"u", "[", "t", "]"}], "-", 
              RowBox[{"v", "[", "t", "]"}]}], ")"}]}]]}], ")"}], "2"], " ", 
       RowBox[{"(", 
        RowBox[{"1", "+", 
         FractionBox[
          RowBox[{"a0", " ", "h", " ", 
           RowBox[{"x", "[", "t", "]"}]}], 
          RowBox[{"1", "+", 
           SuperscriptBox["\[ExponentialE]", 
            RowBox[{"\[Theta]", " ", 
             RowBox[{"(", 
              RowBox[{
               RowBox[{"u", "[", "t", "]"}], "-", 
               RowBox[{"v", "[", "t", "]"}]}], ")"}]}]]}]]}], ")"}]}]], "-", 
     FractionBox[
      RowBox[{"2", " ", "a0", " ", "cy", " ", 
       SuperscriptBox["\[ExponentialE]", 
        RowBox[{
         RowBox[{"-", "cy"}], " ", 
         SuperscriptBox[
          RowBox[{"v", "[", "t", "]"}], "2"]}]], " ", "\[Epsilon]0", " ", 
       RowBox[{"v", "[", "t", "]"}], " ", 
       RowBox[{"x", "[", "t", "]"}], " ", 
       RowBox[{"y", "[", "t", "]"}]}], 
      RowBox[{
       RowBox[{"(", 
        RowBox[{"1", "+", 
         SuperscriptBox["\[ExponentialE]", 
          RowBox[{"\[Theta]", " ", 
           RowBox[{"(", 
            RowBox[{
             RowBox[{"u", "[", "t", "]"}], "-", 
             RowBox[{"v", "[", "t", "]"}]}], ")"}]}]]}], ")"}], " ", 
       RowBox[{"(", 
        RowBox[{"1", "+", 
         FractionBox[
          RowBox[{"a0", " ", "h", " ", 
           RowBox[{"x", "[", "t", "]"}]}], 
          RowBox[{"1", "+", 
           SuperscriptBox["\[ExponentialE]", 
            RowBox[{"\[Theta]", " ", 
             RowBox[{"(", 
              RowBox[{
               RowBox[{"u", "[", "t", "]"}], "-", 
               RowBox[{"v", "[", "t", "]"}]}], ")"}]}]]}]]}], ")"}]}]]}], 
    ")"}]}], 
  RowBox[{"y", "[", "t", "]"}]]], "Output",
 CellChangeTimes->{
  3.7276128221219296`*^9, 3.7276129901395264`*^9, 3.727680747612172*^9, 
   3.727692087114805*^9, 3.7276923683779287`*^9, 3.727705700023363*^9, 
   3.727760577904044*^9, 3.7277624656104717`*^9, 3.7277783403894424`*^9, 
   3.7277783807269044`*^9, 3.7277790116886625`*^9, 3.728366579376295*^9, 
   3.7283671114665127`*^9, 3.728367190537513*^9, 3.728368011721529*^9, {
   3.728633613371376*^9, 3.728633630224701*^9}, 3.7286378467126555`*^9, 
   3.7287261075082006`*^9, 3.7287261880335455`*^9, 3.728726615186981*^9, 
   3.7287272995749025`*^9, 3.7287285098732767`*^9, 3.7287288297743363`*^9, 
   3.728728942865052*^9, 3.7287297064475145`*^9, 3.7287467305797386`*^9, 
   3.7287467667903595`*^9, 3.729227659912573*^9, 3.729227704726054*^9, 
   3.729228135908168*^9, 3.729228224458022*^9, {3.7292284402355976`*^9, 
   3.7292284455101247`*^9}, 3.7292302962181773`*^9, 3.7292303966922235`*^9, 
   3.7292327606165924`*^9, 3.7292328579293227`*^9, 3.729232953320861*^9, 
   3.7300987208568163`*^9, 3.730106963798565*^9, 3.7301071338278685`*^9, 
   3.7342589502175345`*^9, 3.734753665544074*^9, 3.734755990818431*^9, 
   3.7347560469164314`*^9, 3.7355418512801695`*^9, {3.735963418925127*^9, 
   3.735963440905504*^9}, {3.7360586722044*^9, 3.7360586919649725`*^9}, 
   3.7360658402889996`*^9, 3.736147149894149*^9, 3.7361479966707673`*^9, 
   3.736149187553179*^9, 3.736151060763242*^9, 3.7361511020775723`*^9, 
   3.736151339849901*^9, 3.736151434594431*^9, 3.7365046580032687`*^9, 
   3.739774131576767*^9, 3.739788318808812*^9, 3.7413266994505434`*^9, 
   3.741338247689531*^9, 3.753681876365715*^9, 3.7536826976128883`*^9, 
   3.75826564612239*^9, 3.7582657418717537`*^9, {3.758265846056463*^9, 
   3.758265869235798*^9}, 3.758267712655321*^9, 3.7582678402619343`*^9, 
   3.7582795580425076`*^9, 3.7582804783528414`*^9, 3.7582823967264657`*^9, 
   3.758282547096805*^9},
 CellLabel->"Out[22]=",ExpressionUUID->"ede579fc-59b4-41f5-8e8c-dd1760e22294"]
}, Open  ]],

Cell[BoxData[
 RowBox[{
  RowBox[{"params", "=", 
   RowBox[{"{", 
    RowBox[{
     RowBox[{"r0", "\[Rule]", "1.9"}], ",", 
     RowBox[{"a0", "\[Rule]", 
      RowBox[{"3.6", "/", "2.34"}]}], ",", 
     RowBox[{"\[Epsilon]0", "\[Rule]", "1"}], ",", 
     RowBox[{"\[Delta]", "\[Rule]", "0.4"}], ",", 
     RowBox[{"cx", "\[Rule]", "3"}], ",", 
     RowBox[{"cy", "\[Rule]", "2"}], ",", 
     RowBox[{"\[Theta]", "\[Rule]", "7"}], ",", 
     RowBox[{"\[Alpha]", "\[Rule]", 
      RowBox[{"1", "/", "1000"}]}], ",", 
     RowBox[{"G", "\[Rule]", 
      RowBox[{"10", "^", 
       RowBox[{"(", 
        RowBox[{"-", "2"}], ")"}]}]}], ",", 
     RowBox[{"sI", "\[Rule]", "80"}], ",", 
     RowBox[{"h", "\[Rule]", 
      RowBox[{"1", "/", "3.6"}]}], ",", 
     RowBox[{"K", "\[Rule]", "49"}], ",", 
     RowBox[{
      SubscriptBox["\[Omega]", "N"], "\[Rule]", 
      RowBox[{"4.6", " ", 
       RowBox[{"10", "^", 
        RowBox[{"-", "8"}]}]}]}], ",", 
     RowBox[{
      SubscriptBox["\[Omega]", "C"], "\[Rule]", 
      RowBox[{"6", " ", 
       RowBox[{"10", "^", 
        RowBox[{"-", "9"}]}]}]}]}], "}"}]}], ";"}]], "Input",
 CellChangeTimes->{{3.7028894019290934`*^9, 3.702889534281093*^9}, {
   3.7028895925680933`*^9, 3.702889643664093*^9}, {3.702889944350093*^9, 
   3.702890012741093*^9}, {3.702890230553093*^9, 3.7028902315290933`*^9}, {
   3.703219921942255*^9, 3.703219929121743*^9}, {3.7032226152825394`*^9, 
   3.7032226153825393`*^9}, {3.7032229260275393`*^9, 
   3.7032229263205395`*^9}, {3.7032334922492*^9, 3.7032334988191996`*^9}, {
   3.7032335390112*^9, 3.7032335392612*^9}, {3.7032342764611998`*^9, 
   3.7032342788581996`*^9}, {3.7032343212571993`*^9, 
   3.7032343250901995`*^9}, {3.7033997655820494`*^9, 
   3.7033997885960493`*^9}, {3.703910228869671*^9, 3.703910229862687*^9}, {
   3.7039301669731874`*^9, 3.7039301706722918`*^9}, {3.703930561782143*^9, 
   3.703930563692195*^9}, {3.7039333680153604`*^9, 3.703933371328447*^9}, {
   3.714453871188699*^9, 3.714453895313895*^9}, {3.714454240670204*^9, 
   3.714454240795205*^9}, {3.7144548201756563`*^9, 3.7144548309414124`*^9}, {
   3.7144548764261665`*^9, 3.7144548783324614`*^9}, {3.714455259464465*^9, 
   3.7144552614488587`*^9}, {3.7270042843278685`*^9, 
   3.7270042857360086`*^9}, {3.727004964871916*^9, 3.727005033240752*^9}, {
   3.727005454334857*^9, 3.727005464051829*^9}, {3.7270054983022537`*^9, 
   3.727005501454569*^9}, {3.7270063600184164`*^9, 3.727006364627877*^9}, {
   3.7270861621868477`*^9, 3.7270861645088997`*^9}, {3.7270862390085077`*^9, 
   3.727086241741567*^9}, {3.727086435753749*^9, 3.7270864375647883`*^9}, {
   3.7270865187637587`*^9, 3.7270865216837296`*^9}, {3.7270873621298995`*^9, 
   3.727087368713044*^9}, {3.727089415112341*^9, 3.727089416555372*^9}, {
   3.7271551326441717`*^9, 3.727155136675231*^9}, {3.7271562266437645`*^9, 
   3.727156227158588*^9}, {3.727156539852825*^9, 3.7271565398684254`*^9}, {
   3.727156607246665*^9, 3.7271566085258813`*^9}, {3.72715753533821*^9, 
   3.72715753845827*^9}, {3.7271576715544257`*^9, 3.727157674816868*^9}, {
   3.7271578224027605`*^9, 3.7271578225743628`*^9}, {3.7271581704952517`*^9, 
   3.7271581720223894`*^9}, {3.7271582536927423`*^9, 
   3.7271582537427464`*^9}, {3.7271583005459595`*^9, 3.727158301036004*^9}, {
   3.727158340233533*^9, 3.7271583403635445`*^9}, 3.727158385269616*^9, {
   3.727158442163906*^9, 3.7271584424539175`*^9}, {3.727158556092495*^9, 
   3.7271585570555334`*^9}, {3.7271587925101147`*^9, 3.727158793707139*^9}, {
   3.7271622701788626`*^9, 3.7271622724998164`*^9}, {3.7271623391804953`*^9, 
   3.7271623401434765`*^9}, {3.7271624248228087`*^9, 
   3.7271624255627937`*^9}, {3.7271624885374756`*^9, 3.727162490080476*^9}, 
   3.727162869405799*^9, {3.7271726079245186`*^9, 3.7271726083545303`*^9}, {
   3.72717280674208*^9, 3.7271728076321*^9}, {3.7271786620409613`*^9, 
   3.727178663366988*^9}, {3.727701430713109*^9, 3.7277014310001373`*^9}, {
   3.7277014714031773`*^9, 3.7277014714581833`*^9}, {3.7536818791487827`*^9, 
   3.7536818866019697`*^9}, {3.7582656538455005`*^9, 3.758265676844821*^9}, {
   3.7582657532819185`*^9, 3.7582657627310514`*^9}, {3.758265797646655*^9, 
   3.7582658008067026`*^9}, {3.7582658384992847`*^9, 
   3.7582658386892867`*^9}, {3.7582658749018803`*^9, 3.758265877345914*^9}, {
   3.758266702445718*^9, 3.758266703056724*^9}, {3.7582676865477915`*^9, 
   3.758267688536832*^9}, {3.758267874641634*^9, 3.7582678762436666`*^9}},
 CellLabel->"In[25]:=",ExpressionUUID->"b9503327-43b4-4e29-8d44-1d42cd460621"]
}, Open  ]],

Cell[CellGroupData[{

Cell["Warping distance", "Section",
 CellChangeTimes->{{3.758266045597666*^9, 3.7582660479977055`*^9}, {
  3.7582664437063055`*^9, 
  3.758266466169759*^9}},ExpressionUUID->"dbd89438-442b-45ef-8910-\
b58200cd822b"],

Cell[CellGroupData[{

Cell["\<\
Returns the Average (AWD) and the Maximum (MWD) Warping Distance of the \
discretized representations of two attractors x1 and x2.  \
\>", "Subsection",
 CellChangeTimes->{{3.7582664690658183`*^9, 
  3.758266547921419*^9}},ExpressionUUID->"195848d9-6157-4dfa-8090-\
3f99721ffca2"],

Cell[BoxData[
 RowBox[{
  RowBox[{"CurveWarp", "[", 
   RowBox[{"x1_", ",", "x2_"}], "]"}], ":=", 
  RowBox[{"Module", "[", 
   RowBox[{
    RowBox[{"{", 
     RowBox[{"tt1", ",", "tt2", ",", "tt", ",", "dtt"}], "}"}], ",", 
    "\[IndentingNewLine]", 
    RowBox[{
     RowBox[{"tt1", "=", 
      RowBox[{"Table", "[", 
       RowBox[{
        RowBox[{"{", 
         RowBox[{
          RowBox[{"First", "@", 
           RowBox[{"Nearest", "[", 
            RowBox[{"x1", ",", 
             RowBox[{"x2", "[", 
              RowBox[{"[", "i", "]"}], "]"}]}], "]"}]}], ",", 
          RowBox[{"x2", "[", 
           RowBox[{"[", "i", "]"}], "]"}]}], "}"}], ",", 
        RowBox[{"{", 
         RowBox[{"i", ",", "1", ",", 
          RowBox[{"Length", "[", "x2", "]"}]}], "}"}]}], "]"}]}], ";", 
     RowBox[{"tt2", "=", 
      RowBox[{"Table", "[", 
       RowBox[{
        RowBox[{"{", 
         RowBox[{
          RowBox[{"x1", "[", 
           RowBox[{"[", "i", "]"}], "]"}], ",", 
          RowBox[{"First", "@", 
           RowBox[{"Nearest", "[", 
            RowBox[{"x2", ",", 
             RowBox[{"x1", "[", 
              RowBox[{"[", "i", "]"}], "]"}]}], "]"}]}]}], "}"}], ",", 
        RowBox[{"{", 
         RowBox[{"i", ",", "1", ",", 
          RowBox[{"Length", "[", "x1", "]"}]}], "}"}]}], "]"}]}], ";", 
     "\[IndentingNewLine]", 
     RowBox[{"tt", "=", 
      RowBox[{"Join", "[", 
       RowBox[{"tt1", ",", "tt2"}], "]"}]}], ";", "\[IndentingNewLine]", 
     RowBox[{"dtt", "=", 
      RowBox[{"Table", "[", 
       RowBox[{
        RowBox[{"EuclideanDistance", "[", 
         RowBox[{
          RowBox[{"tt", "[", 
           RowBox[{"[", 
            RowBox[{"i", ",", "1"}], "]"}], "]"}], ",", 
          RowBox[{"tt", "[", 
           RowBox[{"[", 
            RowBox[{"i", ",", "2"}], "]"}], "]"}]}], "]"}], ",", 
        RowBox[{"{", 
         RowBox[{"i", ",", "1", ",", 
          RowBox[{"Length", "[", "tt", "]"}]}], "}"}]}], "]"}]}], ";", 
     "\[IndentingNewLine]", 
     RowBox[{"{", 
      RowBox[{
       RowBox[{
        RowBox[{"Sum", "[", 
         RowBox[{
          RowBox[{"dtt", "[", 
           RowBox[{"[", "i", "]"}], "]"}], ",", 
          RowBox[{"{", 
           RowBox[{"i", ",", "1", ",", 
            RowBox[{"Length", "[", "tt", "]"}]}], "}"}]}], "]"}], "/", 
        RowBox[{"(", 
         RowBox[{
          RowBox[{"Length", "[", "x1", "]"}], "+", 
          RowBox[{"Length", "[", "x2", "]"}]}], ")"}]}], ",", 
       RowBox[{"Max", "[", "dtt", "]"}]}], "}"}]}]}], "\[IndentingNewLine]", 
   "]"}]}]], "Input",
 CellChangeTimes->{{3.736146432582965*^9, 3.7361464868475075`*^9}, {
  3.7361465441742525`*^9, 3.73614657255682*^9}, {3.7361466243528566`*^9, 
  3.736146649355356*^9}},
 CellLabel->"In[26]:=",ExpressionUUID->"48fabfb3-66d5-48e0-a264-755c7339eea4"]
}, Open  ]]
}, Open  ]],

Cell[CellGroupData[{

Cell["Figure 2 - Visualization of two discretized attractors", "Section",
 CellChangeTimes->{{3.758265284713087*^9, 3.7582652985822325`*^9}, {
  3.758265429591193*^9, 
  3.7582654430443935`*^9}},ExpressionUUID->"36d9aff4-5c19-44bc-a661-\
a500f80c1483"],

Cell[CellGroupData[{

Cell[BoxData[{
 RowBox[{
  RowBox[{"sR", "=", "80"}], ";"}], "\[IndentingNewLine]", 
 RowBox[{
  RowBox[{"dev", "=", "0.2"}], ";"}], "\[IndentingNewLine]", 
 RowBox[{"sI1", "=", 
  RowBox[{"sR", "*", 
   RowBox[{"(", 
    RowBox[{"1", "-", "dev"}], ")"}]}]}], "\[IndentingNewLine]", 
 RowBox[{"sI2", "=", 
  RowBox[{"sR", "*", 
   RowBox[{"(", 
    RowBox[{"1", "+", "dev"}], ")"}]}]}], "\[IndentingNewLine]", 
 RowBox[{
  RowBox[{"tf", "=", "10000"}], ";"}], "\[IndentingNewLine]", 
 RowBox[{
  RowBox[{"tshift", "=", 
   RowBox[{"tf", "-", "100"}]}], ";"}]}], "Input",
 CellChangeTimes->{{3.739774080872513*^9, 3.739774124884472*^9}, {
   3.739774250863962*^9, 3.7397742701779165`*^9}, {3.753681909771598*^9, 
   3.7536819098215985`*^9}, {3.758266572101952*^9, 3.758266683677523*^9}, 
   3.758266818903921*^9, 3.7582678016611404`*^9, 3.7582678934330163`*^9, {
   3.7582686314161153`*^9, 3.7582686357461605`*^9}},
 CellLabel->"In[27]:=",ExpressionUUID->"043e6976-e25a-4145-bbe8-eddb97938932"],

Cell[BoxData["64.`"], "Output",
 CellChangeTimes->{{3.7582666654313354`*^9, 3.758266708868782*^9}, 
   3.758266819458927*^9, {3.758267700077066*^9, 3.7582677127053213`*^9}, 
   3.7582678037801833`*^9, 3.7582678939330263`*^9, 3.758268641015215*^9, 
   3.758279558082508*^9, 3.7582804783928423`*^9, 3.758282396766466*^9, 
   3.7582824945437036`*^9, 3.7582825471268053`*^9},
 CellLabel->"Out[29]=",ExpressionUUID->"507eb10a-9271-476d-bd6d-57bb6612bbef"],

Cell[BoxData["96.`"], "Output",
 CellChangeTimes->{{3.7582666654313354`*^9, 3.758266708868782*^9}, 
   3.758266819458927*^9, {3.758267700077066*^9, 3.7582677127053213`*^9}, 
   3.7582678037801833`*^9, 3.7582678939330263`*^9, 3.758268641015215*^9, 
   3.758279558082508*^9, 3.7582804783928423`*^9, 3.758282396766466*^9, 
   3.7582824945437036`*^9, 3.7582825471268053`*^9},
 CellLabel->"Out[30]=",ExpressionUUID->"a02105fb-46a0-43f3-bd86-dfbee2e92133"]
}, Open  ]],

Cell[BoxData[{
 RowBox[{
  RowBox[{"sol1", "=", 
   RowBox[{"NDSolve", "[", 
    RowBox[{
     RowBox[{
      RowBox[{
       RowBox[{
        RowBox[{
         RowBox[{"sys", "/.", 
          RowBox[{"{", 
           RowBox[{
            RowBox[{"s0", "\[Rule]", "10"}], ",", 
            RowBox[{"x0", "\[Rule]", "1"}], ",", 
            RowBox[{"y0", "\[Rule]", "0.8"}], ",", 
            RowBox[{"u0", "\[Rule]", "0.3"}], ",", 
            RowBox[{"v0", "\[Rule]", "0.35"}]}], "}"}]}], "/.", 
         RowBox[{"\[Delta]", "\[Rule]", "0.4"}]}], "/.", 
        RowBox[{"sI", "\[Rule]", "sI1"}]}], "/.", 
       RowBox[{"G", "\[Rule]", 
        RowBox[{"10", "^", 
         RowBox[{"-", "0.5"}]}]}]}], "/.", "params"}], ",", 
     RowBox[{"{", 
      RowBox[{"s", ",", "x", ",", "y", ",", "u", ",", "v"}], "}"}], ",", 
     RowBox[{"{", 
      RowBox[{"t", ",", "0", ",", "tf"}], "}"}], ",", 
     RowBox[{"AccuracyGoal", "\[Rule]", "10"}], ",", 
     RowBox[{"PrecisionGoal", "\[Rule]", "15"}]}], "]"}]}], 
  ";"}], "\[IndentingNewLine]", 
 RowBox[{
  RowBox[{"sol2", "=", 
   RowBox[{"NDSolve", "[", 
    RowBox[{
     RowBox[{
      RowBox[{
       RowBox[{
        RowBox[{
         RowBox[{"sys", "/.", 
          RowBox[{"{", 
           RowBox[{
            RowBox[{"s0", "\[Rule]", "10"}], ",", 
            RowBox[{"x0", "\[Rule]", "1"}], ",", 
            RowBox[{"y0", "\[Rule]", "0.8"}], ",", 
            RowBox[{"u0", "\[Rule]", "0.3"}], ",", 
            RowBox[{"v0", "\[Rule]", "0.35"}]}], "}"}]}], "/.", 
         RowBox[{"\[Delta]", "\[Rule]", "0.4"}]}], "/.", 
        RowBox[{"sI", "\[Rule]", "sI2"}]}], "/.", 
       RowBox[{"G", "\[Rule]", 
        RowBox[{"10", "^", 
         RowBox[{"-", "0.5"}]}]}]}], "/.", "params"}], ",", 
     RowBox[{"{", 
      RowBox[{"s", ",", "x", ",", "y", ",", "u", ",", "v"}], "}"}], ",", 
     RowBox[{"{", 
      RowBox[{"t", ",", "0", ",", "tf"}], "}"}], ",", 
     RowBox[{"AccuracyGoal", "\[Rule]", "10"}], ",", 
     RowBox[{"PrecisionGoal", "\[Rule]", "15"}]}], "]"}]}], ";"}]}], "Input",
 CellChangeTimes->{{3.739774167549328*^9, 3.7397742156393986`*^9}, {
  3.739774294822009*^9, 3.739774325522354*^9}, {3.7397800636208296`*^9, 
  3.7397800645578876`*^9}, {3.7397802799878416`*^9, 3.7397802832911716`*^9}, {
  3.7536819196918554`*^9, 3.753681921762906*^9}, {3.7582667260479603`*^9, 
  3.7582667735904512`*^9}, {3.758267347319372*^9, 3.7582673552617707`*^9}},
 CellLabel->"In[33]:=",ExpressionUUID->"28af5c19-0ebf-41c4-a2d1-8e00666381e0"],

Cell[CellGroupData[{

Cell["Plot time series for visual inspection", "Subsection",
 CellChangeTimes->{{3.7582668085198135`*^9, 
  3.7582668151688833`*^9}},ExpressionUUID->"69555b2c-91b9-4e5a-aead-\
b7e204dce243"],

Cell[CellGroupData[{

Cell[BoxData[
 RowBox[{"GraphicsGrid", "[", 
  RowBox[{"{", 
   RowBox[{
    RowBox[{"{", 
     RowBox[{
      RowBox[{"Plot", "[", 
       RowBox[{
        RowBox[{"{", 
         RowBox[{
          RowBox[{
           RowBox[{
            RowBox[{"1", "/", "10"}], "*", 
            RowBox[{"s", "[", "t", "]"}]}], "/.", "sol1"}], ",", 
          RowBox[{
           RowBox[{"x", "[", "t", "]"}], "/.", "sol1"}], ",", 
          RowBox[{
           RowBox[{"y", "[", "t", "]"}], "/.", "sol1"}]}], "}"}], ",", 
        RowBox[{"{", 
         RowBox[{"t", ",", "tshift", ",", "tf"}], "}"}], ",", 
        RowBox[{"PlotRange", "\[Rule]", 
         RowBox[{"{", 
          RowBox[{"0", ",", "10"}], "}"}]}], ",", 
        RowBox[{"Frame", "\[Rule]", "True"}], ",", 
        RowBox[{"FrameLabel", "\[Rule]", 
         RowBox[{"{", 
          RowBox[{
          "\"\<Time [days]\>\"", ",", 
           "\"\<[10\[Micro]molN/L] or [mgC/L]\>\""}], "}"}]}], ",", 
        RowBox[{"ImageSize", "\[Rule]", "Medium"}]}], "]"}], ",", 
      RowBox[{"Plot", "[", 
       RowBox[{
        RowBox[{"{", 
         RowBox[{
          RowBox[{
           RowBox[{
            RowBox[{"1", "/", "10"}], "*", 
            RowBox[{"s", "[", "t", "]"}]}], "/.", "sol2"}], ",", 
          RowBox[{
           RowBox[{"x", "[", "t", "]"}], "/.", "sol2"}], ",", 
          RowBox[{
           RowBox[{"y", "[", "t", "]"}], "/.", "sol2"}]}], "}"}], ",", 
        RowBox[{"{", 
         RowBox[{"t", ",", "tshift", ",", "tf"}], "}"}], ",", 
        RowBox[{"PlotRange", "\[Rule]", 
         RowBox[{"{", 
          RowBox[{"0", ",", "10"}], "}"}]}], ",", 
        RowBox[{"Frame", "\[Rule]", "True"}], ",", 
        RowBox[{"FrameLabel", "\[Rule]", 
         RowBox[{"{", 
          RowBox[{
          "\"\<Time [days]\>\"", ",", 
           "\"\<[10\[Micro]molN/L] or [mgC/L]\>\""}], "}"}]}], ",", 
        RowBox[{"ImageSize", "\[Rule]", "Medium"}]}], "]"}]}], "}"}], ",", 
    RowBox[{"{", 
     RowBox[{
      RowBox[{"Plot", "[", 
       RowBox[{
        RowBox[{"{", 
         RowBox[{
          RowBox[{
           RowBox[{"u", "[", "t", "]"}], "/.", "sol1"}], ",", 
          RowBox[{
           RowBox[{"v", "[", "t", "]"}], "/.", "sol1"}]}], "}"}], ",", 
        RowBox[{"{", 
         RowBox[{"t", ",", "tshift", ",", "tf"}], "}"}], ",", 
        RowBox[{"PlotRange", "\[Rule]", 
         RowBox[{"{", 
          RowBox[{"0", ",", "1.2"}], "}"}]}], ",", 
        RowBox[{"Frame", "\[Rule]", "True"}], ",", 
        RowBox[{"FrameLabel", "\[Rule]", 
         RowBox[{"{", 
          RowBox[{"\"\<Time [days]\>\"", ",", "\"\<\>\""}], "}"}]}], ",", 
        RowBox[{"ImageSize", "\[Rule]", "Medium"}]}], "]"}], ",", 
      RowBox[{"Plot", "[", 
       RowBox[{
        RowBox[{"{", 
         RowBox[{
          RowBox[{
           RowBox[{"u", "[", "t", "]"}], "/.", "sol2"}], ",", 
          RowBox[{
           RowBox[{"v", "[", "t", "]"}], "/.", "sol2"}]}], "}"}], ",", 
        RowBox[{"{", 
         RowBox[{"t", ",", "tshift", ",", "tf"}], "}"}], ",", 
        RowBox[{"PlotRange", "\[Rule]", 
         RowBox[{"{", 
          RowBox[{"0", ",", "1.2"}], "}"}]}], ",", 
        RowBox[{"Frame", "\[Rule]", "True"}], ",", 
        RowBox[{"FrameLabel", "\[Rule]", 
         RowBox[{"{", 
          RowBox[{"\"\<Time [days]\>\"", ",", "\"\<\>\""}], "}"}]}], ",", 
        RowBox[{"ImageSize", "\[Rule]", "Medium"}]}], "]"}]}], "}"}]}], "}"}],
   "]"}]], "Input",
 CellChangeTimes->{{3.727076067306244*^9, 3.727076079706493*^9}, {
  3.727076615327222*^9, 3.727076617117257*^9}, {3.72708620434576*^9, 
  3.7270862210881205`*^9}, {3.727086940288374*^9, 3.727086969583374*^9}, {
  3.7270887218963056`*^9, 3.7270887219363065`*^9}, {3.7270894388248506`*^9, 
  3.727089439540866*^9}, {3.7271588014812965`*^9, 3.7271588023033133`*^9}, {
  3.727602611690044*^9, 3.7276026365196514`*^9}, {3.734251240993642*^9, 
  3.734251344565851*^9}, {3.734251425330432*^9, 3.7342514354423*^9}, {
  3.7342530776397543`*^9, 3.73425310690168*^9}, {3.734253139530943*^9, 
  3.7342531480857983`*^9}, {3.7342531832188015`*^9, 3.7342531860790596`*^9}, {
  3.73425327571493*^9, 3.734253348516884*^9}, {3.7342543296498737`*^9, 
  3.7342543570623155`*^9}, {3.739774407436983*^9, 3.739774419537275*^9}, {
  3.7582681434899693`*^9, 3.7582681570211115`*^9}, {3.7582824884036393`*^9, 
  3.758282490843665*^9}},
 CellLabel->"In[35]:=",ExpressionUUID->"b8e328e8-9eb7-43dc-9124-31cee783fd0c"],

Cell[BoxData[
 GraphicsBox[{{}, {{InsetBox[
      GraphicsBox[{{{}, {}, 
         TagBox[
          {RGBColor[0.368417, 0.506779, 0.709798], AbsoluteThickness[1.6], 
           Opacity[1.], LineBox[CompressedData["
1:eJwc23c8Vf8fB3Ar3WuPO84lZI8UCSnKm1Ky8qWhyAolUqTMBilSSZJkhCSU
SlbZs4yQKCEiRbYSIuv3vr+/PJ6Pc+8557M/r+NcScdTFs5sLCws51axsDD/
JokLsrAcqAazIKt/Z0UZMJjKO86OzrZuj7YWYYCyIlfXavSRHf+WNzMYULiJ
PY8ffcPlTflHGgPaDGeOSaApacrr4wQZINL8e580Oq7q+BU1AQbYW07oyaPf
/Wy4VcHHgPEjP0VV0Fv3hoiUcjNg9ZnO99vR1hfWn9y0igFmc59K9NFnbpOq
vdkZEH2+NXMXWqAx+/QTVgZIhr27bIYOezYuNLVEgHZi6WZb5vlzL8+PzRAQ
LFUk48i8vxChuHd/CKhLLxB0QX8W+zqb8JuA/TkvRk+i46c4OOjjBJyqTUk6
j7YrCFpy+E5AgcmDG0Fo2cgk0ZY+AhY/xPldYZpHkqLylYBr3Xcsb6LV/Q/f
LOsgIPX3ldWJ6JIme7k1TQSMnAueTkYHT5mlkxsIUF288O0RutF2TdvAWwJK
OX2Ls9C2H1P+Ha8g4LPoiVMlzOOdO0Zu5xAgnuJiU8E838er68aeE+Akd3RP
DTpRg++O2lMCfqvaSDein/m+PhecSgD3LrPPX9BzO2tyZe4QoHtaTXcBrVgn
KC7hQYDI01eXVtD297xjU44TMD2gU8V+sBqSV8QDVh0lIMN6twEPumn8Cpw6
SIDAbhtjMbShm2xW0XYsT9C3G5LoRfs+By0tAmpKXJpl0WNDwi1RGwnwVfP8
bwN604Pk/V+kCegTu3pQF+0qrLaSwUlAkRX3/R3od9yGV/8t0yH6TmTXbvQa
g6jr0n/pYEiOP2KOtlrnbTQ/SIfs6RdHHdCP1gY3J9XQIehd56nLaBPLySx1
HzrYcNq9DEV3b/hgkO5OB029H1PX0T+X9gUPONBhpGDibDQ6TjK9stKYDhYP
2QPT0NEfbDS+r6GDck9YaSbaO62zOUGADpwE38oztHZgbIEoBx2KbhLBBehA
rVMGLiM0kPJbH1aLzmVVOkDk0WAxN6f+HVp0SuzgYBoN2ic2c7egfaIHj525
R4NwJ/2IDvScZGl+rR8NpvYejB5GVzyNurZTmwbVckHJ3FbVwMkzqvQ3mwpG
bG33+dH22Q7+yUlUaO2RuSOMFpmY1CVFUKE/uu6KKHqV6uEiwRNUYGUXcFuH
/lbyqJFdggq6vQ80jNE1aV3HtwRS4G3Rrw170QLSy+nPXShgFqOvYIkOXMu+
r8+cAramgyLW6Bvte774yVDgfPF6Fjd0Qdb9jbfqhKH4XklDOLr05dO0Sg5h
0D/DVxOBbuCJitUaFYIGM/vSKPRqR2rTuQ9C0LWKIzsOHc91wdQsUQjmzxjf
fYI+foRV7Y6aEGw277JrQJ8bPenNv18Qcklz0+RD2F4ZZWJCBD+Ea+7v4kUf
uxPf8aKPDxydcsoF0U9OfnK/lckHAhXu4Qx0slOS3WYdPvDw+SahiL54vlVQ
2YUXdqVtX7UebXpCq6NjIy+ItcWPqKIHdoguCi3zQOOGA/la6CteetlWsTyg
NNhgZMi8/umbT/d94gY2ioKqCbqIvMgS85gbOvWuUM3RjdEWxcW+3BCWqNt3
EF3Kvq6/X4Ib7N4lvLFGl4Q9mViY5gLN+fknduj3L7vjFN5xwcC+vLPH0LE/
74eP+3NBSbCgtRv60cEwvwf7uCA62wNOoW/1qVtHq3CBPo8itw/zerfHwoOG
ySCy9eovf7QR31P7qDoy/D72/dMFdJqPj6ZoJhmSqxOTr6KtLeR66jzI4Pv7
35VwtOzZKx9X7yPDXgkrtwj06ZAi4T9bySBnmm8ehY75M1N/T5oMy/5CmjHo
gu9169j5yPAp45RoHDrL6aeH/j8SZLU3sjxAC/sNvHEcIkEIh9JgClo0/Ja1
ZwcJrNVC36WhI037TAMaSKBm/yM7k1kfPncybpaRgCtCL+YZehUY2uXnkeBb
8YOAl8z6H9y4eyWLBK+HF+zz0ZfkEgV800kQST+0qxCt0yINyo9IcMygYF0p
Wpx6T14hlQTbzwgLVqLj++O/+uBxWsrp2Rq02k9pbfkMEkw0N32pQ694+tbp
PSfBm0Wlyka0ZWpLWWsBCRKUwh63oPOWbs/9qCSBt9XA9Y9oX+3OgeD3JDC5
qu/Zge4NNg4o6CWBdF7SgW70mUVj0WtTJPj3bVG7D81omzjDTiJDK/9hyR/o
N2cH9q5fS4Yn215xDqEVzIX28mqTIciNMjaKnqr+FJRhRQar+54fJtFjog86
WP3IoFrbXPAHbc4y5shIIMPqmXUJf9FLKeX/jVaS4avUtaAFtATPbKXHCBlu
Xthhwn4Y5y9hB1mDHVww56B4dTXa/fDhvZE+XOBowF/Bjd667v2Oi8+5QIvn
yyYKWmdvts42aW74cd9LVBYt9t/+hioJHtDJTxnZhWYZNO+y2sAH6bGhMsZo
52QH8QOn+EAo8KTtXvSxrbYPvr/ggyH9La0Hmddzu77zqgo/RLe0FB5HJ/as
qxeiCMDY6EpYOPpuZG3b8JIAHHw/UBWBfr0rtSufIQhVOe8Wo9CmC3yGqhqC
EOt373Q8+n4bt+9GN0HYuVrFKgs9uUom9nSbICRI2co3o+M7W9zs7grBas6d
Dq3o5OeLD02yhMBrWDG+HX3goqrr7yohMMye4etF/2Zti3KaFILpbTdnJ5nn
93yzhtNAGEwOlbwRtK6GdOfik93fhcG5x+MVFf37nwT7kRlhuOAgmclAC8Y3
vsrgpMAL16s3JNEDd+KbUxUoIORvbrkRncib+FjrBAU+x/3oM0fDqr2LVj8o
8Ev8Xus+tGS5fHzzFAVIqXtqrJjfnz9JI1ipsPXp83R79OqYyMcKYlRIKPb1
OI1WkiBxm1lSwbGbZ/EWWvWjYQ7lNRX87cvH7zDPR99FZauhwp0fnr330IGN
Ozsa3lOhZqy9KgktcbN1069BKsgvJV97gc6ul5y/K0yDMTEN+nv0nNB4QboL
DVY9/ElqQz8KW8sZeJoG4nJx/9rRFbOZJDV/GuzdsNLzFR2iZhW98yYNcrbX
P5pAbx81usObQwMfuyNqfDbV4LiPRdN/lgYy92N9hdAn7rv83L5Cg5bWtjIa
+uNpsvbgajoo7DIylkBXjOQbfSXo0Km82UkVrf691+7CFjpo/xOIsUDvj/Gb
bzxLh6FNJt0H0D2DxVmDgbg/OBkqZY0Omw+7MnSZDmN9S8+Pos8vtv5Iu02H
xNqRWm/0OVGtQv4sOqxE18zHoAsOacX3dtMhq3lFNx49kbfr2oN+OliRtK8m
oe02JBJGQ7i/CHgplIEeP/6YfvwPHRwcH6wrROeQitzekgioVvE98sWGud/1
x80bAaddc1N70TvfVpoNqBOwJnVi+DualLjzjf8WArxpzufG0Fnv3PV99AmQ
Xfrv1hK6dXfu32JLAkIb1lVKHKmG28nhnYlncH96wOuPNPplyeMTJj4EXOh/
LauAloiPjZ/AS577ZxCuira8P+vHF0yAi5K9pR566UqKbsUtAnaFRw84or1t
chW4MwnQp32hH0NHbxR8y5FFwPaHkkZu6AMpsRuncf+oWfT8+Rl00qqh4bw8
vL+ROp8Q9KDhGsHKcgI4jJbIj9Ga/6XOi34kgKV9h84TdMn3zRcutuP+1yHc
4zk6zD34bBfud6f96G0F6LnIbQI+PQR8z9yYUIu+9qVL0XSQgK8avs3v0G8G
1/h6DBHQVVnG0oJ2CzjaGjpCQGunsXMHWveVxejDCQKqyC4bhtGNiZy6gbME
lN3Nsh9H77tnGGI3h/tHyT9Rv9E2C0d0tf8RkLPl0t959I/pO1rduP9PcY2r
4LLF+WlRYaSGgwGX6pstlNGH6CQdNcwjSrPfdFSZxze5D14RwrwiNSOnjg6w
yBhoFWaAXKDogjZ6/5R/qhXmmaYNx1ON0dXdihMCmIfOWQfc3ItmefdTbP0a
BqwNi/CxRGcK+4/piTHA+1uesTXaNqfk2z4JzD/RrNMn0Dqy9uvWSDOgpoLy
1QMdmcR2dB59cly+zgtNKs3naZZhQMUuswR/dOhPe9Ejcgw4ccbh6gU02Hpv
psszQDjZ+3Qw+hhpg0Yd2mU+bmc4OmHgtwufIgME5J5viEA/Lf7ukYoutKgk
otAPCo1YVZQY4HjxI1sMmq/nIPUlmifr59h99NL6qXTFdQwo6PjXnoh+kvmy
OBZtv4qvMgWt21BotYzmUpN8moau+nDwxmFlBuTaqt/NRFeqxh5/hra5vvvi
M/TJ6Bz2v2jO14ddX6Kfuzj7bF7PgOwfJy3z0Rmj2/o80IcFg7YVonuP/bBJ
RHNsj5YvRSu6O/FWo5+dSBesRDfuvSDUhz5wr2ihBr3NZdXNaTRLTdNAHVpq
o1kiywYGPPnV974R7Sqf7ciBthSbLmxB79MUXljBzy/uWf3oI/p9VErwH/Tj
cyIRHWgnwwDhXrR56nrfbrTE9wtvqtDz78GxD909JvP8AfrhoqXJD7Sf5Ik+
L7SJ4jHNITS3R7W7Lnp2v//aMTSHuagDBzop+CbXL/Tyg/a6SqwPwxfJ03/Q
W393Z/mgp77kfv2LJts/EZZDJ5Bq6xbQHVbOrE1Y37s0unJWmP2Ha8bHHX0/
giV0tR2eP9VvMRrbT79Y2JMbvUGlgV0cPfZTzpofLarQeTUJ2x/0TFXozOPR
z75eV2DAyEl7hih6UcnrwSz2nztxZ9gl0BqH12cfQg/+uf9ZDl1nORBBwv4n
3a5BW4dOukPJ2CmL/eH1h30q6DD6wxM+2F+7Asmtm9EJTWevVEgxgG6XJqCD
/jvn97hdkgH79PT2ArrbIZDt+1oGvF/l12iI5m3fOtYjjv1viMJtit40/1Gz
EcePUUP2nv/QkY/ENbNxfNVEDL09hDaZ9Cy1EmHAa7pV5Qn0mpXeCHkqA2bm
/6x4oFmuPlQox/Gr1n1r+xl0rKC6kjGO72fJtcUB6PXvitN0+bH9FDcX3EAT
u9oWo0kM6OVum45ED3+ysGngZMCaCY9Nd9F3n9VdnsL5IybncXYimpMqoifC
yoDr2rSnz9GsvcW1FTgf1YnlDOegVx1pqbyC8xUni5nCK7Qvr8JN7WkCLtVc
SStHv/6Re9F3EtcH05mkFvRovWafygABL1Vuf/2I7pf6z+dMPwETguvFOpmf
t756La2XANd2p7hvaMp3i09tnQTY2n2MnkJLvNB9sreJgHi9022zzPorkq1Z
qiegQ5pHaAGtLWVz/95bAiyGdtxit8f1vIoxcwPn992eudco6LjfqRfOZBMQ
Yrm3jkD3Nyje8sb1okpjlFMMvUOYRd42gwCdf1IhsujmpnMqw0m4BF6OuqCJ
5jrUPffhJgGinAveW9Hrj+u+s7mG5b921G07unfLtr/vQwjojlC32oVOE/Au
PRmA619c+8YDaJljmjsCjhHgJaarcBjNpiK1aZsjATbJ6eK26Bcfbwv9sCFA
7bEvtwua0/B43df/cD15KTJwFn1od/aA/1YC6tUvf/FDs2ZqKh3E9Tjv1eiH
8+iAJyfDKBsICC8tKbuCdhrLDFeVJECj3jb2LnpgyYS9dxUBN/oeGuejZzcV
5MXX0cHnKLd+Ifo/jTrNPRV0cBw8o1WKvrzRer75FR20xnbKvkF/qr/32f4x
Hb7/HVz+iE4+rTJwI4gOzf57ZzrQ6XrXbUd96PB66dVoN9qgzX69mAcdItiv
dfxAb9Kf3Dl3iA5b+dflTDPrY6NShL8KHWSj7mTMob+vvTTqIEMHAerig0W0
iQPPFTqDDgMiTdc5HHB97hTrHmGlQ6TcKWcK2rdzQX3tBxr83JZLqKOl2Viq
tJxpICUsv7AZzS3Q0cZ6kAY2Q3E92miByzz3bhvS4ENU8MMdaIWV9TT2dTQo
/vmfsiW65av8mMQ4FW7d/qXrhRbPJhd1O1OhwcVJ6hzaTM5wUyfuVzl0Ojj8
0fScNyV39ajgN1heH4QWkqunmq2hwlHtW5a30aLeHaKvmimweWD9sWw0i1DM
Hgd5CngVpezJQ//1dhraJ0iBrFtU5ddo52fCq8kLwiC5delXOfpIO5zLaxIG
7luN/u/RH8qM3sidFoZeLbeICfTuR6406SdCEHojI1/ZEdvr7mPt1AUBOEBP
G1NFH1Qzv2TTIwAyD1OkNdDLNP8YjnIBqHgVd3sbmupw+rVqsADM9d84aYau
12G1PkkSgONbPGVPo++VPXimsJEPNGtO2nijLXZs+PF8lhc49p644+vIzOsl
RS9KeCHZ6ShrEFrFrEHdwogXOm/t77mNplC/9F04yQMZIhaUGPTQ2v2NOlo8
cC7NzDgOHRXyKqGHnQeEincXPkSbDzYHszzgBqPBLXdzmde/Oa9ztJcLCE/N
xldoow1Zt5tzuGBwQY29BK30X6j2nVAuCBZU9qxBJ+SAwTENLjBPUMioQ1+c
jD4aw8cF4vKyvY3M+5W3NbcdJkORjrjpJ3S4w/7o+VQyhNWKhHSidSM25Y5f
JsMBC3pxD5pjvkaxxJkMMj3CU9/Qndou0Wf3kGHqmIDiIJp+bdMDJRUyVEzx
2I+gWyycF0dpZIg4T743gZ6RvX+8gYUMNiTO5in0ZPqLuPYxEqy7w7bqL3oN
n5i+5BfM12Ir2gto0V/Ry0XvSFCXseC1gjZkUKzyykgQs2kuk/1oNXxzNCsQ
yyOBU9l032o024Gwg6uzSKC25zedB6289HNX0GMSsHwcNxNA88gaWcSnkqDZ
duQKBf29KnXFCZ0wPFhCoO/xtQaNp5HghPf3P2vQ3qNsz3Y8JYHWSq+SJDqx
cXj4bC4JOMO7HWTRP1YZyEfh/XykdMYqoq3Y++vSGknwMOnT+/Xo91xpkaU9
JDit1Mqphk5zHT4/8JsE2/Obt2miA/i+JSmQycAD77y3okN+CbyPlMb6d4s+
uh1dKGU+K6hLBo57Ryz00XJ0M3mbI2S4VCWntwv9rJiD5HWBDAvjkypGaMN9
QqKWD8lwjlEobob2kc178a8O22dnMK8F2i6p5I7tFBlG4imjh9D7TtmF8Jly
gUttT+cRdG3hsyviF7igf+pxnQO6JPLlLc+XXNC5Z8tjVzRl990PnOLcUPf3
iIMfOtZ+xJJO4oGd0vLm59HrLVj6S3fyQIXZr+1B6ONPJkQ/B/HAq7TgNdfQ
Aq9uhlUu8sBjy/TPsei9/pEbt0/xQsiLX6av0RmBcbURTfzA8qVQpwQtmiZ5
2YNdAAI5L6+rQPs5z75olRCAM0eo5Dpm+0cO/mk6KACO3FtrPqNLL600na8R
ADh2eetftAs13vdBpCCURJkoLqBPkhZf/MwQBK0yKrHCPP8JLdpYhSCoUDNm
OJ2w/Op7tBV+CYJ4dWM2DR3PGvg6wFgIlsRp8proF+nb/pJnhYCH5fiJrWi5
9WtbprmFYc23wmfb0Vrycmr3JYVha+oR9d3oyrEbyYImwuArn6ZnhS4huK+2
JwrDlIq6jT/6zucDOw5pUIBN8GrSBfT+WOLQ5t0UEJz63B+MHn3Y+r3LigKq
eQGu19HmfKGKZwMocFKr+lwCOunjulZyGQWGwOJ2GfpMYCVlzxYqzEk++liF
/rH9xJ33u6mwmn2WXovmm5HiljtABbk39x+8R3tUrTc28ML5ec+3p33o6y+t
zh3JoMLX/06/ZXPG+53n0vPiocG4WhV5NfpF1pMKHYIGi8IUU2606Oh6/j5p
Goi2v2oTRvOoFVNzt9LA6vBKnww6c42AQ6wLDdocIxZ2oaPT8j7VvqKBWsyo
kjFa83OSw7pKGtyuNzy8F+0Twbn+dAMN9qqyFx5EP7P6wJ/UTYN3Sz7njqNb
jd/fTFihQXWsw+9raMrOLwLHgA5SjWVrI9AxK1NhXIZ0CFoRNY9CH6CfHo7e
Swddl/bncehL19of29nSoXiTsftTtHehSPEnfzrkNqv/bEQXDe/cfPUFHYTY
omgf0KkOHXIl+XTw1Jg0+ITemvokqaeYDioJmY960Gl76tR/1NLhqau44wQ6
j7xjirOXDqkcpB5+l2oQ5Pp4roNMAJuWMw8FfTmUbdsPPgIc3Kq0CfSrI5/3
9goTINEaGLcW/StSUe2RGO7nkn4f3Ijer3gy3UOVgDtbv7RaoNfKc7dvtCQg
mW9V0QG00EOvafaDBGT1b0g5jCZ41m5sOEzA2/DgU47oGCm/6E24n5rrUuTx
Qoe+Ci8+fxr3jwG+BrfRGjdo4jzXCXDb+1D5LnpzRXShSgQBvtKNwvfRd4Yc
z+y5TcDtdxL9yegU29A8u3sE1IjWXshGt5/4dEYklQDFEurr9+jVOeee974m
QDNSN6kNHdEe+tyzmAB9J9ern9HCJ0SdF0pxf8dTuq8XXcH+xGy2ioAIG6ff
E2inZqr9jUYCphdzlPiO4f72kFCu0VcCWD90Cwqhyammtx36COBL45ynohet
D+33xP2yvOnhWjH0zqj4dwGDBBxOZHVajybCCv5smyCgfJt5ogn6LqHpG7RI
gH0tW6c58/u5gfbmywSw/JdP2Y/+9DU1n86CeclJ5MYRdIvl/aJb7AyoCv/h
74EWm0k/JsuF+Zlyr8ALbbMnae4VNwPYHuyZOoee9r0xo8/LgB0vn7teRMu/
GOfXF8D88tnXKhL9it/B9DvmFSeHddHRaHGf1a2b6Zh3R3vex6JvPE7VDiEY
YLCsvzsFnXFF1ICD+f/X0JngNPSHIsGUzZiHrgpmlGWivw9JH3bEvPRWhlcz
B83NqaGdKMEAl+flngXo1qA7pGeYtzi1vJ4Voc9+Db6Qi3lst/FnmWq0hoF3
fKo0A4Y+XrOvRbOUjXTfwDwXZquT8O4Ysz9eWnLDvFfnmSL8Ee3s4CzOjfnw
+ILl3g70UAdvXQOadIXzejf657m4tIuYLzP4Ct/2Ma93wzNWEfPnnlg3tgFm
+WIehtWhRyTFtw+j3X+GONtgXg1/2uI3jhaREJMbQCtpXM7/jVav0K93xLzb
UKbxewZddvjy/k/oE4ZDyv/QcRpvOnQwL3O1xh1fRs+Fvjh2H/3E2vQR23Hc
n7Z+WzOKNh5Y6eVEG+znJNQwj4955Ihyo1/3NwYynz/cmHM6yI9eZ/rFMxmt
HEy/I4w2LSyXqEM3cjc009FLWyZfDKDd7wZyrUF7cnQaz6N5JFR2rUVHr6Os
Yd/AgKyMb0EyzOsvZexm2lQtulQBfT3x0h/m5yeKd80ro/knBvV+oiMM5tU3
ol22qFm8Q294//S0Bjro1mV4jG62ss3agha6mijri/boFxjahv63pZmmh+Zz
r5bWR28zGZZlRT+fOWu3Cz2VZebwGsu/96JCvBHab3G+zQX9i/Sl3Qy9Vyb+
Cg86MuqmkCXa9Vu+fybWb0va1DVr9MwWC7V6bA/xFs/zdmglOc+b+9Du/36d
Poq+sJF7Rwe2J2nv5EE3Zvkf6D6ow/Y/4OdhfArd8aBGRQP9KHV8+xm03aXc
P/exv8DcqGwAujqurcNYDssv5ca4iLaOcuuMxf7WbTLCcxnddMD0XQ/2R9+U
oT/haPV/HWp7sb++MBqojEMrazQnNGF/X/R2yn+ATqAllnwWZ4BR0veMh8z2
TBDm7xRjPs/4dusJWrX33+cKHE/q4g6Xn6NXJX0STBdhQLBh37kcdOay0aoQ
BpY38euRInS90nC0JI5P99oj/5WhL+rlj33D8Vv0u3tnFbP92sXPxlKwvLu+
rGtAT0s+C/kpiOWZ/Dzfib4Zes+OzIPlYRwc70F7O/zj8MH5Q2lne983dCv9
V1wnCcdv7MfaYfRZz10DgasYsKz34e48mqx197Mmzk8m7ubXlv5f3/yju3D+
iot5H8jqivl0a4KH0T+cb0ebjpLR/Yo8U0qzBHhEN2xkoFuG/nw1HiegpGyP
rBj6+nzZqd8jBHAN1xGSzOOWB5+GDRHweFvtigKapS9D8fp3zNeD1U1a6LX+
/mqdHQQoC+6o1EEvUdL4V7UT4K9dlQdoAy72q2vbCKBFVsQbohmBx8Rkmwgw
3VLqaoU+GLL/jU0FARsYb17aoN35nCGvhACB+cZ5e/Ry/52UGVwvPr7uvuaK
bhzoPqn+EudvrcVMf7SqUO7amGQCdAiOqQvo/DX7mlQTCBCb4956Ga3+1r7r
Ja5Hfa9EG66jA1dpKzrj+uWyWXskAV2roVUU7E+AIX2HWgpa5r8nUfpncb36
a+SfhtZZvb/0xykCxgoOcz1Hk1wkOpucCPDS9FcqR9t+W94nbUrABY3CE9/Q
m8tLrPfTcf2gVuYMoK95Jf79w0+A3kzdv2H0cys/MTcSARz5HeFT6KySK3v6
5ugQrj73hP1ENTjE9nm1fqaDO4Xlz2o069m+Ksn3dDCdXq3NgzZ3FBjZ8Rbz
fh79HQWtYOJXuZRLx7yzeVQWXfT74m61m3TwFdbdpIRW+7GHwn6ZDof+7ArY
gNZ2L45O9qXDmtwD3JvRsqfnQrYfpcNDtXPrDNHsVsqVkxp0eL4x3+0EOm/H
MPeZFhr0Hq1L8kCv+Rh2a7KKBgIxX9q80PuvxhlsyKfBmX+sOgHoSvFnFpOx
NNCqNuO5gU54efix2xEauM44QCT6r2q464ApDeLkz3pHoznpMc9Et+N+8Xp8
dwJao11ftFiMBpX7hrKeoSHgvHheJxWmri70vUTXZEmfYKmjgkwhH7UALSbp
eIajgApXxTTOl6HdBXXfbrxNxTwcZPqe+fn24MPUnVT46CM68QtdysP9rySe
AquebJCaQX96/EfB5goFNLv1Dsyj0zozfV94UCAWjpexulXDaY5DhmeAAkfI
+RFC6Feza5N9+4RhMM5MRR39dyJxcVlIGOZLg077oKPu2Sx/MBKEjkgHmwD0
sfiT7d82CELBUT3Di2id9YKeXUKC4E1mXRvK/H7bQeXbXQLwa9+l9zHoLb+f
m7q6CsDP0QsbCtDpJttWQvj54W2ZrUgRmv+RKlfLZz54dHs7ZxlayZCibpfM
B46bl3veoI2km+ZPqvHB1+DzNz+hwVeSZb81L3xiBI5Noz/PDRgr1nND3ph1
xxxapPzpvYNx3BBVrl2ziP7lnGJ32p0bzJ0X4jnccb6Rkl2MFOYGFa0voST0
PRXHhewhLuDjLj7Dgw5JodWPlnFBY7a/MQWt7Pny4XcPLnh6+fBmAt0nPTFc
aMgF4Qe2Sq9hehvh2SPNBYaL8/+k0fnHXP/ofiWD/PvOQXm0f/Fq0v1SMnA+
LGxdh46Wbgk/84AM1bv9nmxC7wvKmP3mRIaHIodiNjPd5hYdaYR5d1wrWBud
fOkdx+xGMthVEB66aKcgrhIJUTJsvzN3aAc6Y5WimignGcRcOgx2o/tdur/O
TJFgUev1RmP0h4o29dJvJPjCHSu2F13XW5RwoZUERV99yJZoU/X2U7vfkOD+
y4MzB9Dqc1umZIpI4Buy+dthtIB9sonMSxIcPEhvskVrcP24YvGEBJpKf187
oktlpANL0khAXWp/5IKOsXXv8UglwfT7gsgTaLvZrWvPoVsfxgR6oBW/hQV8
xc+/PHvuuBf6af6d3lw8n8zy14xzaKWTOg9LckgQc3X3sD/6wVVL9+JSEpD4
sxUvomU4ZVeXvSOB/z3ixGX0nzu+dz90k2BMIuhJKLO+E8y92X6TwC5jeOQ6
Opw1jWzDfF9B1WJdJNrasvL8kBQZdhYWuUWjvUfkzbKBDAV60lmxaG3DyKxC
BzIoNlwfS0DzGGrErL5KhgSLaeUUZnkl+CNjn5GB74vNyTT0pHwWq3MHttfR
N88y0bdmvm09wskFf0bXTzxDvzBxOHxsMxd0LC57FDDvR6F8jOchFxhdOfai
CH1Kcd9pzS9cUMrbMlmG9lk7UxJJ44aH4imna9EXb/BFxkRxgzvs8OpwZ/7/
3Fs38B4PrFwOPfsP/UZ5z1JlOh948fzKX0ZbfXnssnuID35EW82ynayG4B7P
PkMFfqhLU/ThRvevbtFLfcwPUbXvfNegfWzrtehmAiDHLRC4Hf1zu3jPEXVB
iL3jW6KP9hwVZMvdKwjca74t7kJXPh9QKjghCL+Uc87vRZ8i71WvSxKEIrN9
F+3RNULjNxQ5hcA0KjY4GB2z/lSCR40QeBQ3+V9FJ/X8yzjZKQQRP9jOhKML
+twYGyaEoFnz5NEotMRhj/gZmjCYfdHb+RC945+Xa7azMO7bRldVoQ+oNFfY
zgnDadO1y2/Q0x8qs0vJFIg8t3+2Hn11Z17lTxEKtNSVD35AG91VSkzSoYD5
yejab2gNvZlDz89T4L+CbddYParhBPc5njezFPDq9QpahW4RIb1jrKJCFCnD
j4xWeR4ToC9MhdbDQicE0QK/p4sFVahgsTJoJIm+JHsqK9+JCpaGkTx66BDF
nLwLOJ97e77hMEBLVbZNmHykQnTcv0VDNPWOauZsL87fY07j5mifpYgDX2ep
sO/2lmZ75vXpU1Zc0jTY39V/6xLaadsrfZWzNKjZL+0dglZQOSxQcIEG6h+O
WoWhz85/6ZMIowGl7sfaSOb9eJoOJsbR4GP+4MskptlGy0zKaGBxe6StDJ39
SPJ+CQsdqnjWva5CHy3KVIsj0UEtzC3hLbqPfbLBToAOghfHnJrRzSn/GI8k
6NDiPjHTg17nTv5GbKODmeEUfQk9vVufc+IMHcqq1RZZTuF4cLn3xM2fDht0
z/RxoHdKDHl+ukQHXs3pDB50ydbcQx64njdKz25Zg+6edJgoTqOD0cq8tTY6
n93r32wrHYr8t4Iuemzs/vH/OuigNOsvswO9L3PlWHwPHcjjC2NGaGKN3Lfl
n3So61o6fxhdlLJ5lrRIh90FrMl+6JvvNrNYSBJg9LOh4zw6nuhJFZEjwIyI
FgxGx8jEG7YpEbDPX+5yOPqW0pITVZ0Ax+3GLvFo/qNajv0GBAS+jVYuRfPa
Uw7XuxBw6e8R50r0xQcaPzNOEHBZQf7BG7Qdo8UpwIOA8PBC/mb02qq7H+dx
/3XP7OvUV7Q+TeiPfQgBOe3yhSyn8fpDHhHzDwgoWP37Nwc6kBZ7WOQhAYVa
RUpkdERYi5tqGgEVcSYJgmipGKtenacENNl6XpRCz63kX+oqIGBosMhgJ9rK
l2yv34j7O3rIBUO0iSNr8ptmAiYNTV+ZoHXqwyZ0PxAw+6RXYT96/sE9igju
b9lPcfC4oBtEXZZcegkQ/2vaGorm+/C5yvsXAe/rvlddR7OMenWZT2H54/xy
b6E1/iysl5smoH9bWvQ9dLl4w4uSv7i/Dlk8kI6uiXfijMP9/MEDUbufomlb
LIeBBfOTgoLWC3TGk2d631gx376zZLxCs0llHOHDPKAi9PTLW7S0Z9h/ItwM
6PsOjQ1oJZWQ6RuYL6Ly20ua0QLH/dnneRkwbcX2oB39tcnZoFSAAa+TDtkP
op0MlGgzmF9cPSfNR9A3Jyz7NmK+EdlxRW8CvSbjWtoxggGBg9lSs2jvK+8q
SjEfwXrSwCrPajDsLKUJYt76vZz4iYzOLpBJF1rLgIctm97yoscOWmvxSDKA
w9sunYrOKG8rHZRiQL7BzD0GWqArzL4W85sL/XqYGLojgcUxCfNdXVGBqyz6
kjitXx3zoN8Nk8OKaA5eV+oUWsm232g9OqvHWugx5scvKr7aG9HPn3wuMsd8
eYOVT1mDef3+1TO/0dvaUtdsQSewTj29hvl04tEW3m3otTcn39Mxv5obOk/s
RLMI8m6jY95lFVn4aog+kVJ5OQydMxr53gRtsT5K7Rf6aKlchTl6/TWTA2aY
lym3SrL3Me9/70uWVPQbe4sUK3Qne+/uCfQ5taHbNugKrkwDVczj8hwXgu3R
PHu6aK7ojk/CZ5zQZOGLXbHoa+mZR4+jnbpkXpajt/rp7nNHr1GXLelBjxp9
2nmaef9sS2uY7yskrHHT8GbWp3zeNPN9BtMJFjlfdDz90FHm+w7L5TG0QPR2
tvBQ5vsQ2beVV19CB7yTvMB8X8LhaNXfy2jb/kEH5vsUj0f6dMLQDm73oivR
I54rQTfQvNupIffRKvNitZHo8IJKw+No70s6PHfRhzNd/q5Hv15t/d999Nd4
9ZQRLP9ShF9MIlrpQZPlA7Q+LfZLClq86RBjD/pqYsHax+ic/odzI8znOzKf
nJ+g9z1Un7mM5s/68+Q5eqUhiJ+C3rdJ6FcOWtWAwyAe2y+2SFXjFdqG7BTJ
QPfo7fUvRsuZpQxHYHtL1Z8sL0d/Vty8awH7w9PPT/bUoVvsvdteY//5ZVsf
0Yi+EB76nYxWH/zZ1oJ+kc9T8B/2t7JpGdtO5vXCVI3fYP9kC9yR2oM+/eFW
zy/sv7vZHYe+oU+xiLQKoVsEk7xGmPXxvsJjC/Z/yv3SVxNoEV/3zm04Pg6t
7V6cYo6fS7fXaeH46d/ACF1g3v9LrgVeMQbMGN+J5/HC/ahrp9JWHH9b2172
CaDLCM3yYRoDLhxukaWiHd9ys0bg+CW58maLoetPnmrPFWKAya91M5JoStJZ
bg1BBtz2Mdoqh34nN6P6hB/H99XQmg3oVXYuQadwvrDlfUzehO7ZsnlHORcD
UqNrzDaj4zP0pdnIDFBOZe3URRdW+tnY4/yjWxEwbo42HHy63XeJgJDdcWr7
0bvE7145vEBAXfNrn0PoJkkJjg3zBFj0zLA6oiX0f8am43zo9O8U7QyaNVza
uWeEgIygCGsf9L39hwr0hggYJz1LDkDzaNnMRw8QcI4+ohSC/hjlQVndR8A1
dSfdu2j/Z5y+Ah9xPuaLOH0fbeWjv3OqBdePn69SEtFrddh4KpsI6Irj5niM
3ptAWSdTS4Aya25dAVr38Ocrs69x/ejqni9i1t/q9jWa+bje5XGuK0cfiRYp
tHtJwPljh2/Wov+jmjifyiSguYnVogOtdORQm3csrofp6y53ox9L64/N3cH1
49L+vD60uoTEg6O3CJBQz6QNo2c25PwZuULA6TjzL/Po/X86/+R6EiB0LMlJ
9Ayev2FhfekOXB+g/q4E+kbhvkWPbQRsFfnzVho9UvKIe0WTgKNNuxSV0YGl
qjdeKRKQt2liXAc9aaoi5MdLgCEvIaGH9lQRHOXmJKB7UM/cAJ05KyDsu0yH
VXF3c0zRlp8vvuycoMMBlm0+tugpM233F010GOl0yXBEN80d5PtXQ4cLuZGd
Lugxs8k7RAkd0l1+aJ9CZ38e82rOpMNc43WWS2jl6V8HyJfpEHe/61oKev/s
NX+aMh26hT94pTG/b6vdQJGkg3hErXUm+k393XP9VDo8DM5b/xLNcTbQY3iZ
Bk/cIj5UoM+f3poV3UyDsYGQohq0hk1mzmIlDTbYB6TWoQ/dqN+kkk+DnH3H
z7ag58B+x2/c3xVt02f0oVsevtvWeZQGi6+02H4w7+fGtoKQ/TTYrqYy+hM9
/WpQYHYXDark1pROomcfXTJUUKRBA/+s/Qr6tUWmb8kIFTq/ZWaIe+N+yt5C
dbsjFURskm9LoU/N0A35zalg0x7jL4fOsuW6nrSNCn0Nl002oB+P3MlapFNh
KPfIr21oybe82Y/qKTB3RVDrCHove0TAo7UU2MpCknRA/+X5bWzHRYFA/2Wy
M/pcx+6Bzj/CwHJq9Is7ekK0Xk/grTCQrN5cDESXH3CVuH1MGAglv9p49OEg
nbm7SUIwcWiOIxmdqRtmfPqyEFRf89F/hJ5fXe8jcAzzxvDZ0ix0/X/kgCfr
haAmwyu3FM3zj7s25LUgnJZ3T+r1Zs4X6cd0agVg18HR7u/oqCj5408zBEA0
9ITIEPP6w35f+MMF4O3g8bu/0Ek3ZgbrTQRgzWPn66xnq2H3uNlrljR+qJex
85FGG41G7it/ywsP9n3Nk0fvP/RTvP0GL3iHHJlah/58qfTNRUteWPvD+qQ6
Okd165Hyfh44l2p11AAd0h5YdIyLB0zaPifvQRtmlN243s4NkuwHv5qiT0nq
smWnckOj4/5DB9AzYtVUTT1ukJKy2HsM/Sj6v6m+cC6Y++/DDTf04bsmdjn2
XNAUZN5wCn1pUPHfCuZR329mBr5op9ss9eajZDATbA4ORNcYLn/1riWDtJ5p
xSV0naR+34E0MjQnG2tfQ0cnab6850KGRy0NvjfRQ7IPdAkjMvixGBXcRk9d
ubI+TgXPp1r/5y6z/Ne/n99AJ4OMveHGOLRO3E6tQRYy/LtV6/GAef24IMfW
MRK8L9+V9RCtxt09z/6FBI8m3ww/Rlcknh69zsz7EgbyT9Hv1rLxBJSRYGky
cs0L9J5Tn24F55HgUkW3YC5a8MSUfFkWCThuK6x+xSzPsWRJ7XQShDp4Lxah
vQwPxnM+IgGXWsXvMjSvfnvg+lQSRLDx/KxCM/799SjB44JtB7vfMttX3+Bj
eQYJolNTPzQw72fgQ9mOFySge0++bUbH1n4ZtHxNgrid2iWtTLPRkxaqSSBO
DX3Zjm6TuPXWoJUEKQOtj7vQ03NNeTrfSSBTIJ7wFf2YKrN2ZJYEGVdP3O5H
B+WUzx7gJcO6gwVXB9Ea2SB7XY4Mz+XZAkfQczuOGtzUJ8PGOVPPCXSeYpyM
owMZ8uruu0wx64NTVIznMhm07g9YzzLrm7tLLTydDMWuG//7h16lIz/R3kyG
7VvP71pGa6k2Lg/OkaGKq16b7Rz2R1mVqnRZLqh7ai/HhU5m9blRc5ULjAOz
RPnQzrqFMk1FXNBsMicghN7Ksyqo7xcXfBq/tcBA//3FMavsyA39KuUtiuiH
Bk5PD1nwgDML99v16G1jh2TGbvHAUMuB4o3oj5v2z5U38cCk50TaFnTD3X7O
tD28sJgrFrAHXePmkFusywc0rUBZV/Rlj6QnJTwCsAe2+Gegxa1LCYNcQVhz
NNI6C71pyKiqq0EQJq781MlGrxYI4NnQLwjR7+6uvEI7CSse4RcQgr4DUyG1
aFPtHb0Nx4XA5+TTW4PodzNtlAd8wmAUyeY5gr459kXEREoY1uQesphA89VI
H6vQEIaqudXUWbSdeMfaZWth4AtxilvlUw1XC1Zv/JomDGlxYmkyaM+mO10v
VCjgW+p9VQHddWbyFidQwKjv3TFl9KWHn0OVzSnwS9ZfSR0tEKnhMHSKAjov
21/sQMc+n3Xd8IwCbbW3ihzRxKmGR84SVJx3B+Nd0LceSytPKFPBl3f7+RNo
icviC6ZbqSBuOabrhb44Lrn77j4qnPhq+CYI/X3dxZ17Q6nAOsPakox+/VHU
qnWACsebvq1KQy9z3Hw4+5sKzWmV2pnooaSTxJ8lKsQdCEp/iXaXKbtyjkoD
9dcsF6vQHq9fsOXr0+B4wMr6H+hXV28W+sbQoNmy9+gQWvXN+vNWyTTQUC6/
P4bmKdIopT+hAVvPhVUzaEEdZyvNUhokbF/uXuVbDcY5VOWVbzRoYV26Lo+e
4tvyhyJHB82u7sp1aFJEr7LoBjok5pT8VUH7Vb0e4NSkw4mjgUe10AJq3Osj
DejA8WZh6x50tusr/TNH6bA57N/wCbS6luu1yjg6PLDvkjiFjvvU+8MgBT+/
pWj/GbR7163MvHQ6tAz7VQag3x65GmKRh+c3no+9gX7s9If9XiN+n29u93P0
ZeMzMoHzdMgJfaSRg/4aEcrijvuPtyz/SRegHb76h5mwEzAxlblcir69t+pg
Hw8Bup+t85vQPAbdvQclCOhLKpcaRxOXJx2y9AiYJtwFfqPzgx/dKzYggBRF
LE+js6TK15btIUA1xLNzER1kE1+T+B8BQcelI3n8MF+Vsx58Z0+A1MbQpXXo
4rGw68uBBGg+2TSqgnbeNVlheYkAI+m+jk1onZgLXg8uE+BF3ZKnjU6RlKyl
hBNQPT9ywhg91w9eYTG4n60y6ziB/ry8LvnRMwJ8tRfeeKAd7Cel7bIJuJGX
nuuFPmVV2SuQS0D+Y5Zb/uiMu1l2h3H/yXk9xyAcnecSxR1WRUC6JS03E72j
P0TB4RMBZsHGM8/Qz8pEhOo/4/4y+9LmHPTrx9FaCl0E7OIbLS5Cq9Il7jZ+
JeBHXXnNO/S/V9sbXvzE6/+d5mxBW0jLfmsbJkBdTmnPR/SPnMnWyVECLl+O
bupGO0p2XOH/hfWz3bV9HP2CZFMy+ZeABvcHxBSa5YTw9o+4n/eKbzs8i74U
WsP2Evf7lXPbepfRf89HnrNcIcA+V2iI3x/Hmx7PQx1OBjxQKJnfiM4ulX2T
hPlk18Hf2pr+zN9jsimTKZjHr8hd2Iquej4SewLzzLbvkWw70JXVMXJUzD8/
BN/u3I1Wf5ojYMvAfA8LV43RK2pedx6IMKA70Zl7H9pJk7ttFeankMY4Uyu0
/vkToCyO+WXh/S0bdFRaevoezFsBVlspzui+LTOPj2M+kwo9dcAVLViX/8VV
CvNn/qPYk+g7pK6dDpjnRIT5xc6hifaagY2yDKjS22nnj753/e1rLubvMU77
pVxAr1qbOdeBFkp6/j2YWb7uDf4JmCcLm77LhqI7bn6j7cf8ab9IHL+Obnwn
8JyN+f/ydWZPbqFvf34hm4a2Cnu9IRbNaJE+U4d5luXV+OkE9Jkra7T3YP5N
H5DKTUa/6/lTW4Y2o1jNPEKrXjSVU8Q8Pat/c3MmmpWv2zUM/cCzyu8Z+u6L
+Kxu9K7kv8Uv0bKvvvPKMd8/aFZezvdn/v73yEsn9N0lByhCZ1SOljKfR4w0
Ht1ahjYMfzHGfB4BCc7qVejn5m9kvzI/73Zsw1t0zZX468znESNbXRUa0Dzj
MsB83gBcblLNaOgyc2I+j7jb6b6mFX3gfAideXwkw4PWjnY7sN+H+X3wPS3Q
hb5eJ5/EPH/Mbi+ur+ij6ivpzOcRozRvjn5mfzhlmpHA/Pzg2eUB9COT7txT
zM/n+8wNo1+w13zZyny/I8Rvahz9gOa6YRnLr7cvYOw3mmt98KtCdIz0+cEZ
tEnV2ksn0WNTF/rm0Q1ZVREM5vOKqktdS2jLQvefpVjf924Hf2QNqAYVturr
h9Fj9iHNq9BSWpIBk8zfX6herSOjr4jl5wSi762EVvGiSVM31rMxf4/RfK1E
EN2RXP3jIrb3vZM3sxnooWyv70exf4zp3Hoihm6xJVGY79Po89x+JIn2Ufay
VECPPYmOVUTfjwwqb8T+qO8fE7UebZ/VUSeEvrcn9sZGdE1eVJy5DB4fir+0
Ba3z9rteLvbv2FeJ/tuY55coH/6M/X/8apK3Htpd5+byn7V4XDb1+B50HV8p
pxCOl/HpR46m6B1n11UL43jSr3ls8x/aY7b2Ag+Ot3HHJ+aH0BTxMb9+HI/6
allGR9BzA7L+5TheY1mf73RAr0no+heF41k/+aWWK/N+eISn19DweM/rtX7o
d1Xu9a8FsD9mFYmcR1uvK+gw4GfAjsASShDzejRh7TpePC5SQbqGDtFv3ZvF
xYCdVrW/Ypn3JyneM8bOgDj5+pEE9NXw8mwJNgZMzjb8SGaWb6HCdRcLHr/b
3JGBHr0uWOmxSMBk66eK12i5gHlt2WkCoqf7H5egw25+SV/8jfmb9utGBXq1
ZHfL20kCQg5xHapj3o9rsp8azp9E3/bfn9Em45Xl9t8IKGU1+fyFeb2Hxq9q
cT52lD5U2susn+qzNyS6CchyOXPtJ3rnXZ53ye0EwHi65F90+3KoUn8DAQN8
+asX0Kc/pWXV1RIQrlo1vozeKvC0L7GGgI9nugs5A3H+G32zUbiMgOP/BCxo
aKVoxeG1uN7cXu0frIEe+vPx7cVIXN8UQ49vQefcSVFfd4OAbqNos21ovofJ
i+WhBMhFPBcxQLf891bg0QUCiijfc/ahfbvjdIzdCLDT/BVrhd42esFL04UA
DqulCzbM43pa9asdcH2Kpxs7oUU5StdaHyCgX9Lk+xk08DqRX+sSELrjUL0P
WvFwzs/aLQQoO7u8CECrMqSNizYRcC7jUsBldGOTTsFOeQK4VPKF76DFddit
+3E/sElHfGcOOkZu09emD3RwF867UIDmvCz1mVFPh0cjewqL0FI3T+lvqaAD
7f7ZDdXoEm3R8MlndJibaSQ+onv3uerIhtJhY5OjZQc69mTsprlA3L88mrvZ
jXZUcn4a60WHLxYy7APorrfSPLpH6FD2ImB8Bj3MHTXDrUqH2auCCv/QHVtc
rDVk6KBim+64jJ4LvCYgR9AhmaftM+f5alDITTM6vEKDy65KVXR0yd0imGug
gaF0Z8wWNGlf6V27AzS49M/jwzb0WNljzYe7aFD4gYNHH90X9mRzsiYNlC6p
Bhmh+cRTCt7h/pK3J9TNGn1HflbxfQsVWmM04Ty6MfPFMt8WKnB5NPoHoT2C
b7dXy1Bhh4Fj/hX08cQcPWUBKuT9uakUgXaVOSNAH6TAPfMBShI6Qbg8978I
CthwRQ9XoLcFyUR5tQiDfvDslxr00NjpE8KFwqDwz6q5Dn3ZuiDdO0UYZobF
clvQqf0v5v09hSGiPj2wD23sJ3PlGeaFyrBifpYL1VDOtep8wnYhkFv9XUMX
/cfizKr8SwLAc9FAYQd6ZcCsRtVJAP7MpovsRo+YyCc83S0AFYPuK2boHQt5
Ss/4BODQ29k6WzSF69byva38cOMKl80F9MnAMXm3IF7wWnI3C0aHsFVNSpvw
gtXZ93AVLaHkEXGczguyztGyEUzPxPwof8EDZTvFJxPR9tpg/2WIGx6VXPqW
gg6t5RqWLeSG6+rf29KY508fXHsgnBusZDJeP2NeX+5jxT0VbvjNrhZcimYj
/Raexzx4YqNYfSWav/hZfqQNF/ywJQm8RbsrZzZkbeKCjsKvic1oX055mfxB
Mlj8rP/Rik42ElKpriJDIyV/3We0jmul+v1kMlScul7Yi95emMnXj3l2a+I5
lh/osT6hcB8DzLcNDruH0GXnhgxE1pFhw5xJxBj6qEXD6y9CZMiQ1fr0C83h
3GHTtEgCKUvpNTNonk/6mSzDJEi4xHd0Hj1d1sEV+pkEtOfzmUvo7IVV3Z51
JIj88uMX60XMU2/FbFqLScBFbtnMiXZau5BW+JIEIZrFF7jQ+UVsj7WekGD5
6OM3fGihw1H89mkk8L19m0cYTbCP/QepJJgqC7Sko3NTHtwYRruPHYsTRbMY
GF92SyfBIMPymwRadFbj9qdnJLDbvV1Bhnl9xbA4zVck6PBWPKWA7v6zvJBQ
TQKLh5QCZbRtEsmH1kaCxvcri6roTeKZ1OwBEuxaGtmhgYZNHGznFkhQodQe
vgV9p4ZkeoaC9WlV+WHbRWZ/qI56qYr1eSWL0Eev+t7prWWO9Zl7z24Xs7zn
77fxnMH67At+bMQsb6Z3rsp9MkjxeYybMct3orQ0AduP5roz4CBa56XdCzEJ
LoiMUamyRrfEXjBY/I8LuGpEyPborXo/uwpCuWBJ/HfMcfT7+o+3Gv5xwTmT
7h53tHlMYm/EZm745Vcr44kO/Xyai/ccN/z4mJjjh/Z2+tvza5YbGsONmsPR
/upHct6x8IKb45LOe/QxyTO98ji+1Pv/nGpDN04yBNclCsCyw8jDz+jdJ0Vf
9RQKQJTDZ1If+uDa0OfmUwLw2v7lx1/oF4f4pj3sBIHDztld6BLmG+WGW51K
QtD81TqJhr5lwuU2ri8E92wtWkXQGzZdu19wWAiUbHW1pNHju12ful0TAvMj
DA519G3VCnPv70KQYN0Uvx/9vSTpXEq4MLh8qW4+hFZxtxm3eyAMKtZFrLZo
HatEzd6XwlB1OP2YC7pFcFBcukMYhg4FbfJB89SVSnyUpICGlca7WLRVfend
s08osPx53XICeuy3Tn10EQXqDkptTEETkk4FFxtwfjvIfy8TfXLz/Z3FwxQI
PjDsWHSJ+f6K6JUuWcz3+xL/fUF3FV2Z3X6XCgZn7Qd60RmdvM+DUqg4j0u3
fEe7DdeTk55R4Wl7ZtoompohesztDRXCrArMF9B9Tax3Dvyhgr7N+8ciQdXQ
VsX58oMhzu+BUbfF0d1+IZK/LGigmrg/UAp9UcE0YdKGBhJfv/ynhL4wqS11
5zQNFu2GFreg+5ud7M7F0KDgKKvlIfTvrIac+W4arA+p2XYEHfAzTMligAaP
HoUqOKAtfqdy3B6nwZ0B3uXjaK4fb2jVSzQ4fUwk0xctXvX1D4sYHZTcNq3c
Q2cbiTZJHaRDyvXZ4Xj07Jx6H7stHYiswo9J6Mw0sdr3TnRYPa77JB1tSLsm
qIjr5Q8Pk/2v0LEmUp5D1zH/ezk/bUe7LermNBfTIdPw5UgX2rSCj/tPJR3y
xJcUe9FdsQ872OroUN8QnfETvfaN9JeBNjpMS9WkzaF3Psl/VjFCB+M2qWSR
YMyDC2+UWKgEHMj06BVH/ySUI+YZmDcvFv2vgjsPh3r74wDuN25kzTrzJVdK
pBThSgodLhWJoiuRIgqlRiEqSkgmypKrbpZQtiiJIpUlskT2flOULUvJniTc
3Pf3z9cz8zzfZ858zzmf93nOOfKKQfT+6yDdXnnUE6pWiapw0kd/wyAViqQG
X7ylB+9anvWVsZkiM1rdsQdgscPXCzUdKMIruLbtEDyr1pu3EfWMaLevpCvM
4zgtqHGYIooRS2LYcJhr4ZWfHqh3+gwiA+He8iyn0XMUSYtN5KTC7A9RaVdu
UOTh0S816fD5fT7NtbdQTxHtxdlww+96rf8mUqRpuD40HzaV/thjfJci88bz
wZXwH2NPa6xQv1l9tzs/AI/7vRbjVKEe8vDyGYIVttcEz9RQpKI33GMUdrne
0H2wDnm+6bndNFwxbnqf2UQRZra8Dl9wBSmw/VKo/J4i7Y69Y0pwQj3l0I38
H8OdHVgN55z+S4OL+nWHhWTnOpjjvIm3mt4fvNm4Xhse3jPUFI36N4mZnmkC
qwiGbns7g3q23t3pMPwwUC1flo/eLxBk6w7fj2fcSOOXIa1Pb1kepz8v0uta
LYD6PKNO3weWu1gTJS8sQ5SD1slegqVO9TUWisuQzhkTcQ48y7i2QUQS+YV9
YPFVuO/F1lJ7KeRjh8jpWDjSZNHkJ+SFIZ2JlrtwsjLDP2mpDEl9IPA6E47a
wEkplpMh9korynNgs9elio3IJ/US1rkFcEOh3cNu5JkQzrH0IniLvjj7I/KO
Pk9I4nO4WD/rWzPy0IORgvBK2LJ6RVYKvT/B5U1QDdxkGBLqjzy1rKP/TD08
LTIfbIG8FVXDdGuDPS02G3GR/023qB98By/ecbH4KvIa48k2mw/wjmD7ik3I
d153/Iz74Faj7mV+yH/+HgmrPsMuPAaRi5APQ7TLBIfhkbaWOxw44tenkTGY
R+mD7W/Im7HV/M3fYDvjVbk+cEKUasEP+vf6TeZ8hO/us7wxB7//ku5An4fI
WeF1dgH+nOrdHA0XfI1z4A3B/CNZJ9cJPy8oJvxw2FTp3uXIy5UBnYpC8KdD
jon29HmHrQz+JSH0/UKCQlfht0uUhyRg5035pY/hznemb5hwpRLpeAsPpBx/
KAvntvcEjNDrC0ejr8vD6lNB1fP0fQhaj0+vgJOdTLj0eYhf8+/2KcMrQyTq
GDBf1bzeGjhmUL+UPh8hGqmgoAYfO6HT8Blm2hrzasKGfHvEmmD55W4D2rD3
+zvxubDyUHitLtzY8Tb4Mn1+Ij83Rx/Ok1Bu3wvr+LdGGsLxvtb3Fej1A5Mf
p0xgwdVpAr30fQyiS21MYQnXqZl4eBfXQHcnrKleHETv97BNPiS3G7a9ppDz
k74Pwz10YQ9sf1zaLxF207zXawtPFDoO6sJ+lROZjrCQR2smfb4l8Kp0hAus
GJQ12Yv/P8xGl+0Gtwtua3SCb34O1PaE16Y3yJnifUnOu0t5w+ZeL33z8D5l
nq2Z84V1qjJ0Jej1JWGxlxdgIuj+5Dm9PvVWKy2Ybl81gV188OukvWGX4YRL
aqLb6fsZ1t+2iIQzq80y6fWA2T1qHUmwSuFsvwr6B0PeqiQVVpL7YqCBvC84
6JOSDhdo3ubRQH9aeuaF6wNY5JnVTib630qjHrNH8P5DZxPnkPfXCi1SewJ/
WZXTzUXe10s0n3oBD0l6l3mj/xof8eSWwwuhtbLa0jLEXD22+BXsd+3Vp6/o
//vLOwLfwNOtB7X0MD4E9B8V+QjztFXkOQvJEMqFZdID1/NXTTzE+FLQW+Hf
D/f9aXZhAuPPcJfc8Aic4i+SseM3GWLX3vD6F92etqHtDsj707bnGLyXKkha
s6vhlll6PFy1iR92/PhBVgLjW21bYNYSeD+r4ffwbxTZ2KgZpgA/P7Wz4yXG
z7adXaUr4Y4TPbYqgxTxrA//oQIrDXIlAvooklHbd0QDlpM1WfQN+Z9ZGWdi
BC89v5NncStFHhn9GbAVHkhRjehsxHxSPlZgBj8uoYpT6ilyqWT7Sms4YkVj
5PArikwVzTJcYP68Q2WcQopE6WRscoOTuoMEnuUjTz+xPuUBj+y++PVtLkWc
83N6vOFFHEZLVQZFWu4fKLsE82yKVOLEUeTEWqEZDiwWt8tgLhrzS3ah+jX4
V4TlceurFDHMFLsdB994FqBcEIz5LPVlQAY8rDqrv5pNEfPl7MfZMJ/7GcsS
d4p8vr10JBe+aTF6UtuFIssSvfcXwcELai+rbSly7Yby5lrYd0fXsAehiEfE
lZkh2G1r1GVtAYo8yeb9PAq3CTT/UmFQZOG1P3cSXlO+T3x2lkViBNhPZun2
Z5m+0xxmkaJQa2/BUHzfpunQWD2LMNLrnUVhSc8Z1bJK1AuvTKwlYJPoIrGj
z1mkk3ejpiwsbV7eujWbRXgvyo2vhmeKzsRJXmYR8+S/u9bBCUJ2/yQEsEhc
qWijBkwtpr7+9GIRlV88D3RhO/YAQ92RRSzO9R8zhTMfdSWc3MAit3weDLrB
on0Zq+rfM0lf7CquBzyZfcDI8g3qs4LkKk94oLfsYUIZk5RNxqT5wVK9t5ix
6UzSz/Z1DoPr9FhafWwmUYsct4qAC4LGxbOcmMTvgbtRFGyr/ypMy5pJBEfs
l9+Ea9v/4ruhjfrxKOnKgMMcyo9wfkiTs5ynDdlw0D13lsegNKnI1CzJhS1z
2FvFuNLEZnBlYiHsxlm3L/6xNPF3EbCvhtUDTi7LY0uT6gMt/x+Ae7Q1zv/N
lSItTac3f6Wf5+m7UbBcinwwWpo8Bq/MlOpSRb09ruziPgPf+c6VP31OisiO
fZ8TuIz2HCjiqMpKkRMXZJavgwO1xjUvbZckUsmOx7xg+/5ondCT4kReYlGT
L5zfk//T0UqcrA7J+sMf3ivttUtWS5wYuE3+GwKPvMp+rzMlRlzXh0TFwWK9
nc7RPmKkuCzj8VNYWCI1qWpClFRqmsuWwMkxIQZX8kVJ493x8y9hBf6w/Hs+
oqQvTHd7HRxhEn5fe06EiO6ua/8AW/WbO40KixCqgr2lB5Zy2NUv1ipMFLWl
7vbTz1esOLzwjzDZKONwfBTmN1C6HLBGmBiF/69lEo6MW3Js7ZQQMf83bcMP
2Hu3TWN/iRCxYZvFz8Hr42zmn14RIk49owsL8IvYJt+ne4XIf6gAaig=
            "]]},
          Annotation[#, "Charting`Private`Tag$1642#1"]& ], 
         TagBox[
          {RGBColor[0.880722, 0.611041, 0.142051], AbsoluteThickness[1.6], 
           Opacity[1.], LineBox[CompressedData["
1:eJwU23c8Vl8YAHCbF5UyklIhs6EhCnluREpm2ZKMfpHIKKMySpQkO8lqea1k
r5C9yd47ZJOVlX6Pv97P93PvPed5nnPec8/54/IYW2uYUVFQUNTQUlBs/Ubt
30lBoVVCXJqY1Q9QyIXRj9umqdFi/h/Tokpy4YgwYxc9msbShF5E7hvknKJO
34HO1KbdHL6UB82KS/8dQO+5NJql6lAAXPW/r/Gh7bQqbCNJ38Ho6sx5QbRp
xJRaQ+R3mL7+a68o2lvFbIHRvBDo7Tp/yKD5Gg9yDyUVgcpKa54s2uFOWrsx
TTEEPW6KU0ATj99Y+OsXA8/zmqcq6M7zb4T37CgBqYh8CUP0i8irOcUvS8G6
4n3UYzSp8ZCNx88KyLwS6eOO/thdeJRDpxI2GsOcnqEltN0qp+or4UVP4NVX
6Np1caOgkir4+PsZfQRa36i9kLG6BiYePFmMRse5CgX8U6+F4xsug5/Qixa2
08E9tZBP5/gtEZ2bkHKzc7UO2vdaWOdtxetFStp1uAH2v79lUIg2uisfe9G5
AUwFTC6Vou9VKJ+gqmmA38cN+GrRwju8rA/ZNAKTgkp791b9KqTCJxqaAO6d
hHV0X4z9ZfmRVuBKyHL7h77tJ6//WLcNFkeki6m1S4h3adcF2BvaIFb/ojwz
OvXdsqJ/aTuwXDRQ4kZPf9xWSF3bCRPugz486Aaboz2u17qgNO9WPT/69K7A
jtz+LnA8aaN+DK1JY9IStdkNA9ye2oB2SXxv8vpGH+TqML2VQ9+tMEy1+NcH
QYF+XRfRsjxFD+5+6AdF0rvraugjTbsOsTgNQPLiV5Ob6Gf8PPYDPYPgXtNp
/RSdMhryRnx9GAzobqR4oYl0DqHk/0ZA/Pzw/Es09S8JgeNtIzCROXM/CP34
YU+TUc4oaHygfvQZ3bF+oUb97Rgc6X2eH4fO/sIXVsMxDnSc2/99QdtHGK48
CxmH3FecTzLRAnt/PuoInwBep6PPK9DOne9i08umYCMttaoGfW+04/yC5jS0
zUgwNaD1qRL+kcemwdtU1rcD/em1uowP+yzMq2oHjaNPsmmKzpbPQYmAezST
TgnRu8K8auayAJepmt/uQNORpIKPtS5AU++hQFY0heidzwJHF2EoqPLZXjTp
2ku/mIFFoKRmuXMY/UB44O5PzWWA/sjTSuhQ1oyv9xxX4dubvGpvdJFS6XC0
LAUha7e91BfNFX07wdOFgqhWMcoPQO/I2+TMyqUgumhpksPQDl3S//WcoiRW
7ZSC49GOZcljpkJUhIRa141qdLY6zznDXTREweEjuvXoQTGVkh4VGkKB3kWj
Cf2HRa6I9iUNoVXAI9+FvvZIg5ebipa4f8RcZAI94K1mFzdOS2zQf+ObQX8K
vJZWwUNHePxk5p5Hz0a/u8SsS0cEhSXvWEM77djHmFtKR6QxrCySdEuI5HsL
xga+9IS3uGbXNjSbQdba4zx6wtg09ftOtHfH9RyBcXqCpdDSew+6TftDRtI5
BmJsusqaG23dPDhsYMZAfN8rqMmDjnkQwnH8JQNh5TB4QBjd+lrdq6eBgVD4
LEN7FK2reLvQdY6B4G5+N3Ec3W6qxdizjUQsUqz+EENvJjZstgiRiNpjWhln
tuKREc5TPk8iPhmkhUmj66oqZ4S0ScRDbxY3Al2ls9CsaEEiNLLvml1AG15m
VnvtTCJERqsvK6LvSNn97fUiEVRsQsevoEM3Bs5wBJBw3XrGrraV/++9Unve
kohk66G1q+jwNypHK8NJxPMIGNDe6s/vpixNBIm4URNepo9mGXNpS8L7xVdX
42+gr9447h2H7W0X1PYzQT/q17/dhv2NXEu//x+6NLCJldOJROQ92al/B63v
oDOmfotEBCVbEdbo3B9/RW6rkog7fTX8duhDLa5qhBiJkGUWZnJAswuUHypi
IxFckp5zzuj5twmUzVi/3//9bHVBi3lNiBlVMhCVwcS3J+jCE2anNd8xENEl
EdGe6KDwjO5ocwbC8ffaM2/0isTdIbFTDITqAZ07vugnCiek6VboCQHlDLUA
tPlNDoVt2fTEpvMu8ZCt9iZNDRTs6InWWOu9YejOGtVzqcL0RGJbLUUkerr9
oI1WNx2hf9Kr5jN6isY+wvE4HXHSaDg5Dp1zOCudu4WWYPQ9H/IFreXEoXzZ
jpbIHl83ykCrsPedbP5EQ3C8v7dciqZ4dkjWv4uKmKmv665Ea9MKp4saURFl
GyJFtejdEz61Rj8pCXudkZct6Jbx8fTDwxRE0w49nmG0TsrQ3lu5fyH+XBbd
GPpabORUZ84GuN9hm5pEX2w8nzGZtw7HK+ozF9DGRuY3GJtXgX7pcPgf9NG9
/3F9HluBPt4X7uvo75e+q47TrcArF7kr1Hr4/y8V3ky9uQwrN4U96dEZo1+p
aPyWwFh+RyET+j4j7eHrtYtQJ7S0ugOdqcfCMMSxCGeYu0+xobNino1ctF6A
j7OFdznRrnSfnH62zMP25hjyvq3nwT2xSGEeht/a7uVHi1FMTBZd/g2qj3U0
hdEyjy5MBHTNQa6RzOuj6C7DXemCtnPgJ8hILY7eWTDX0mA+C+uMc9KSaF2B
V0MM+TNwa6b1gQx6z8hr3id7ZkA64/2EArrU7KaUwMQUkEO9DimhB+prUmMM
pmDXo7uGqmjtsilahtZJGJM926SNLt+/vCbXOgFBDQ05t9Gt9PFt0gzj8C8t
c8ESfeqKmExaxBhYvAk/aoMmlfwncVR8DAjD2++d0La7eIWsrH/B1OS/595o
R6k3zxY3R0D7x0ixL/qBM8fA4dgRKE6t2QhA10hkERpXRyDU6c29d+iRnHF3
jq/DcIFeVCcRfeKFWpGL80/4OsEWkIw2eCbgzXPiJ+5/1mrSt/Lbd7rsyPgQ
zAWVQz6aquiPvvL1IQjnNRSsR0er/4oLuDYI9HQXbjahf8Z6f1JhHwTbceF3
bWiO9uzYQ+0DoJi8tL0ffXJkrIfCcAAWz71ankVnH6kVdZjtgyu6eWU79fF9
PBn/QTuxG8x6rbLY0VkOniNf1bvB5SZP3B60++N/qrorXfDV3NOHB83+ZviE
56Uu2OWsdvUEelfDZZfotQ5oDxseUEO3mukbHwxsg7n9b5quofP5DvuMXW4D
ho+XSnXQlfGj15Oo20AyIYlshG7bFufJ69gK4d8cre6h2+39fGUsW8C4h3nj
NVrPeuz4HpcmcDb6Ph2ITh3beLEm1wSBwzb9b9AXO9Z2vmdsgtKptuIoNG2t
AMXJsEYQ/Bv94iu6cafzE7biBpjiPr37B7pj+P7SAbN6oP3wi6EZ7Wc/5khJ
Xw/7BcLW2tCaJwbV9sbXgeqxf719aPWH9nGjC7WQKlP1aQadoBKVYhZcAw43
rp/cblBCzCmK5r5iroJDb0Mdd6FP+Qt0puRUQkNTcwEHelxNOX79v0oQUris
dACtffjW3dmKCug8ImF6HO2uU0I1jGMttcYSooH+bJ09E32jFMZOXenRQr+W
zUuW5y6FoLtevProZB1SeXN3CUwN/E0yQTs8/lAeqV8CERUTFfZb16v4uELN
iuFfUOlqCFpNkeK3a3QhJNb/g3do5U01O+U7haDDIOUZhdbnc29vFS+E5Icp
u2LR4UZ3M7iiv8NN48jDOejN4aXAz+wFUCLqeL0bbfN+PcwKvsE987SP/WhP
m+xwsYlc2PdxZvwn+ua884RQSC7Yc5g9mEJ3/rjU4vM7B/j/qr/+i371yf9O
Z0Y2eFUfLjpwvYR4/0kjzdEmE55o2S7wob/UsNKmHMsEl6FsfiF0Uqm8UsdU
BjxYk/c+jv6cH5g4dicDbokYXT2P7uR5GF1pnw7GmTHP5NH+QiIHRM+mg6Hs
dNYltOU2W7V7m2mgpee8TwOt1f2P7PQyDRS8g0aM0dQP/+668zUVZDm6d/+H
rnjLsG7unAoyH3gu30F70AuUnlRIBfHcpCQ7tP78pz9cAynAP1Hp4IG2CPH3
5OBOAZrLf0kxaBmJy2bz9l+Bok1OOh69e4iVu5j3K2zc9LZKQgfefxyz3pgE
i067mzPRTdBWRRZLgp9xJ8Ir0LeVmofqGL9A32nH+hr0WlJiVGtJInQVFVA0
oFVESl3lXBKhqVPJrAPts4NW7dqfBCgm3To2vhVv1lr7vbV4KAhONJpGO8uR
h+oK4iGXZyHg91Z8pjn1UR7xkHrW7c8qOiz/r0wqWzwklZULb6IfV/Skr/fF
Qbz6NgMqQ1wvPHUsauPj4L15WCEjunag3W7fxTgIXxqY345+wQrc8bvjINRd
kJ8V7S5IXd09Hgt+b9Nf7EV/VSuWVg+MBR/+9W8H0KWrAsHxFrHwPOX8DB96
clu5dLNcLLhV1WscQS+YxYdUr5NBZHlQ+jj6U6eZx2APGZp5lwTE0J8NkxyL
vpPhkSrDzjPowXIRTedPZBB4tHddCi0d4qbI/ZIMDbHHRgBdVOjQmWdHBufW
8z/k0D1Hgw/cNSTDISrNnIvo8OCOr3JKZKg7dvujElruYtNHbUkyPNB/+EoV
bbH4ubboMBkOPvd1uIoW7Ul0Cz9Ahur09ze10Y5xy2nUHGSwH0xX0kdzvGLo
Y9tBhv3bK0/fQDulxv2cYSRDhWT3ARP08nWO6RQSGe79N0P6D/0hKP2YKxMZ
uIIoFy3Qm9Lqnx1ZyFBayNZnhVaNaywp5CTD3WnBSlv0ulEKi/MhMnBwSaU+
QLeHfU0rP0WGQgWVcOet/iphrUKBDBZ2Nz1d0DWxCm0R18nAGm1/7wn6UUzQ
jVuOZMir9dLzREcXXJM/94YMt1bDLnijX9+JNpDKJQOLQNIxX/TMRNepB4Nk
yNEo4gxAi/XHfPvHHAvGri1UIeiA7jyGUelYYE78NfUWvdTreeKUTSxkdqy1
RaDhpNrl6bhYMKLdXvR+63nnd44cv2IhzVAsOA7Nu7TikmgVBwYvL7p+QZdH
599kzokDumw98xS0Yehzopg+HvR2up/LQb/rNbZfT4kHGpkgwXw0o5nCnNG2
BPhiQd5ZtJX/wX/xg5YJQFFaN1KJfpnxSX1BIhHi5wZ+1G7lf+jAUdOPiXCV
ezGnAZ1q71ObvOsLxDzg8u1A04jc/hiz8QWuCP8nPoY+EpEl37jxFZY1nQ9O
bdX/Xvz7edlkiHryinFuK14TNyeFF8kw353W9wfdtiPoquLeFHjrS+FFfwPf
h/ll+8uv4fryjdWGCT0ElBHx5FSY+iWgvwOtaeBqZbqRCsR5ZdHdaAl/97fm
CWkwuvC2XQA98bzaVf1gBvC1neY4jH76lTq/yTsDjLIbr4miLcaSA9P/ZEDX
I1KTBLr87uZYcUcm/KB1qlW8sTU+GQ5yOdnAPMbGpIy+Z0hF+U8iBy5XJ19S
R5+hu8fklJMDpb5j5brom3lQ3V+aC9m7dYos0NGDN9JY/uXB0urCPyu0GPsx
Rq3gfDjZ81rGDn1Z59rLpmMF8CW64ttDdL5kyo/0O9/hg7BEpg/6OesXRS/6
IngpxZGQhC4uajKxpyuFSu7U8VR0mN9T/VTrUqCjUBHKQt+NXKwX6S4Ft9Jn
n7+jt3P7eaxll4G98lJUA9rj7aSqpX8FpIj697WgFYIspFu2VcLMzqPcnWgp
1Q+i3T6VYN5mGja4lY9TOs/fgCowvNESNI9+zCdZeqCoBt6dv9e8vGVqmQnm
a7XQwce8ax29OLmStm2iFjTG5F5TG+F5rHDQ6cWBerhok/aCDW217XY5l24D
HH8a4CKOvkn752SHbDPspVu3l0QbuVsvsH9oBroXJndk0JTP2yIFqVugx1dM
RwEd/d8E21h1C3iFtZ3QQg8V+LfW27SBLTcI6aHD3Mp2hA+0gUE0eb8hWrhK
QfqpejucjHFkuoVWzfGaLT3bAX0pXCP30TPUwdI8/F1QJfa02wmtlnhYo+pz
F6RnTTY+3mr/ohVnp1A3eOfnFTxDW8q/8tER74HTVYahwejmq+zmG9Z94DPw
QSkDHeqVMROXNggOJkyyOWgX/5pD+aQhMB61O5OP1nre1aJ/cwjOTF3gL9t6
3m1jUYP9J/z8M7rZgj50QD6s1m8Y6p1VlzrQAwfbO/sXhiH7b9ZkD/oFwZD6
RWcEfKlfdAyjmXpvTPsJjoLkjsOpi+h3vsPWe7t/AX9AYOwKOuJV+KW4K2PA
wr4RuYHWqHv462DhGIxw1b2kuYn7K88Kr+HEcfATsDZjQ4/wsXbqR07Cr3Np
nGLo3an5E/kjs8DLKrgugZZ61VpXLjkHBmNhvVJozRjNkKKnc9AY8OSDHDrh
8SXPP5y/4dsv9SNX0bued2YGqs3Da/85sEVf0P3HE7W0CNW3THkfoAOkmT11
VZeARrqDxhn9kk9CUDx+CZxGv1e5o9s1fVavmiyDidTrq/7oB3cko2l//gGJ
kaP/JaP3aL+qcOBYB9vc95fS0YPDTI7P3dch8TX7kWx0XfvquP/0OvBI/p37
jv6R59nsULkBTK9rnX+g7dZrO1ufb0L/mTu+M2i9uXxBQQ5KwssnNuOIMc6n
CwNvan/QEFq7P08dRysXnbOL2k5LHPrwnu80OrzLurn7Ci1RmBXmf27LrOz3
ZCtoiZUhn7sqaMW32ha2KXS4rrz4pIH+rRV0SnacjghaedathR7wNbStPEBP
HN/ueukG2umjrZXvczyPhz50M0H3pgkthuTSE7V8jln/oSXNn774NUFP3D5r
w38PHbK9OHFMnoEQL71rYI/uiSQN6d1jIGhULQId0QqGDd6hoQxEU+et6kdo
JZc5dbcCBiLa1ITSHc2h0LlnbpCBsJq9ceYZutl530YpFYmQdjawfoHW9ulU
7T5IIhhpdWNeoXN+CGVvlyYRna81e/3R/O//E5e8RiJiuTTYQtC59KVnzpiT
iAefVZTC0B9dJ+KGnEnEheNKTyLRBzOUmFlfkIhd3y7mfEB/2NsT9CGQRAzI
X5iLQZt1P1CwCCMRSQ2EYAJ67g4Pu1wEiXikf87wK9ryQft2unAScXn0bHAa
uuXpHw+fEBLBaSNem4V23/dHOtmHRIyun6TOQxvW2n9RciER6Z6ikoXoPXsU
zkreIRFPdh6xKUVnkE5Z61wlEWrhQrGVaCu7L9oe4iRivyB/fy1alf1cawQb
iZhK4eFoRE9eaFr2nGYgcqX3K7duefDItUNFDMTzCi6PTvSSkpz79dcMhJbG
7m+96GwBxnfcOgzEoV7W+UF05m/OtKt7GYj5/1iER9H7aS9cWeigJwrnmY0m
0BJM9hRLfvSE72PSmxk0FV0lj7YcPXE4kIr2DzrC35pH6w0dscb9T2odnQh1
HTvP0hGVseu2/9Bn7y1vu9tKS5gWLA7Qm+B+98fSichNGiJ8fDSPE+3T8Yr2
/h5qwsL+58I+9KKAH7NzCBVx5l+/CA/6xvGkXnsWKqKFrTNUGD2XFdV7/S8F
wUzU2EuiG9ze0vwX+hee3wkykUHr3VEmdQdvAM2b6xqy6DrBmmdH36zD+vSs
6GX0tkCxvZnxq/BgT85+FbTfMZME7+8rMH/hyTYN9GgwTeft3j8w8Y5tUhft
Gmfg8fzMMtyq6O28jh4iud+1dFiCofmYypvoF512O9yLF8Fw/70sM7Tm6Z7D
3XsWofPS2RhztH21QL/04wW4dp8q+C56xC7G6MDUPDRE1zy1QQeHfxcqNZuH
yj/XbzqhjfbIRRXc/w0X+ATVHqM7ItbjTjH+hkKVORl39G+XnaZln+cg6/OT
fS/Q1WoztsJ9s3CyUYnpFbp3hnFkXHwWkjbY1vy28inR97QMnYGYq+T2UPRH
yaQBattp4HW9Vx6OVhbwXvMdm4LI+LMZ0eh2yedHC02nIJiyNiAWXXzsWSPJ
chI8vs4pZ6M/lA4yaieMA0V3jnQe+naIjWuQ3Dg8ont6uBDdFZu4nNM3BnbX
2UmVW+Nl91SChnsMjJkkS9vRTCwDk24Zo9AnTp3WvRV/ntlCgdEo6BnXvu9H
z0g/kW3fNgrqOYauv9D9jsUgd3cEiP+eSv5B05WdyNsNw5AXcEV4Hc1pf7ZS
6M9POFPAzvlva/w/KBz1T/4JouyxS3SmuL9be6oqKfgT9pfUJnOgOedNG5p5
h+Dvfg5BcbSWVMnuv0oDwExx20IS/S2ghr2IZQD2DeZ8kUE33/yRxPilHyQ/
Xhe7iN6tW8Q9WdUHjoKfz+ugD7aUZZH39IIXwx8PAzRfF//z6ZQeCBlXrDRC
k0+Eb+9R6oGMhCkVc3SrRceUr0c3zIuKGTijNyzjz95g6AKqnZ5RLuigvxHm
64mdsHO+fegJmq16XOGfRiccT39o/hKtaN18jPdjB9w9U/IgfCv+X8Uh3Ffb
YYzQ8C9AB1P0BRRPtcAKz6eWYrT4pGjon08tQE+9vLsC7cWj/+uMYQsIlL2N
/IEeztS/Ut/cDCaXBhMG0I887U7UVDdBn/q9ciqzEmLfXtKjgOEGmD5ZTKJH
F2xSHoxKaIANVjZlJvRJq0JuZ7sG2NuW1cyKfnRtRNuXtgF09P4NHEI77hno
TzWrh2Zj33UFdJTaHboZwxo4GTIpooTm9vj4K522BvyrFPVU0f8Jd51N+1IN
qsepc7TRs8H3d12grIaavw4PbqMlDBmlz2VWQknozd8v0LpaF2H9ajnw1hYc
9N3q/5OXsRxzObj/26sWgA6d8znwtKwM4FZbUhiaXH4wtVuyDL6dUrJMQPOH
+DUHHi+FtHqxX7Xo7f+46Yzli2EXVQBHI3q+bor9I1Mx2JyelW9F6/3IjYlv
KgLR8LhPvegThZpfqUyKIMF8v/EMuq/puauvTyF8pGHo3XEL98/lVCNjlAVA
dcaMmQ3dNcyT+etTPty8UyzFiX6rr/BK8FI+HGh6FHYQvf+sR51ucB68i/qt
fQId4itylFP6GwRKdjdpoJdz/+mnfc+G6O20uVro2hzLHctO2ZA4dOy9HvrG
J2t27tPZUO79xNoY3V44F74tKQtWuoSZbdFSAl1jp+IzwfCho7w/WsudmuNV
VTrcUf1wJBgdWad/5I9fOjjy1bK+Rddwrdvx6KaDf82BoWj0UW6uwaTJNCjd
W+GSjGZf2MvsvCcNhPPYs3+gL3dyd9wISQFxP4hqRht1MjL9u50Csqbmnu3o
4HsZdPLSKWDAnH+tf+v+kYZnhcPJ4Gtg+nsGzeNcc07nXDK8O+7bMY8ep2e/
uoM9GWJpsr8vo5uP+lpUd32FokQm3020YmZTfAt8hcWNVJHt/+H78l3ZcCBn
ElA29uzchb4S+KSutvELbP9Mt8qOzmWNtJTy+QKCynoV3Gi7AM/wbJovoBdB
aXoUbU7+rn6GJhFu2RxWOoHe/1FKiLciAezkNU+eRn/c/VRY/mUC+EzHUpxD
u6qP8p/bnQDfz6lFXNm6fvp0xkmZeDCqoOpUQ8+RS67208UDhXoGmyY6xLZn
ir0xDghTLp/raIZUo6dnLOJgYLq24iZaPIiV6+TZOHB3cKW+hRa1nlhtIMVB
sfewsxW6g65viDcZz+tsbzJt0Vw6glETz2KBKvLS/AP06yPSB92vx8IHwY2j
D9EXpW+ELYjHglxKkrkrOvDnyzdqu2JhWPLm56dop5VqmthZMniUsg56oVn+
Y9Ji+kGG0nZHHb+teI4qUlwIIoPpzcNBQWjBwF+LF5zJQDPZ+yMULedroBFn
TIZP9n5MEWj+/UEzL5XJIL8pe/E9etBaI4MkRYZRr6Unn9G+xsJV5w+TwXNn
bEEc+u7AcQ/N/WQQeKe39gV9WPDI7dtsZCg/tE08FZ23jZk+ehsZbiV9t8lE
X12r7eBjJAPdGdsvuegjasfW96Fjig6NF6CLvpj2Z+D9F5XaD5Wgw8Mftu9h
J8NYywujCvRLgzd+9gfJ8NxQOrwG/T1S+/5vUTIIjc20/9i6v3nH31w5MlTa
vGdtQUvGPZpe1SfD7fWrqh1b9RJ8FNLiSAaGZ3Qve9C8urMsVmFkiN2eUz6A
Dqjt8B4pJMOl0DtUI+h0uql4zSkyTPDslxlHK1tPsLXsiwXvhAanafT1DDMO
G41YEDn9NOM3Oub8nJvEq1ioLjj9e2lrvtanpR2piwULxbEja+idEcea1XbF
AWNT2O1N9OflRpEogzhQGvnXT3e7hJDlVYgPoIiHKavUvUzoVht3jb168eCz
Yqq9A/3XRiEiJDseapmq63ejV/zuZbJ7JIBl8CPGfWhyfoTM3FwCMB8QVTiI
ftTnwmJpnAjKJ4PyhdAshJPEmsYXqNcxTDyL/m4zw0C+/RWshljGzqHnmuXt
8la+wnbLEj5ZtGJTVuQThWRQdRV6dxlNF05hxjKYDA2f51/oo4U/vOE5L5oK
+xtsHt9Ax/Z/zeV4kgqWa3P3TNDRes/zK9tSgUF1VvsOem3/5X3Nz9KAWJnk
f4h+FsTbybGeDr68d/a4oj+kZ/HdvJ4BPVcmmJ+ijcptzmQVZYDj+7EFbzRz
XdpcjF8mfL08UhSGzldXSfBWzIYNe9OMSLSIpORTgbxsuBz1M/YDmhCsatt9
MgdGFwZfx6ObP15gE+DPhf0Rfddz0UdTLPccF84D39n21U70uh7HjmXdQujZ
oz3di37/XNNAIa4QRC60DQyig1fqZ4XWCqE8tKViHB3q1rStNLoINs83Bq+i
T+41EBajKoErlmov/qJvFR5t/WNYAmEhPx5RmuN62Ty88Tq/BMQn60xIaOpX
/a033UrBKqj6xB50SOAx2gDucsgruMTPjQ5k3vF180U5MI5XcvKg+WMyH/ms
lEPMuYp/QmhN7wOXTvdUQN9oSd0ZdJicU/p4QRUon80310EvxxX1z63XwbE9
ZSkGaGfKP8Ynw+uBZbV21Qj9+PUTh2b4AS3ZPS/Mt9q7GjuUp9gAemc24pzR
wXzjfILJjSDNSTPvgu45wV9WuL0JuFeYJJ+ivx7lCbtq3QQDWXurX6L7MwzT
fcSb4ZaE1EQ4Om5BUupOXwso7pY7+R7NK5tzd0q5FYT/XHb+jNbO8rDK/d4K
U5l6jEnoRC2LL+bxbWAr7izyHf3r2WErnYgOcDmdYzG4Fd8hr3AOml4wYi9K
HUHLLu3yX4/ohfNLlWvjaLfrLCcXJPuAJqPDex5ddiiAUd2lH7zFVuKpLXA+
7M9wEeAYBEs2igV6tLep7B/+e4OgvEgvxYxmkEmn+lUzCCzpu2vY0H/3uE1V
Px+CkFMSk/zoLzHP+MY4h8GRFU6JoH/VP+8qch8G3QWFh8fQt9mU5EKnhmFf
mhaTBDp0kmu/buUIfDj54LAiujjs2/2N0F+QdCLjjgXaq85wVObzJPSbVEZZ
oWf3Z3BXHpsClpDuZlv0ro+rMgm5U2C3Rin9EG3HIzrzpnMazpSoMPugU5Up
VLW55qDo2ljiF7Ql49clntR5mPdcH0hBD9AVaywyLsChnO3smeijx+s0Oc0W
wJP79OMC9A6r/u263ItwedRd+Qe61Op0XlXEErQ47J2ZQ1cGKv0Z6F0B2vhj
vEtoKyWTn4lKqyDec15rdav/a6YqWbmrEErcLqC8g/P/7VXh++FrcJ2U4bsL
vcOdzXfl7gaMhqmIiqFNq+OreXgoiNV893sO6J6NPbu0hGiIDr+bBg/RH7yE
nSdNaIhMk/OKrmhluchKoSgawp5EedALzWCR4GfMRkvMXXP7EYIWZ7ftFlih
JX4IGn0LQ28nQP6qKB2RtAbkSHSEIP1JshkdYRn9zyUG/Wbzp7/TDzri16TL
scyt/vn6eP2C6YnyAkOuXDTLTrnPpSX0xCd/GboCNKuGUojDHD1hLLHZW7YV
f/tdhz8XGIjzjH1VVejlsEsiAZYMxMHe/Iw6dD5Tf6FCAAPR9+Txq1b0GdcN
zoB2BiJf87pTJ7pPnPD6vcxAhAudM+tFdwZGqmywkoiH6/vUB9Ei2xduBB8j
EXr1G9Ij6FjJQOEoBRJx9n2P0Dh6aTEqbl2fhOemPLbpretBDbY+ViRiWSGc
4jd6Qoj4dtKFRLTueTS1iO4/wWL3w5tEpE/pd6ygpZsYNeSCSETAd6nSDfT5
+7tmrMJIhE3A3mQKS9wPzX1rPRlBItTM1t/RoF/RV5Ktw0mE6JluLwb0tk87
xOlCScR2pm92zOir7Wdj2l+TiOnesBssaA3LFP+ypySiNtlZiQ2t9jzibKod
iUh4qifBiT5pMJ7mdoNEeGtJ8u1Dt56f3cl+kUSYC3PtOIjuNS38eE2ERChu
rK7xod0G7oAAiUQI/ugcFURXcolY2v5kIOg+5DQdRh/P/fGFL4eBGLZ/WyCK
pnf+uSjgzUCUXHSKP4UO1n3ZcEeLgfjApRsigRb+rZs7zM1AuE2feSK1le9j
oSSvAXriRiGnFaDldBbvq0TSEzKBK7pyaN1tU2Pi2vQE960O+Yvo/pwHUXJM
9MTGmewTSmjLlMMXH+XSEbl9DqSr6KTjB10TGemItynaS1ro2y1XTjcm0BKO
HhKDeugO7YP7HyvSEuIif7KN0Y9G6MpY79MQKfcf3LZFC2y2iCS/pyIObfbF
PkArVegM5nBRESGeF8ed0cs3pnsP+VMSzm84LZ6iYyJ1L1k7UhAXcnLvBKH3
uHIHPvXagMzzfImhaJUYU6Mv9usgXP1yKhzNcvTsNPftNdjebXD3MzrPuafC
9vYKuJmUfYlDO/N8tHJ0/AMLk0dnvqA3XCw5fgYtQ8fGplUm+vquj/ypy7he
PPvvay76/sm0lxTnFiF/W8NswVb9OEQ57f0X4HjImeMlW/V2Z4qwWZiHD/vf
36tAd9I5mmw3ngc2MimlBs0QH3jiWM9v8BK1/f0D7fTYNyra6DdYEnK2HVv3
1zYo9Dydg77KhNSerXqrh0m9OjgH6upsCwPoGwyaMe2esyBuPGI3jrZudbjx
+sQMxE4op0+ji92f7jgUNA1cdpmLv9FCLjw7pTan4N9Tr/trW/W+myXeOzIJ
tsxzGZtb9fhOb8ZvPAnDQTrLVHcxf0mtTqOfE1D5WdiBCV2n3OJEvzAOARU1
jvvQXONjIYdlxoBGTSznIJp9z2me2I5f4NARvnoIfeCelVT7/V9gMH7X+Sg6
LV/8ckrWKAgwsTySQW86hcZ1aI5AaKBjnix6IPtbvhLVCDDtG9xQQLdmXhp6
kTwMc0dSH6uiLxVO63HvGoZclWuuRmivxia9n7+GQDkg9MkTdAXD3BxL8wBY
fatz9kR/VpYRyn47AL7DVHbe6FtRP/cr3RyAevG7JgHo35K8HlKj/aDSff7C
B7TRcPB01fk+UD00SVuMVvP4a8Mn2w33lA9ulqF3uJ7xsB/rAr8HmstVaI+c
J49Y/bqgofL7aCPa/LEHK+/PTlC7G1QxiG6Y9BjoedMB6pnnXlBa4X6KXvcH
nwS+3/tt3WnRi3Rr73NnWyGAIdaJhN53Yy+zclwrNOntstiJrtrnfuHagVbQ
+Dd6mQcduW3lqCtHC1xV9GM+j5ZQ2rDiPdYE9jZlNPLo/r/mdzMWGyEobG1D
Eb3wJWY7c14jtEyZTquh43cfeLdypRGu+Z+tN0JTy7v4ujk0gGbX0Gs3NOXp
FXaGrjoo1eSz99iKV0CxaNalDsQaTXSeo/9c2HmFkr8O2CqHD/qhaVkZPP3t
a6ElYzQlCt2mHH9w5WANaPhPNBegyy/Gvg5PqIRi5sPZxWiZ3EsMujcr4eTz
O+HlaKvqMUFazkrY6TplWo8uDQ18d+B5BTRYziz1ondxrPTR25WDiuL87r/o
z3l66fttSqGg5OQGhXUJcfDBwrStWCkcA7sBGvR103nPFyslsE18MZYZHSj4
r3/hSQnU8i2f3YdW37a04hRdDJf/repLoYWLvs6obBRCrrMkAWhy2FPX1Grc
7y47H5JDGx/eWZX+thBI0+tTl9GVyTvIr84WQmXX38d6aCGFyzTZFN/hYiZl
tBOaNwogRT0PLv+q7niM1o8tLihe/QYqnEE7n6DDXzjo0n/8BtecBZ56o+Nr
7/BxreaCsYzSrXdoivuKxRupOfCoPOhIPppfhMswVC8L3P5cNytCi9w9PS/A
lgVPhQQjy9AtYsa7Uuozwds7Z0c9+uoBCfNEhUx4o9I334feL8LnNHs+A1Lb
BHMo7mF+yn5seiZpkEn/+zcN+mvjvdDrh9Mg50yuCAltWbxML7aYCoVhV8J3
ojMrPJ+oP0+FOkMbV16047srDzhzU6DhtWS2AFogtWb80fMUaCmk/i2CduB/
5P5ZOwW6eEOMT6EzXvbynFtJhrHRXPkL6IOMZt8NZZNhareHiyL6cfY+tnyO
ZJhVVM66gq6Pk7kV3/4VluP7hTTRoQxzOYbHvwK1NQ3zLfRJRYXuqfkvsP+P
cpMXOmvfKMGSlwA/Kn8Wv0RTZqXc63NNALcwp7TXaFdG6nfTFxJg6NznoDfo
PzEn1tqa4iHGY0OLjN5MpR4/uBkH2loBFxPQ+uXRpkRtHDAICZ35ijZpan6S
+y4OLGqu7slCuxh8OdYiEweiuxK6y7fyjZYjaYbEwsBPorYareIw7r1pHQsB
GW159ehKzbYBGaVYWNShimxDp4JxYQpdLHwWCfXt2oqXpbXo7ygZtDaOuvah
h+uINNYqMmRH6RqNonstD6T2BpDB3GZWbQK9/J1KNsOZDFxyz87PoCf2v6eP
NCVDDdvek/PoYwaKj76okeHRaDLvMrrIabZoTYYMR7MVWNfQHq+ukCNFydD3
ood6E/2rUPNlGi8ZXuvbLlLalBBj3POPNTnJQBxlGKFFiz+q4PvAQobfmxGt
JPRk9nxENhMZPjScKt+GZnbZMMkhkeHqh6rMnWjelgGWckYy0NjfILOjP1+/
zUO5gwwZ8ktv9qBtb8h8eMVBhlu7Xz7nRvvMLdf48pBh9/hBJx50XvO8n+Bx
MlTmZprzox9bFPE4y5LByeeKnjD6TUqKOVmHDCKGQ5ePos8pCj6rtyVDt6ij
1An0qVMjp5n9yeBDuf3IafQ8j8h/zmlkONf8cd9ZdGUhwzfRLjLMfDq77Rw6
mu/4EaCNhagHP/4SaOM33ZVZYrGgpmg2cwH9vofL+9PtWKDkWu9TRAc9PnCZ
+X0spE76/biCPm850Pq7NxZM8gUK1dC3UukErh2IA7bXecnX0Dk87R+PmcVB
mZHGex20/k4hH6evcfDg5Ji/gc3W9xi/jERw/nW0stqZbl3v6BV9ERsPL8hx
JrfRNXzpFHtoEkDSCa5ZbuXnmmzRbJIA4fvunLZHdy9YnHommgg3TYr/PEW7
TMp38ix/gZiJAenn6PZqmoLah0kwYfPP3Qd9dWiHayvtV7B3k2YORusEU/+7
w5oMnhGZB2PQ26aOrVOopED1oVazeLTchdZzy+9TYEfiQnzSVr5xD9W3r6RA
aO7x01loynw63vT4VEhoj79UiQ7WrEu8KZIOc4ZVvrXo2LOm679fp4PY6K/m
BnR5evV68590KFg8ZNiJLpgttE6pz4CGnVG2E+jea8wRs2+zYEkp8B2zLZ73
dsrObCR/A8nmlAEW9IM8xbllIg9c9Br42dH5WhQ6zC15wGC+LZkbHX/hYVk1
dQFweXqVHkNvyLgM5coXguG2GNIpdMG1I9vY3hXCx6BSFQm0ifas/fn5Qjjy
kbIT0EeU2I4SMUUAhQ+n1dDOBdmVE/wl4HEx7KQmet2NQZTqZQlU1mc76KK5
tY6GnJ8vAY3eJUpjdLL5eY9bFaVgumbNYYdO63Y7EPqqHF6ImUIwWqKnUbIv
qBr2b/e99xZ9JUkxNv9ADaT+ynofgbb8WR/8+EsNdIUx0cSgLeoEvTsba+EI
ZVpl5lZ8s7qvEuEHFHb1rOaiQzs+nT7z8wdcS6c7/B196/V/NizyDfD4P71X
FejMjwUKAr8boL6OUqMDnTILyWuGTWBMPvy0ZyufsQFbwe9NsOymmT6AlpVz
HbzE0wwHxOI4xtED+RbzwZPNcC9MrXsVbTupNX7jbSvs+i/KdK8d7n+1HaJ6
jTshhqgKPoAOcA8sPvGrEyS5Fsr50FyQu0/AqgtM6hSEj6BpYNX8gEc3pJ+a
mZZGn6ehvBDf2AuK2zgPnEdT3m4L1LTsg57R82ryaLVS5pM0jP1AGxacqoxO
eHcrQVVwALQozjkYoi043vsfcB2Eic5bscbokEnDf5Kdg+CS5td5C/2Lp+7W
ttNDQL41LGWNHuwQS5z/PQQrtS8p3NDUtDWW7u7DEPa268V7tMfymc2Gv7+g
h7XR9jNaKGNJxcpqDPb7VujHoVPvOghMDIzBhyfpR1PQVx489wusGYf4O76N
heivfiAinz0JUyMeuaVb/QllDlqdmYJjRg8/VqLlTvlWvc+dgtRrt+83oO1G
t+2QKJuG3HOyewbQHMoF3h8XZmEj6wzVMNpcp7RXWXYOZE6KTv5Ci36rzxp4
OQfFAvvyZ9EvvS20NXh/Q/WOZaN/aPb6weQgg3noHIyL3W+P7/+sdy6x9EvA
ZRDtz4v+p7Qqe9p4CQzaQpwF0M+VI2nG8pdgoPrplWPodwk0VPmOyzCWdn3u
HPrrU604uo0/sPJs55nr6Gu5tNanJdaBU8Sp4t1Wez+9z4QcoyRmdFdoou23
5k+St681JVHywkH2E7r+e11lbjIlYTV+Pz8RvW0PJbPnKSqiNNY2LR/daH3/
b+xZaiKs4/dcEVrGTNSJ9iE1Yc1gc6wcLfGo6oFYHjXBdds6rh5d7t44XXuO
hrgnaBnVj365OlfGKk1LKGhP9vxE0+wpoDntTEvs9bLgGkNnRPlJv8uiJcpH
bwfPoc0iA9MGROmIcI6xpkW0BQT0B1jQETYK/7GsoruSPDtEP9ER+2LMXlLe
LyF2x9Kql7PSE/Otw5W097fO26HxLy/RExW0pnSMaFm3wPvNj+kJWzNj911o
Y8+hNYdBekIxeLCAA2075yvzloWB2F9mtMGF7jf7tF52joGoOnTDgQ+9146P
rsifgYi81pcuiA72qvp8JZuBsPe4Pn8YXa8b+tiwh4G4nN4jehz95q7doea/
DMTBYf27Yuhqz7b/PPeRiGXW7vgzaJ0TFdevniERNXJ6Y9Lom2mhdmzqJCLa
rpP/PHrKXfXhx1sk4sFHHRN5dMdDzoJORxJxpbk9+hJ6UeUEp58XieCh1u5T
Ri+//bszKgDbP9m2VwNdRtbe6HtLImqNNXW10Oy/zdiFIkjEh4CWED1064WN
ZI1wEuFQfLXFEP0VPIwl3mD78007TdCcOd+Pf31FInh5NVT/Q78yp2kKdCUR
K+qNPnfQZ87sHPtuSSLq3NWqrdEUO8vO79DE9lN+0NujhdfYj93A/BwHVeQd
0XK0m52+HCRCZWf9k0dopRzOz66zDATfeeVCN/Tvo2Pu7CUMxMq92r8e6PHi
7fcksN710UpSL9BW+/XpGnQZiE8N1Y6v0KX1MUN1+xgIJ4rLmf7ounK1I4e6
6AmV41ULwVvzwWaIqPGnJw4ZKZ4I2xoPy4arRXL0xNrrCqtI9JPNVCamOTri
x3eFxA9okrPpqfQQOsL5gLxgAtrc2Hb8YTMt8XfWb9/XrfpEn25isqEl3Ap7
dqahww6nzR5ipCW8btpv5KL5H02EpovSEEEfPzZWb1noMN8LVSpit/1sef3W
fMrKe2PRQEmEXZDKa0J/1D0ud0mVkng/0hTThb5G08/yW5GCSBKkejSB/s5G
pcLtsAEnVpRtZtDDBfK2Bg7rkF759tY8WqvO6RXD4zX4Zn5CfW1r/t3RLKKK
XAEZyccKm2gh9cWpvm9/oJixSorqAc7XpzNBh4eXoTLBSIARXe/UrOKhvQRK
jxL3bkenSD6YC/m4CPVXVlh2oSdPJT7ZtbEAGtwX6DjQld4+znFGC9A6/Xp9
D9rIkla1vGEedAq657jR30azD0YqzUOPr+AoD/qiCI+0QsNvGBL93iD8YOv7
Q5A6sTAHZhRM5UfRCjxBlRGv52CsQevbCXSxsHiIzMk5mLWZ+XwW3UzSlYjZ
Pgu2spLvzqEPzGRdP2UzA8u7PP3Oo0enNPjudk/DRhr3w0tb/YedSy0rmQJX
D/N7ymiNLK7nocQUUGlmmKmjY54FMzkWTwJp+YqaLnpKdM7zffMEcJx5xG+O
bouuNVHnHYe3DJVcd9EyJ7rE8/LHYF8nK4sN2vPKvcZO/THgc05Yc0Rb67px
vIz6Bcfzun48RydSvaAUOj8KaT4CZT5o7W9N7v/NjID4ddtcP7RBiwujRcQI
SG+SPoeiI97ueGRJMQKXiLPOsWj19eh97zt+wj4TP/1END8Ddatn4E+YefZL
Ohmtv62BIkH1JwTVBP/LQj/QmgnzrBmCAa15jwp0wvPeD/4Ng5DmdOlWDZr6
m0qDZdAgeIZHX/yBLqKceiynOwhHhlQY29FitauBVSMD4HA34fUompVBxzmI
NACX/ahsJtB/OaXpLsf1w740XY0ZdNKSSw/D+X4oXqFnX0ZXua+mSN3vg+0e
pmG0DnieYgna+XK2Bz6HcX8+hE5+s1xwk78LHPPtPYXQFDma1741dsLlgZr/
jqBlpSoVz7t2why/s4gYejkrmpTf2wHSKW1f5dDj+8e4f5Hbobnida4xeri3
No/ubivul0ff3ULvr6SInRJuBcdtMo8t0L4JPDTZv1pg/9UpsEU/mKfomzNr
AYs+xTJ3tOayCs9Ly2agXKJsiEYfeX5oLTyqEW7XDdJ+RveapV3NM22E+s9F
UnFoss2Nh19FGiFMy52cgtb43vqHOqcBxLIpXIvR+rpxAlwFP+D2w39Hh9F6
KzvcdofXQv3VfpMxtImv8qOVc7Vw+sj3t1Pom+95WfkHa4Cq14V2Cc3c3vVQ
+XANhMts9tA64vqqZE/Sqa+CBsq/LwXRey0ZNZyUKkC8q6foMJpCwp5j+V85
RKTm/RFFn+0NeeOUUQ4WJo9MzqAlIgToPfnKgaZsXfIS+ltn8Fk1pjKQeL42
boEeVLGgzKYrgUijrgPW6AkTt79U1cVAczZX0w59V1Xs7wHfYmgYdyp6iC6y
oS8u5SwGC6XVUB/0Ij1T6B2JIojcvnIxCR3UGH/6h+h3SPX6dDoVXXjjiDS5
pQDKKdT5MtGNNsPyMc4FMDMft5mPNr0qVMFYnQ/Qrp9Rh05u5rzJ/CAPBqK+
8047bn3fUTOxnSIXFjktWX6j8/5xvyjOyAGGAM7Nxa14fFXvm1vmwHEPm84N
9C+tCSrPnmxwv83nx+yE67nUp+dJFVnAe8Lr72H003Qi17UiA8TjT02Kollr
SGqiLzPgMt9Axyl0mpbP7XjVDLBlP5suhd7+Sst2rSsdSlYnLJTQZ208e6rW
0sC0WKXDAg0d+zLcr6eCo9R6mRXaSjSohPJoKvikk9Ns0ZU3A82O/02BjBiK
187oL14TtYFRKUD3MlXeG33xHylVZSoZyFc50uLQ9eODIacvfQWVJ0pLX9C+
Zf1FActJsJzsJpGKtjUT/GfyOQkUtk9+y0Vz+NAXXadPguHK76U16CTJiD3h
PYng82eRrmEr/+uKgx7BiSAmIHKpBT15ZjqhTzURnj4NqutBv+Or7hmvTABe
GfO2abTnY125V7XxUG0ZyTmPjthVUnDEPx5s3zXrLaO7bk3eVdWOh6KVc/2b
6OKql52iY3FwW9COh9oZ7/cV5FxJjQMWrVgTerRR9DkPHdc4MErbNbYDzRr+
1HRzXxwwDF0UYUPXjv6VvTYTC8ksjy050e232a+YFMXCv7u/5g6iC0yULnRY
xkJM+L5T/Gg6m71TWvKxoFKjfl8YzebIKlt4IBYihfJWT6A/l6nyB3aRQUH7
t5Q4moqZrvLgNzKulwIukuifxa7/DUaQISRdv1AGzf9gzn3yCRnO/fSjkkMf
1C94q21BhuGd5RcuovWjnkoR18jgQ6x7KqHN83bvKybIIGZ9vEoVXSxmeH5D
lAw9EWZM19B9xap9O3jJ4FEbpqyD7mpjtji4mwxH1n+8NkDvurPL/eoOMrQI
0zYZoYXFHIoaGMnwUEeSzQztEbTuX0QiA6+XtZY5WvxqXZ0aMxmqMz6F3kXL
0nLqx+8ig+1wZ5cNOulsU8zaPjJwse7gfoCWOfSBweowGYrPX7jhjE4didx5
XIYMFvec3rugh16p1FhokmFXVNLPJ2hP/iMz8jZkyKn7ye+FbuQa4Rz1J4PR
Buftl1v9UUTtsswiA8NhlfjX6O3mq7yLg2RI1n06Fbg1XkPdL4J3xoLO8+xj
oWh/PdcDxgqxQJE1fS8cLXg5iveWWyyQR3jTotEcY1ESsd9x/Nh0lj6h32Rz
hArTxMGy7CuJOHT0wRGrUeU4iLQpdvqydT1IS68tPA4Uov98S0G3FuUwTc/F
QfDfm0Qu2uSmC59KbDxM1JpIFqArD5sc/UaTAES4mVgxmjLzVPYtswSYkDQX
qkZbRS68ETuVCATjHd56dJX+WeJ0dCIEd1rua0KvGW4vO7HzCxCO91i60O8K
xteGN79AyEVbxr6t+F+K6z15mASTHPY0Q1v19HKRHl9PgpAMh5Xxrfng0nR8
lToZpuZdBlbREy5H2cUEUkC22K3rLzqG8X3pdbsUeOP/pIXyYQnx9s5uf6Ni
vH7cs5KEvqFz1nTNLBXe3H2VvAcdq3S/bbAkDWTH3rmdRXN8l5u06M+E0KwI
53Po+96es2ZXsmDaM8r+PPqEL9PuiG9ZEMr/8fYl9CfFZy9/RWfDtHG8mi7a
/DLPCPvzXJA9mXj5Ovqd+gUdToZvEEqZdOEm+onzcn+S9zeQjU45Y47O41yh
qX6TB6G92Qed0GK8SfkCzbh+J+ZyPUb//fXv82nz7yD3KI/NHf1MUnwfL2Uh
zHAVMrzY6v8YY39dZCFc0KmYC0UfSD7NbDddBLNNrYXZW37Few/6SyFocSgm
D81eFPiV8UIZSHLM+RQ+3Pr+h62hOr4MPHQZdSvRGdqN/qou5cA5IPO7HT1o
eP6ci0wl5FNeae9Gr1RkyVOlV4Ixn25+P1prtMuz5nAVJN6ye/EL7e4swKzL
Ww3ENJnnD/rh5lmXd0dqYWR7Bv06un2Ev/JJRi14Hy+e3kQbrRZIMp2vgxa7
nhy6R/j/oi6iP2FUD7fXWDQ40BW2Xkl7jRrAn975yWn0Pr1YqxekZhAX9rp9
Fp00zsPLf6sZei4HqZxD/5w9k+1W2gwCvklc8ujrj3WuvPFsgVy2n6nX0I7R
Zlr8PG1wQ3wuVAf9UsJ470efNqDR+etigN4pOzvLu9YGKu92K5mibYquDSl1
t8MQz5Wfdmi+m0wlkNUJXnK6VQ7oZpOWhKpTXXDE7NbXh2gV2ntDkald8CDW
7eFTtAVP3ZB6VjcwimawBqKznug6zfT2winp/RdSt+J5O7vz4bVBsGRNd8lE
E8pHe/2SBuHTxKWcXPR4kM8eY8Yh4Hh7/1gJerXYftfViiFYWarlbEGrOmef
ENcehhN1xlc70H1Bwfoz34fB4tPKqx607dIs6zuREejWOEQ9slU/xvYds7Sj
UPD14fQS2r7s4eTl1l+w7LlTaG0r36S7R2xUxkDUkGy8ia5bZ9AuqxqDaObm
drrHuH6ybndkrRiHp+YixbvR9lJHD9H3ToIiX2fIWbT6ivKx9XNz4LZm1XgO
fS46Svv5qznIaaRhlkXzmGsMX++bAxG34+6X0dk2zOKTT3/Dtl6vO/poN7dH
/WV989AUIk48Rnsv0j1/07IEjFa1zu7onPB9XgZnl0FO3jjjGVrltO1Lh6hl
SF94JeKLjvY3sIuz/gNv1EbYorbiU8pgKziwCgaMQeOF6PgitRHi2wbIPlnu
LkUru8845x/+C0JrOvWVaBbNh494Iv7C0jh3WgOag3x5m9uTTfCtIj8a2Ip3
Q4LpymEKouj5tx0ULjjfK7jcdmyjImIp9lPRoMXPZjrQXqYifB3dFunRB2PU
9UheVITebfnOHehroc/kWSmpicWLPz4cQBvOyR/4v4M7D6eq6wIAbiju9Ya3
kkpSxkgqIVOskzKFCm+GBiFKCClTCUmDoUJChki41xgZQsiUKVPmzHGRMcmc
+Nb9/vw9+5z9nLX2efY+6zlnH+Y5ZkKEdUgG6O0l4e1StRuJTZ6qoifo/YvW
xJkysRC/Fyg86uinz7iPlMqzECUjtuun0UZleVrNCSxEoknjLz30I6G79y90
sRAB7ZI0A/RDbaVvNeyshHHlQrUJ2vxWxZd1B1aCUDb+aI6+zGyfFhHLSojk
fky7ir4iEClW2sBKzCZ4BduhQclv/owIiejcPeTjiM5XCGd8dIZEfHqp6uKM
7inMVxhyJhEBD9kuevz/eAFdyicS4fjX9rQ3+uL+mez2ARJh5NRIPEJXW33W
Kl4nEcpTklJ+6PlurU6Cl0wIW4YIP0OnFJa/JI6SiU29C9uD0ZbfrsrF6JCJ
2f+M2ULRd9M5mZTNyURn3cfVV/T85jo3/b1FJopP8v2MRn/dlSn8yZtMxBd6
fX+DZld1BvNnZMJfeqglAc2UsCpeFUomHFNVK5PQL+/49tZHkgkjIWpeGnpK
mUnDIJpMKEexpWSiJx5auxPYLsR1IzoHLe3KUW37kkywBTQ+z6fHo2HW/9Gf
TPxiPuJdhB5ie83I6UEmrCV315SibzH0dUVYkwmaCenfSno8nidTDuuRCZOA
3wa19Pwd9WRPk8Z48vuiG9DlbZm+05vJhN5oDa0ZbRv3Za5tjETUceWId6Ad
t/dNqhWSCDWVWMdudChX11lRXxJRYu+f34/W0ebKtjhLIhSinRlo9POrNg2O
byYR2bVm6j/QPzkiHqfXsxIHl7SfTaJr6t1p1AesBFVYrm0GveNbkPQ3KVZC
QF+Qdx69eDA/QrWPhYjy4riyjOYQzi36481CBHbTZhg98f7sTB1L+LiRYCM3
ybKgh0X+PP9+ZiPhc/SjBxt6+lRD4mLfBsI1KGjTVnS9RrJF3jQzcVldWVQI
LWZqE2fZx0h03hazF0WzLc++YtBnJPTiuHIPoL1uTh+t/8xAqP0dPyGDtsy0
Sj2puw4Hs8Iuq6GblTtrImdWgDrgnXgKfTud30tsZBkEOOymTqOZxhiPvaAt
QZSisbQ+uuj6dvVbU4vAff3kXUP0cizLNiWmRQgMPVR2AR0ppOYlIrQAbBU8
ZFNP+n7irFzO/+bhL9+vUCtP+v8vJvhU+3+Ds3ZPry163lHMRlDhN8y4VQnd
RB//kf7gWNwsWFPe2zihPR0s+by5Z4HWGv3eDV1SNH+o4uUvMGHyXb6H7mw9
oV3H9ws6D90mvOn5FBG+czNjBur8TjX4oQ/6NHYPN/8EtTyZbc/RyXuFlnbw
/YSS4b0XX6D1EjUvuN2ahmxicSwSbQWd/EJyU3DQbvBwLNpCcZUpIGESqJH1
LvHop48vip3ZOQlRC283pqGVnr7quLN5AriFnmtnonV9c/cOhYxDoO6dFzno
tngX8RjecfBJPctfjE6oeH2gQHYMbMz/HmtE+2jeXzj8chSkB3/bt6Cvfz4R
pCMzCmtm43Ed6MLe3r91HSMQbNZBGkAvbnJndxYcgTzTzNYZ9DaTdIaQZhp4
D1BY59E3SdmtTd400DJ9rbCMnvE4JJ8pTYO+y/6xjF5YP1YpPd0dPQQbLlva
bkHv1520FfIchIa+CzHc6DisNuYUBiHMRK+ZB/1UfpSdaek77DcBOUG0mcNu
vgyn73D20s4N0uhk7W/EDY8BiLpQH3kODbWeb2I8euFqd3mDMfreWAmlnbsX
Dl0oYDRBv9biyX2f0QNl5ynXrnrR62fG3zJj3fDD+L6UC5rf5bqjh20XyBjJ
fAlHl/FuiYzK6YC1DvG1KPSynIDQPYsOqDYUkHyDPsXJqxnI1QEXDTnDktCV
5zV85VzbwdtgzLwAfX/1cf26dhs0/Be90o0WikhsVhNtAVUn0+F+dHmZmPrp
yWYofCnYNIQOf2TbujezGVLakxIm0CYOAvt2KTXDE6Pcs3/QknefjG8x+Qoq
FxsTee7j8wW5rvzig0bIdw8O4kOL2T/eISnQCIejz7kLoJOPq1aqlTXAnr5u
3f3oefa9WkIsDbB6+ceqPNpoJeynRFQd5F5h1DdGS/tlqY79rQEJnwqlS+j2
Do7Y3vQaiI9/LGqG7kuLvddiWgMvhtnXrNAHaou6c6qqweEaT5Irei4+JnEx
tgr220ith6EfF6n3pXl8hjf+C2ORaJHlNmtZ5c+wIzW/NQZtc6meN2itAlin
IJmCXpQ+yZ98vwJodtrnPqDbFI8FiAWVw2tHy5R2dHholJ5MSykkaWSOd6H9
2Lde2h9RCtl8f8X60YMOLRdHzEqhpjaEOor+438ihfq7BOYEKhKW0DEHojTY
95aAVotALI93OZH2MeOaqXQRGCTZ9fOhyROM6Y2dhWDqWcAniH6i+XePl0ch
OIvrRYujXzXvmn5R/xHiHtyPOIYe3t5Ute1OASxJDYSYoAO3XlWUIecBM9uB
VnP06dMX3498+gAcAy5br6E128ONXrt8AMEAzmB7tGO0iMnW8Vw4TVN+7oUu
U4v4+qkrB4wL/Bp80ExmeiSdVzlgEdjO7utNn1+Dc6qNcuDOMbuAILSBtXSn
V1c2JIRE+8ahDd8ahqT8yIIM67HqRPSuZCcFi/QsKCBkSClo7cW3+ou3s6Bp
su5RFnrRoJkhfkMWrJ5cfVCBtiBeyvVKvAe9+fMeI+iz/N7uEokZwGZ7y2kc
/fFdFlfC3QwoH/S3nUZHi4nVlulmgHRT4fkFtIfylOG39XfAncIny/KgnJCp
DDCtqUqHBn7Zg2zolykRg5Pu6fA4/IwwB7r7nbq7rlQ6LD302sqNzp3+sdD1
Ng26TAd/CqP5KxbsRl+kQnDHyogY+swOzS6yfipond7aJ4F24KUs225NhULF
k3Uy6ErP2IzlsBR4zZ1IVUV/+hq753xGMhg8LY7RfEBfH0dX09ySgXNDR6gO
2izo25reyWTw+sX68Bya+bC/RExvEpjXXTezRG8Wavb7vDcJeE54G11H35Qr
VBOap0JLfsSZG+hqLjdehi9UOEn5ouSEDlIvztG9S4XV3TRpNzRnZdWXrnNU
yAlZFb+H3htfQGM9QgURbwmeh2jXXoE4z58U6FtS3eyLfv2P3vhwEwXC7E1I
T9FdweMx+7IpcHbEeT0QvWGloOTcKwqQLj1fCEGz6kg2eHtRoKSFMhWOHi+W
+VR2nQJup0poUejfE7xc4ucocKS0szsWLZSjRWpRocC47K/meLTwVK1zyxEK
xKWTa6novAkumpowBS4IC5SmonvejwZp8lCAK0ohLwN9HNTNlzdToG6L/rts
tIcKb7nTJgr4+Nok5tHHr3vSr59MASUGn+hCtErZmyojNgosOEeFlKAp29vu
beCgQPpUtn8FWoRz+hzLNgpctaj3rkZ/eCsv672HAnu6h93q0G49Vu2REhTo
1F1zaELbqa7LOgMFAqu5rVrRn4VBTArj04RDlzvRA3YH0mbtKMCUq27Q84D+
veQBp+YAChQcMNUZoI+Xab/RVDoFbr11PUlDj7Aa9Z9vo4C7bdS+H+iz893G
2usYj0wJ2yT9ent6rjyWoELA2tDUT7R0jTnXdlMqhFSxfv2NtpSvfsUURoWo
QPHsRbToxnQNnWYqxBufCfuD5vAYr1zYnATZE6GXmH3Kif5w3xX910lQmF1A
sKKb9uWoL44nQcW9PsF/0AeFxG9+U0yGNk6R8S1o0d2WUwLjydDXqVnPjc5i
raixUU+BkTc3MnjQvL1jrh+oKbAgleMsgM7WV/Ta7pIKa6udxiI+9PdzC3zs
tFRgqVw9th99Lbgnpfq/NOA2Osl8BG2yveeLyfF0kHVveX4cffnIsPaSQAYQ
qouOqujaik3uf65lgAbHLgNNtLBKYlBpegYYxZrz6qKNIv9JDzmeCa4Vv6im
6MlB3tib7u/B6+m2AAt0fVeo25vG9/DEQN7eCv2j7f3OOKEsCP/hJeOAfjXW
07+vNQvyN/1b5on2rowv79fMgbI2qYQHaIHUi8SB1ByofW345DE9Hyu3y9z+
zYWuwzGnn6Odt5k9l+3PhZX/Dna/Rp8QDmo4FJoHTHx6xXFodg87uVvkfGAb
dXqTiP7wLiJ/3SMfdrkVXUtHB4flDey+WQDHorXniuj93dn74q1jIdwbtmbv
RWutmmdn3imBHRbbVb+jVQTPavE0lUD2YLn7MPq6uLOb7r5SmOznnZxCFzw4
VazbXQrnuxpq19AhosWOGefLYcHoLhPzQ3x+F5H7GvepHOezfQqsaH1dqlWO
SAXUtHolcaJP2K5zWP2pALnGI0/2ovd8DTTVLKmEVp3+T0LoS1s3bvGWrQKH
Ov9FUbSm0uxdhcwqoNTQrkqid9HsrE1Sq4G7IlRVBT33kDFrqqwW5vJWmCzQ
5KMN8W33GiFQlqJghfb75vS2bXMTHMjVd7RFH7fjd3G52gRXslK/30ZnHNfL
Z9r2FZrTTEoeorWZUvIknzSD3YF/lnzRicmvSuvHmoEt5cOhZ+gA6uPC6zot
cJz6b0woml/KoauapxUy4sruUdBdM/6O0NgG2vz2OSlouaXArPnj7fAjZtfU
O3o8d7ifrOW2w57o2xfz0BrPNKekqB3wLExEsQa9sK2SZkP9BrYBfkvj6P1O
4yt39/dBbgrzj2m0s2y1pXxRH6zXunfMotk3XLeP1+uHYLJ97graqzDYsENl
APIe6d9me1RObNLgVx169B2YEuuucKDjqmuzgrq/g9ZnVf0taK2NTOLlkoPQ
xyx3hIfeLse2+nlwEJjv886IocXfZPRPGNJAO/ZlvwS682oGr34+DUI/cTRK
oossz7jY8A6D6BpDujw6eWS4tnJ0GE7fHbbRRLuyC7yofTEKEU7po1bo6egs
g3/U6N+n7+uwRZNOKfXLfJ4AiezYSge0oZJfnY3aJJTMBie4og+nGlzhODMF
w/YuV56gn3WeOpvn9hMOWxP9FHRs9bdiBd5ZuOOb35DyiL4/0O6d4o1ZKKce
KX6HntcIfW3+aRYMRoWiP6CDtG60i1z7De4W5AtVdGtnKkdXzEGVSXP7CPrL
5eRfah8WobnJWXECvS6XUGYtsgQ9Krtif6LnFI9NzYUuwYyIxfUltMMu+0MS
7svA83P+D/kxrk87DVXiDf6AnedOfgm0u7aXjobqOrj+KnooiS5muGVSWrUO
D66Yj8ugd4yK3PcXZiDC1VOylNHeZfxGm5IZiFJOJbWz6JwPvnZFuYwEV6yp
zS20tazM0blWZoJvy8YmF3T+u5aYvTs2EGI+SdLuaGc+w4rf5zcQylazf33Q
Ax8VnFT6NxDXDvsEhqLlFwO3Kg1sJBzjROcj0BPhR8tM+VgId6564xg0l7Nv
+90LWD8vbROkok8m1IsfbGYhCkooOfloV3+d7CvprETFEW2eYnTTkxsVYt9Z
icb4GY8ytGJs+/4lrOe7uF8OVaIltMvUUwkSQXsir/EFvfYr3E3gBomYXulN
bURXqtzccTSMRCzbem9uRRt3T98uLSYRG/pFnDvp+QvJnIkeIhEcul+6etB8
KUrrbzeSiR3l9vAdHe5XLJkiRCYEZbjih9Fehl6qfgSZOEjJI43TndQpv92Y
TMjtvHRjGm3mlGWxz45MqPgzNs+inTRdfZ97kgntvwlHFx/T/3+oMi/4lEwY
2J+K/IP+t7j+bV4omTD7Pr2+jn52ZqMlfxSZ+B91lGF1
            "]]},
          Annotation[#, "Charting`Private`Tag$1642#2"]& ], 
         TagBox[
          {RGBColor[0.560181, 0.691569, 0.194885], AbsoluteThickness[1.6], 
           Opacity[1.], LineBox[CompressedData["
1:eJwU23c41V8YAHBuKFFJkoiMlvJTSVLJe6UUoSiSrKwim4Qiq0QZGYW6196S
LTN7b8reI3tmr9/rL8/nOeN7zns2Dy5NY3kdAgUFBSsNBcX2zyCO/RQUikXE
SCsu6n8CUTActmdyB9o1LXXIciUS+Hh3t+9EF11KmGjNj4TMCztS96GN22tY
L8hHQtPthadH0cTWK1f2vYkA1trZBzzb9dFsiCpLR4DG/Smxk+it0+azlqwR
MKn6l+0smvdRtO3RzHDYad5WJ4o+dnfrOw1FOMgu/865jk6KjxT/2RQGvraN
MRJoydTw1XPRYcD1vspJFm2otsPU/H4YXCXlXlJD8x23duZMCQVH7qxjmugj
IUX9Ux9DoTwqfb8umkPfYvj101BQSP4xbojWOphB+M0RCsZlIUG2aPcc7hzt
zyGQLk3+6IA+ADWLHJYhsN4QaP0WXWGy/M5XMQRcO33uu6Ofc9ZYJh4OgbDZ
tztJ6BVGDu3I6GAYs3T8F4xWzvgZd9EjGM6t2/WFo+8e5lN4YxEMuTRW2fHo
Bef/NK6LB0MLm75xDtq5q7zhSFMQcIToquRvx3fj7PRUTBBon9CSLEZ7GrVS
XHUMgtlzKjzV6Jlh6L95KQiE05UY6tFjHy+r7WQKArurChtN6GeZvaK358hA
JyHb0oGOHd1bLZtCBvkqqeIe9AP1/Mssn8ngf+9W0gA6ePXA42c2ZOj+LU7+
ix4fdX4mpkGG44+JH8bRO5gE0iNukcGgV8RqGm0v7B305RwZknUu68yj9aR+
FB1mI8Py2EX5pe3xprs5zL+TDGAiAGvb8bV0r2/7RwLWuAz7LfTZ1rLpsn4S
/BsSKdzxEPt/5XpiYCMJajkLd+xCV+gtiioWkyD68a2b9OiBIvXzWxkkcPxc
/Y4BvZP8SjHwOwlUGuTKmdBey3I+fBEkEKJvoT2MpqlSkMkmk4DhlsoddnSe
sfRh6UASjDn0feRC998hpgx+IUFxjm7tcXSG41HjD2jy0vi+0+jMXW9LJAJI
YCVgKsePZqhINWMnkUDecNFbAK2dx9LNHEYCvuhXzULb7ef/53YljgQ0AxTM
V9H0ruJ6Xmkk6GV/9xDQbfofOLkKSZClRBcgjt7dJG68UE8CXx+v9lvo7P29
6cwYD6Pag0ek0UxXjQ54LpDgNu1X1Xto1TO0v57RkYH7BmfQA7TvjvzfCTxk
WLeL6FVCNzkzUhqKkuFP5mluVbRObp3Oj8dkSPz3Q+sJ+htfEo/TKzK4nb0Y
oYOe6r4bvUAig7Z+1rDedn61X+8PFpFBNAJOGW1/71zc79kxMrD0FuuZoW3/
eXoEHgyCOVapOEv0fueeJE7xIKhWqJuwQbt0+Vf4mQeBQ1WbsRO6x15SLaAr
CFRo1JNc0OZyK8ei6YJBSGxw7gO6Pi4ii+c0rpf0qRe+aNLHtSFeg2AonjXP
8EcrrFnJ1HgGA5lvZfkbet1SLON6WjDIh+54HYHm3lH0oJM6BPi63ufGoAXn
ffYePR8CNCx7t76jrxmt25mohUCWO4tjOvrnqGno218h4FtOKspCv6YYVDOa
DwGjHTzUv9DEtbIDibyhwG393/syNCd/1hMfUiispyRXVG23Z/bX0JOOUPgz
dYmuHr3E3Fk7wBYGbtrXPVrRdrqHdjyLCAPtoLK6TrQrzTf2kKkwEG2X3t+3
HY8304OrV8Jh7u5D31G08c9aX/eucKh26/w9iVYbDZrfJRgBkSVPDs2h732W
/s7rEQHKVw0CV9EatMXF8zKRUHTCIZhOqYjI4lZJFKGIBilCU8A+tKTg0/9k
TKKhseuYzwH0F88q1/zBaOj3LX/Lhj66zP/IqSMG9E1Y3xxF75kS2X9BLRbm
7hhY8aDPz3H+pRqOBcodDM/PoHdfs70+Rh0P77ufaJ9F/1Sz/2JCjgeGrBTV
C2jKFKY5imvfgdP04b2r6Hsilo7i7gkAPeSLd9C0O8/rHC5IhNKsGf67aKv9
BmXPeJNA9vP1U/fRFhdqoqb9kkBNZpj1MXqBivrGk9fJMHxKmEkdXXXg21Li
YjIYUbnt0UKPL8TsIlimgG32fxTP0a5rZ9PcnVOB6subFSN0eNe129eZ0uCj
WcOcGbql+bD3eEwafON9MWSzXf/Am1CBkXTI/pJT6YZ+xDsdP/gzE66b7y32
QEvkDD10sM+CSlmNXG90s2fSRuC9bGinpkoMRDPVsKx10OWCZp9CDBlNLTxe
3bKUC2M5UaGh6Dl1nraNyTxYMb/jF4vu79NoeWCbD/Z3SR4JaKPZsVgW2gLY
dWbaJRkd++Xb7rnAAmDp97bJQn/neK+7u7EQLt1rV69E9+gmDrp8LoG8M3yP
atEGO0I5gx6XgsROO/lGtDtzVpIpbxko5nHdbEdf5OqTGukth+4Ac9FudJjW
U6enVRWg+6LkUj+awPOlWim/El7w6Z0eQztlf3GzraqG9Z3ZPFPor1q3elL6
a8B5gJ59Dn2Ak0JFk6YOfAMT962iD8+nFqZm1UPKruV/tI/wPBXcHPNzaAI3
IYX2PWgNBTY2d/Fm0NRO/rUf3RTNTPy35zcw5Bu4HUb/U4rqsMn9AyOTFcbs
6PafT7kUwlrgF9tJBS70sxV7+oM+rWD0su8oL/pPRZtFy6d2kIgQpf5vu/7f
h/KjQzqAvenr2Dl0+eZC3npOJ1TzK6YJo0/c89/Ve6gHTg9XSt1Gb/yT5VC/
2A8EplPnpNEuA3bB6rP90Cb29uA99AvL32bdqQPwHrfoh+iwmwyHzt0fAvWq
byWP0ZPa5uHP+YdBaGUlVn37+xzOpxf3/4WhB6kvnqIbSaplCXMjkOO4//Fz
dEemC83ZmVHwTTQiGm/bR1AlZHEMrtPz0r1Ec16UeVrOMQnBRaTgd2gJv2iT
nKkZsJpdfeuGvnDFx2br0yzcPar03APt6mi1K+PyHGzaMAp9Rrs/iytl+DwP
jwVcqiLQjnwDwQ9tF0FAYzAxBr37Qg+PIizBbg+xz9/R1Gmnuwd3LMPP0TWN
NPRPlenTPd4rwBxisliMHjDOkL/+cx2mams6ytG2UU+fHnmzASXrpwuq0SEr
m8wK4ptgoTT0oRl9WcSp91j+Fki/u27aimYT7nJRvUpB5EkNUuxEn2krtVfy
oSA27lPmGtwe341MtuOXKImx1zJoRtAneWk7mx0oiQ7PmSbG0SBpxblQSklU
CjBtmEbHWD34vEpNIJ4rq02fRxclsbhoihKIOxfOfFtCHxsNK84wJhC7uV0d
1tA0G/Xu/gEEYvq9Yd0t9B3mhrO52QSiu5249A7lIiKVy9Kfzd8E4vIT3nc7
0Wf1OuW8RglEzZv78unQb8Mv6Bz4RyDWnFpY2Yf+blNMsbZAIArTd1xg2s5f
EzA+MU0ghk3nG7KgKWnJrSn9BOLepsioI2hl3d7/+OsIROv0j32caOOopCvX
0gnEwQAztuPoVeaalgx/AvGurZIC73b+If38Jy8JxCwNUc//0EP9PZp/5QlE
r5O7dwihi6pJavkEAlEkLWRMAp0vTkr8c4+SGOXvcuwOemTF6P09bkoi42tD
tbtoCuEdFsrzFMSR65cbH6Kph8pYInwpiL719ZnP0J/2nOUy+74FE+Nb793Q
0hxXb0dWrMPDuqFCD3RE++nAcybrUJhcte6Nro7slXQ8tA7+1l9Mvm73JyxS
zPPZGtzYeVYpHr0QJ76SwLQK37jVTtaiFdOCzFU+L8FOmhtPGtE56bKq1lJL
YDbK+/UP+oyT70uzrUW4nbiwtwcNcrqcC88X4d8198Xp7fbSnjI6fHcBpB/l
lOx/XET8T+iE8XuRedDpMso4iF7szBsbo5wHuydcMYfRI0WBvktlc/BD791H
LrQx3c+7tIpzwGhz7/55tM6xM5QD1rPQEjjYew9d48NcypM3DTMcXxofoGW7
wpcyVaZhV5hksRL6QzhFr9n6FFyJS4jSQKvvd48hwhR8y7YyMkGL7rpQttQw
AZqd9Oue6O+SpqJivGNgo/Fr0gcd9NadK6h1FHwGTXu+oA0DNYRm349C8cSf
wiD0i7LjLE8nRuDkRrDrD3SFh+y8bN5fmGC/eKgOffvgrbLqD0NAHfp3VxN6
ZcBGTFByCDhOBK7+QdvxH7jwdOcQ3OXf6upGD/O38p94NwjJohXhU2ivlwk6
5R8H4KW6qsBeFbzPX7hXnZjTB8cC/K0Y0SLvFE0FHPqgvrEpjxmdk1TGZSPR
B6ckpO4cRbu63omQa+qFNr5L2ufQ1N/Dj2eO98DVVYbP8ugrA0aS8T87YeSC
dKciWnNc/byQUif4GrpwP0ZfPOYUQljpgInejQQttIDRgVfyoh1AKhsrs0Bz
+Wi4qra0wZZv8cpn9PSfXotiaIH42i34irZTq1MJmf0DSruuvgtCl/PtU3EO
/wOJr5IYo9GXc/8S7+75A080yWcy0Q91Mja+jjVD0Vkr1Q50luP4J/mGRjDR
SwnrQY+cts/f790IR8KmRgfQB04l5EbcbwQLZh3LCXQhqz69WFsDHN+Q89xA
9wQ3taxM1oNL5ZmCo6pFRObyPZEmlrXgqGg2z4PemNANnttfC3b9P4+fQqvF
yr8tSKgBy9WbbufQm7Y/1gUnqkH3tMZ9MXSt7OpJCssqkHDzHdJEG/yb2Moo
KIfrzB2HnqJpLxYq85qUg2gol9Rz9MWnx5ZjjpaDUFZCgjk6nNL2ZZVDGRwf
K3/pjCaSDNkE5EuBSmqDNhJdZ88dVc5ZDBR/xEVi0RzmjHlx3UWw/sTNKAG9
br1mYkAqgn/Wh5rS0Z0NxrWv2ItgIOb8tzJ0uvibIZeThVBIq8s/ij7+LKCb
+0k+5PnFa0yiOZ/qKsSfyYcsrnnvWfSjgHc3Wid/QfJl+6UVtDRJ05P+6C8I
0QvM361WRLy/s9f0z6dcsK+oledD2w6fX/BKy4LTi30i59CGbDRH7+tkQRP3
wglBNKSTbnIwZ8GJ12xrV9HvmqrSim0yoYb/Wdgd9LyI1SzNvZ/A6kv5Tx/t
SbAa2zyZDsX5TN1GaMKP729o/6aB4eTJcjM0/Xt5qZnINMiXkP1mg+bYW3dC
gjcNdFcCb7ihz0awE3IupUKKmqBfDPp8e1q0gHUyqHy49eY7Oj7nzqr/jWSg
+amsl4ROGCexJTAkg/J+h2uZ6OL1C0sdsUlAUVwzVI5eZ+beQ/83EaR5nwqN
oIOvP5q/sJoAiwo2nBNo3QSPNqqIBAhydN89g6YSehu9fC8B5jpSupfQyyIR
+SLx3yHAg8JlpzruV/XaJQPG8TA8H9ByAq0c8L7+Cm8s8Py5yHwGnWbrlna6
JwY0fjY8OIs2qKLZc+1zDLS/pm28hI778eZU7s4YqKO2rr6N9g5Xo+9YigL6
ESY6GfSyQDyjR3oUSFUmSsqhnXefkJKxjIJij5HSR2j3mg254eVI+HlIqUAf
zRourUXcHQkLK/NbRmhV39dHGRsiQKDTU9QcDXppSV3+EfA9uCz7FZrda0RR
+UwEhPJeSv+I9l2dOJT2OBw+XGWOS0APSGlIOYyEQjl78mgyWmtRLokrLxRo
KGRPZaB5LbwlwnxDwb74bcQvtN3zGl6JG6FgIbMQVL9dvjrWaf57CCSd/dTd
jE4WLcp+6xYCU/v/Y29Di3mIXJh/GgJ6f7QD+9DVp/vE1Y6HgJp6s+8c+meX
+3vD2GD4KmbStLgdT9qW4Qb3YGjloWdcQ7PVUJ9hMMP35Ii45w4N3D9//2Vh
uxYMnpU9NTvRkw/pFEZ4gqE6/hU9PbrAfdLTC9+vt0xTXJnQW/2FjCNZQeB8
/245C9okw2hQwzMICi+O07Cjrx0esPPVCQKRVW7n4+hjabuMBA4FgXVnXiEv
ek7KyzJ4jgzpecqU/GjaXPUP9XVkOOfkbSeE5jtBKWrvSQY2mjWLK+jhGDqG
CXMy0LhqPRdF82daVI08IsMsXfWT6+iZhK81VmJk6PQQVJJAf81e8yGfJkPZ
fpKsFJqU5jmkcpAMyb7UN2XRq00ffdIpyfDtkNFVebTa8VbXhGkSuAT+Oa+I
zvem3HW7hwRm7HBKGf3aZ0j1XT0JVIKjONTQkY/oZg2KSHCLh+GgJlqW9vjb
7d/PCERa0emi7fMeLIklkICdt49SH/29jyAkHEmCXfGSy4bb6bQs/sNBJJjn
T54yRS9nKH6V+0qC7iTWoRfoTrn5Slt/ElQIOnVYo3suvTxm8oUEqRnjDbbo
ytzV7v8wPejKg3IH9Ps341dzAknglpuT9xYtRpmyxIn1vyAeT3NFl/vf4dKM
IIFGkXuc+/b4nqOuf/udBFISiyGf0DtTQr55Y/svVqj5+6GNyr29PbF/nNJl
HgFobxWjEqcGEuyuO/uWhCb8p1xj2UeCBTn/VyHoM76FnSbz+JhopjCLQEvt
KhOw2UmGqod6z2K2+/v6e8BXdhzv9ga17+jYXxX23RfJ8LE39E7a9vdedE5O
G5DhpRbd9Uw0senYl6YPZNAcNhfORT9m1IgnfCeDjF4nfwE6peeGhGs9GYQn
bhwvQXfFcv8wXyQDj/F3tgq0zFmGE3UcQbB37iBjDXpqM8ouRjIIBpaGN5vR
yf7EYwejgqDW5u5CK1o9zTOipC0Ifm5kjHduzyeCYFzAzmDw2OHaOoj+pCKd
JyEWDNbvZmtH0HbJj7vvagSDNq1yycT2/HnaoNxlHwxX9p1J/rc9f64XOyWW
BsNxb5/o5e35tzg/TD8RDAwH18nr6AFNFS22AyEwxFrzgeoJ7qfpDtyOuiFQ
T7rouAvtfKhyfsE7BLI4yVb0aCF/Lj/5ghDwOmGsw4S23bKhpT4WCq9iWh6z
oIeGE7++UgoFXT6i/BG0lSOLALtnKIgI7IdjaOWmaIUzO8Lg77UUFkF08n9L
HxJ3hQP3gZNrl9DUTlFHxe+Gg8pIYNdVdLP+5MtP/uHQ4O0YKo5+/iPuQcmF
CKB/tuh8C/2C+qFw79sIkLim//QOelGljJarIwKy/8rx3Uc3SD8ScPeMhMWc
kr0P0fL5Sb1LU5FwzvvyrDI6lVeheqd8FESIcKVrovfuvnQpkicaPD/NgBn6
1RqRi3clBip1tbkt0eNu1xI3rGOBSqSVygZ9WKE1s3grFqyHf1U4oNO1JH2W
WOMhNftC/Fv0GTft4rrEeJjyivJwRds3ULJYSH8Hraue9z9tx+PwlCbz5wQg
M+wQ8kNvbdIOfL7xA1qHLFkC0KKxdz79XfkBMl5qXcFo7Tfjiwy5iXBp6L+n
iei+rgq3EYNkMMsKkUxFM/mwtlQPJEO850G+n+gLTnx7TdVTgOvKxswvdO3C
RGWdTiqo7DNtKkJ/yNx7Y3UmFT4PDqaVoT894eUtc0gDOs9qmzp0UtyNtzfT
0kFCm6jahHZqVOF/o5QB9pdToQUd4VNDqUf4CQsDX6l60AwMAYZOzzOhR/i5
xxQ69MFLL6pvOcC6t8dkDk118935IdtceDAgf38RTft5YkpMLw8q3K+wbKL3
WOwmHjqbD1RaCauUmkXEMYF1/fup+SAqzN1FjS5Qj20ShgJI6acN3YMe4GdV
p35aCFMZts770RnGLv9ZUxXBKfdZ3YNov7u8979HFwHpUtsZdnTWx+ktb5oS
aKWX2cuFbg24c3E8vwQY+/NnjqFdfNrc5JxKweVjdBof+p1jsvMvrnJQPBQx
cQ5Nd8sgpmB/BRwLDeG5iHYP8PvHtqcS8jMCP11DE3dln2Y8VQ0e17+Ui6F5
ZfgK2m/XgEqNz9ZNNJuj+jmFl7Ww3P/RUBZtmdeVTGlfD6WGruHyaC09Cc2a
/xrAd/lthyI6alaq+/dAA5zb+0ZSHX2O9sBJXv0m2PR/Za+FvvFE44341Wao
5rHKeIr2VW37fJn5Nzy7bHrcBM1l9UrWYfwPCBUbqligH8daGeYPtwDVXX0f
q+34pB/pTptshWBtLUoHtM3G0r9izg4wmlYXfosO2GwqHpbpBBEbFWPX7f5m
/+qtfd8FbZ4KXZ+287PQ7d53sBeiWeWZPqNvSv2KrivvBcsI2TuB6EfJwXvd
nfuAMftWZii62/30GuvBAZAavuyXgt7aO7N4JHQYWEyFqjPQDAXSvg9Jf2F4
TWBHDvpWc4F5cOgIOO7nMy3ejq/gZaNj1WNw79up6HI0bVJOcfLMOHCcPN5T
vR3P8dvH549OQpYIh8xvtESwyK0q8jS8L2N1bkN/0LH4JfByBhTlD2V3oeVm
LZ89OjYLc08ZeIfRlOy3LNU95uCMD4F6Ca1zUTvt57cFWGXfurq2Pd966iIm
9RehPHrNbAt9iEfMJ0RkCbTz/vXu1MLzN+tKte3IMnwbHc5hQd+8ljnlencd
9C0G5o+gJ5YFhZNOboDwVs9pLjQhYENceGMDmpna/HnRBvoDESVftyA06Hfd
f+iueq+F4+cpiCanG2kE0Bz3GkYCvSiI9MQqiytoTqLHgTtilMT3z321RNGT
Rvau8x8oiVRfVOWvow9UyDJ21VMS7QtPiEmgs/Q4Na33EYhrk9NnpdAfHG61
id8iEC0PZ3LIopXdBGpKXxKIczcc98ijNy9z9IYEE4hGJnfWFdDD+a60nwoI
xLGvTOOP0Ps25qLM2wlE3bKuNlW0KtTqyI8TiP1zkeVP0PQf7HU0/xGIahwm
GTrorUsmklSLBGKb5OVIPbSYyPPXeTME4oMXBD9DNGu0m9qFIQKxPrjKyRTN
dOq68MFmAlG62tfsBfrrWJUkax6BWL6k+sQaHWta1DkXRiDe4Dl5zxbdMNn4
+Po7AjFfdkbUAf1r09bsqw6BmBHheMQVPa8kP6bMTiAKNNyhc0cfYfH28Fik
JCasM616bY/fczlXvVpKYuT9qBb/7fKnjtxieUVJdP4xI/Nzu32RIQLBRyiI
FB2ZIjloB6WHcqu9W/CaxulMPnp9lobi3/stMFc9SFuOjpa8Gz/TtgmadFeK
W9AhSwHzvg4bQHzqdGUJba3evNk6tQo53tK8a+jjNjvefA9aBeG8gyxb6BKx
qwOicqtw9mD0Ao02rh+6Q7ak9BXgKKpOZEYX+hWtqrotwwYH80khdMqJ3w19
CotAT/FM/wraLX3cYfeeRTjSl/ldFD2ho7dnb8kCXAlTFbyF/kXOLwu6tABW
JyPElNBJCevW+Sf+wdxZQRUb9J67z3J0z8wBYf+7IDv0VP4DepPpWdg/19Lv
iH5epPj8UuosnEt9pfcBfe2vlfkyzIKhcJHlNzRVuI0hvcYMjBDlP+WhlaVM
ZD84TMIyV3hzIZpGBL674nrduWPxUBk6jubN0dK8CThREkCuQ6cqKRqOUUyA
lmRfXC+aFG7obOMzBt1yJqUEnSJilctUTPDUX5gUKKTdid4Qu6HURP4L6weY
ZOjQ6e5rcvT3/gLbn4ymA+hvkkcUndOGQUl5q/cYus1TMF7w4xA0aXqsSaBn
lhIt53QGQODz+Ok76BHt9t23TwzAp4rbynfR71uuxRj87Ye753ZkPkSfnGao
YDHoh6qNl5bP0Pdudm+m2/VBkf+TWVe0+pSH56h7D3BX53F6oO9qO/OfO9ED
Dlts97zR3R+PVlb86gbQ/ZMQiKbWMzo0tNgF2RfuGMSh1wZPXrtt0QkptYJ/
q7dtn20hHd0GjARv5gb0D97g633328D04vTN3+g0epUpN4o2OPstJrwL3bLM
trxXtRXi9Dg0p9DWrrHLNtwtEEa1q2ufLp6X/QRxus5mIAjr0DOhhVaqOTW/
NMOT54VXWdDmfIq9gfeb4Wjj60BOdI6ss39kbRN8DZp9eB6tQOoIa61tBJ8r
HY3y6MXCWvkHC/UQvJc6SxGdp30yTqygHuL7+UOU0V3LwVJ17njeuTkaa6Il
DjDHFZ2qh+V2XnozNLvF5x3ZVbWg9srq5qft/Exeu7wXq+D53VA+P3Sp6Q/D
kuAqsOKpPhCALrZlzaOUroJPVUf7g9EvP+19+z6iEorZyuwS0Qd5ClestCuA
N+fgzzr09OOnOY/2lYGQFwQ1oVW/yoVklJfCdW29dy3oy1IagTOOpaBCn/ug
B32pmmAzulICHiras1No4v72F0mzxfBvPfn03qdFRMFWm4dvaYqAsqFzPyNa
+/cnFrPqQtgbQbNyEL1fkorE5FMIJ2WUy9jRKUfJZDPuQlAmUWr/h85zlnmu
LFkAv67dI0mjpw3mOlQNfoFGGaHtHvpBL039EepfQCGXxqSwXX6OSC0WlAdE
bdaPquj7eVqJ0S25UOg2aGOE7oy65f9WKQeKW6yUvNC/7Y46n/2SCdpPzvj6
ork/f+ewvJEJVONddf5oKa0/c8NzP+Hm5vVbIWiBuwvpl+//hNJje4SS0UK7
RT+Lc2VAuWnIgWa0tISkXMF0Kjxbu3+3FX0y8nAzRUIq7HpL86ETjU+15LOG
qSDp/5wwhObxecsoPZUClXkXZxfQfK/Hig+tJUM1XWXtoWdFRHK5gMZhkSQw
8Hu9+wjawPiXTcrOJKA/elaCEx3lH9CzuzkRZAR8c0+huTVMYcQoEWqV1OIv
o1OuHEkVVf4B9RFzro/RLS03vun4xANHvamtOtr+xoBd6c14MFidMdFC62nw
yF9eiYNdd6cfPkd/8uIIltSKA+Ly+PFXaJUvJNEK8Vjw4H5++A26uq8603Az
Bjqlx+id0KoPQyn2ZcWAVcjIvBt6NfrgNVHBGPghNVQQiPZYyaTfKxgN6xba
aWT0y93Pzz1cjAKpoIHoUDTtwtyQW2YUDM/3ecaiGdq9SmOuRwEHqVs1Cx3G
1inooR4JHtMtK23ovZHunOqF4dB5+OFkFzp08bSSmXc4nL7xp7cP/cig0PaB
VjiU+jeXjaIpe688sN8ZDptiDX4r6PCPw6v3H4WBtME91w10r++n0zlnwyDw
c91rSj08j/dRUY3RhIHQeI0WLdojImfdOyMUjHwrzx9Gy6hOTBG4QyEnT/I4
O5rCNHDRfjMEdo+Ws3ChdX+teuZ1hEDktbKtU2g9g3kjS/8Q6B4uqhFGJ/Co
6tSwhgDffvECEXSJr9AVkY1gsLlamEpENxzVH3naGwzMXvlfb6OtD/vYLkQH
g8zlXD2l7fqKruiNXQ8G/sMlSSroG9yHm2R58f26Ur2igU5tXFv6xBAMzT87
XfXQlKz7Kw2KgiDdf7DBEP3w9Ku081+C4IvVxGEztMlxtt8/DYJAWXg9xgat
eKzvPBN7EIiwUM3ZoWUrh3gnlsjAvkx3xQmdyOqe4t5Mhs2WA44uaNJ1imNr
yWTozWCr/IAO+JS3LORDhsIvPIxeaLaSU4XiL8gQ9vKMsi9aXsZA/9gjMuhe
ujr2Dd1+K+6j4Qky3D4kLhCCVqmUTezcRwbeJSmbCPTLm7nLfGsk2N0iXxiD
5hK7c1ZzhAQT6cq7E9Be3xnt7FtIUPtZUz4ZffAD35GP5ST4YakfmI6+J+X3
wTWbBF6KZv1Z6HcPT8fbJpLATMjm9C+0o8aSnmEUCR4wO5oVbcfvzQVWtWAS
XFx0zSpDdx0efqbwlQTMfz4RqtE1X9oOPPInwXJagFQ9Ou3yRR3jLyRo9wvx
bkY3636ZI2N69ouY9lZ0ofV7syks/00hibsLPfDyiIxOCAnsLmbq96Ej9RpP
0MWQQONgQfIQup7brf9vMgnEFspXR9FRLZ8uUv0iAffv+utT6PELfZR6NSSg
Smt1m9uur9Huy9FuEgz79jYuogX/3OUXmCVBmcUI6xr6idxfrjgaMkQ/mNHc
2p4PQyFOfhxkcBNcjt2hX0Rc5rM4vSFMBgMmivmd6IiondenFMgg82/nVXq0
7sXNnZY4fvzN+5wY0FP0avtCv5CBIfVQFRO649i/RfscMsz5HD1wGO3nFErH
PUiGJvOTj9nRw1HzCn57g+DzhUvjx9FJHUETl3C+WR2AC6fRD1O/HvoYFASP
5iVe8aN1RvJk138HwZEURbpLaP1Dw3ziJ4Jh01vt/lW03NaeTF2JYOgx0/0K
aNaIzb83nwVDqIDlmdvosxJ+jM+TgsGZ0c5cGi3lvX+jujUYdObeZt/b7s/1
iEvchBA4lex359G2z/yXOqyM69eb5KO63Z5uOQYrtxAYN43oeIL22a/WSMwJ
gYTzac/10T13ju8tOxEKPVrlQUboPPO/k2S1UGD43NFkhtZ25Aoa9Q8F81VK
kVdo5scb8ecOhkE430GTN+g9XPNxKg/D4I/aqXAntMcSfZXytzAQLpKl/4gu
lGZOv3w2HPQWnhC90PGMfA8e2IZD4MkXFr5oLn1G/tTacFj/8LXzG5qW58C+
8lcRUPBgJP47OvStq/jFHVEw926tNwktkpes9dQ4Co5l7j2YjnaL0iUy9UbB
O/aLtnnoHOEqcXJdNGTcvZ1UiP7KWirdLxsDIw6Ph0rRFEWzuYZNMfg+dZCp
Q+9lIbVLTMbCKxY/hyb0izv0lQxOcRAvFZ3Wgv5v9cIg29F42Pejlr0XvavY
8yjj8+/Q/JJtagZ9Y659+sN/iUAdy8+9gL4d/ftihl8iCHWKKa6gnwbqNMgT
ksCf+CyP8jmen/3++j9Gk6DC7NUcNfrxjtGAXu1kWA33OLEbfbol54zWUDKo
0qZ5MKLf+YnJqC2lgMfV8kJm9O5mdVV111TIN+xYZEU7WH1OKeZKA+5GSnUe
dEyoe/a8bjoMB8qeFdzOT/NCWVs6Ew7VPNESRi9Ec58eZc2C21sWX0TQxzQD
KjLmsiBO6+vWDfTGGZenNPk50OmXcEESLTkRWGqbngt7ywueyqBH1bKJ53/m
gQnfSJ0CepaV50C+cT6EqK3tUEZn2bFfOb6jABq99gqroT89LM5XIBWA4IJg
sC5aanYpyPxvIeicvN2s/3x7fu02OORfBJ8fPd5ljNbLnzdcuFcMK7kOJi/R
Lvc4mCm7SqDV64nKK3TLoDqfU2gppGuJ3X6DXoqwko82KQMLWkpOF3TJK7k9
pqcq4H5nL90HtM5PmqNjjJUg8CN/yQPt33IqKGlnFcw8sK/7vF0+Pkp/N2MN
1J3UyA5ESw8N8H85VQsJqxBFRg8e7AjVu1MHBsFbdpHoSYHz1Ls66+HvuB1/
OtrvM6vLLLkJSvPUWLPQQVF/r9hqNUP4J1GaPHT6EVfHsHO/QfPSZlfJdv8U
nsmfH/4DYru7KyrQv1puiSrVtQBnV25aDbrGXjLLv7AVuh1t3X+jPQ7L5VBW
tEOugqp1G/rO31t0m50d8O3UNZ2u7fGU+DSQtd4JyrXrIkPo82q5dy486YHf
h19P/EN/1J14I6HTD6kTj1uX0Uf/Lj15cWwAvH9dLV7fjv+CupXU+ADc01n7
SmWA99P85eNFXkNwVrjDZRea6Zibe73xMOylyzanR/PptJUoPvwL1Yk2d5jQ
R782HXEmjkKck/IlFrS8qb766+tj4KZ4hecIOtzurZuHzDjcXl9Z5UFrZzoO
6L6ZhKJb1rEX0LOHn7fY8M5CKOujz5fQ5y99bXhRNwv2k8KOV9HVXgThces5
EPVZfiSOvlDTebWoYx6yul/S3kdb0x6X86hZhKQXls/M0HsM4k1fHdyAY5vd
0ZboN/eO+3BObsDnd7dGbdBtQ1q/dhVsgs0XFn0ndMvjEB5pPgrixFGHWJdt
8yeWln6kIKpHj459QKvfWCtNGaEg3sjMeu6LPsXy9NKCJyUxXYwn3h99RFxZ
pbGNkshb+WHiG/qlf7yYyBEC8Zv8P74QtKd5royHIoG4t0PFMAL9Z5qP98p7
AtFeq+R7DJp4xli7IZFAnB//b+r7drp5CQVDPYGoa/GZPxk9Sa13b3iIQGxd
3zRK386/s7P9zRyBKPX26Y8sdFWMYdSNRQIxd0/9dB6abvdrzqZZAvHcZ+Fz
RdvxI56imsfyoRwhJmXofgNvOucmApEpijapCs1mbHPVIJtAdDlrNluHrjj0
R9SVTCCuZrSfb0aL6IQ7RNoSiAZEcbNWNCtNzH6rRwRid3lccie67+6ceIAA
gSgnxzTfi54x6CtwpyUQhTSHzEfR94V8vn1JpiRuObm8WN3+PrOwnewKBdGM
fiZtE/2qTuVLZQUFcdBXaZFgiO+9ogyFA4EUxPII3pd0aMG0ChPDKxRE77Iq
qyPoPXqdPsbLm3CCjuG1KDru4Ws4zboOMt7+jo5oxTyOPMfVRTDKrrF5h66y
d5XqSV0Ej0GCudt2+dhvV9aNF6FWyFDLG207wnnMfGQBZDvEboSin+2ttBHs
/wd3j41TF6J5PGMUWpfmwESGc7ME/W/SUDUsdw68LBUWK9DumsxzLM5zUF/+
a7gB3eHEarnBOAf3DH3L+tB4/bd7IzwLcunXXCmNcH0MhbyiuT4NZj1mDtTo
U08VY037psB7V7Q1LdpT10dty2EKGpUZ9fejn34a3HpROgnyW8NSXGgznehm
G5UJuH/bi14M3US9xCSZNQoWpiVUN9Hi99mmLPRHwTdwdf02WvVav5wv2yg0
T2hP3kMr/5QuCbUfgQefLtdqoMsO6+9OUfgLCu39nvZoOwvd5495h6BYgcfC
GX03nV63ZmQQBBu0lN6je8m/uAkxg8BUPsjpha6kC6KIOzMIzWnDSUHoWWXP
wtzLAyD/aawpD237Td6B6WUfFNKf+VmIzuOeH0wV6wOB98+/laIvHRO8uETf
B/vfTGjXokuC8pmUI3qh3mBqoQv97EnVs6qsHpC9PXdoA531vCSbubET8ooE
1imM8T7pxcY/at0J/GDeS4W2p+4VKOfuhD1C/6Lp0bR31VSCXnZANc/i5SPo
UoPbb1T+aweprZXHV9Fvr3l225e2QJbNFSKgmxqC/dJtW+D0os0xcfQpo+uR
lRdbgHZybUIKfePo1n2n6D9Q3r5hq4xWue+0b+bLb7iVThlsjd6z+lHf51sT
SP2tbLVF28a1nH/xuAlkWXz3O6Jbzx+8dJatCR7YnHByQ/Nyu//lJDWCpugd
3a/b3wtOXv0R2wCvS335ctHJnDlyr5rrwH5JVacAfSK8RapZvw6cTp0kl6Bl
veUPuhPqwM0tc18tmoHPQI9eqBa+yHbPdaPtjF2oyuKrIfnPyUwKExwfY+uI
t78rIH3n7CwVWn26ra37TQVkCmedpkWzeiUYKZ6pgPxA6W/70Q/tFc54vy2H
GjXTN9xoo3l2nlaJMhgZzrp5A31cozIwbqUYJg45291Gb/QR5GRTi2H6tkyG
tMn2388VbNqNi2ExtueUArr9tpdX2GgR7DCmotdFX9+vxxKD9wGOJZlGF7Sv
9t2cU3QFUFc+UPgBPf+mbKTxTz7YB1qneKKfntWY5wnLh/5rEb5f0CwbM5dT
ruVDpPO6YhT6bqmBbvS/PDjLGNdRiras/919mzMHegeI1ZXopft0Fm2V2eCd
9ienFm3z5ViJo2U2/FMikP+g7SL+MTA1ZMHPoEcaw9v9szNR7ffOBOJ/u4ao
TYuIQ28r1IolMmB2k/SbFv1F78TxT5QZEFp/oXQPmubGertkbjpQWahHHUQf
nWQ/bX4pHcqz0vWOo/ep1ZrcFUqDe7d1pm6gF8ZZE40fpwAl61r3bbRcx/1E
V54USB73qpNGd//holOfSAYmz5zEB+jS1/+0z9snQ+vvA+ba6B003bHnEpPg
iVbhkhM6zvaDzM+ziRA51ivyHl3unnVTb+MHjJluOXxE+xCcL1d9+wEW9iL0
fuhpoi5VVk8CvCOlc0aiD7MOR9a/+A6Vx37rxKJfPOZyCOb4Dvvi52MT0Faa
vN8yy+PBP+vcxQz0JI9M+0/OeIhriZUsR5/MfD/m0hMLM2oVHtXoGK+4qmve
sSA4/LepHu304skRLolYyPt3TK0N3TojcV8rKQbq9weZjaFXv8i9tfeLhoU7
Pl/pzYqIHNQunyI+RcKVpqReBnRw8MmU3wqRYKdcf/zgtl2jvuxki4RdensS
2dF6+q6zT6MjgPWdSzE/eml15mEfvi/U9kTSXkDn0dT5DwWGQ5hvsewl9PpJ
/9qOp+HAF0bZBujbdvymX6jCAfJfTd4z2z6/7Ww5JcPA+VaggALa2m9w8v2R
MCiv/fnyETrtU3xiy0woyHctUGqiq3Ldo3m+hYL2qjGzOdrt/CPrRxshEO3g
8fglOrFw6lhrSwhM7voe/Ap9XK6i72JKCFgeGjvtjHbqvi360SAEXAW1wQ+9
eKMi0n80GDj2epgEoJXlIx95VQVD8t+MEBI6kDxrp5IQDO2BdFSR6MtccyfN
LIPByOLixVj0QJXSaPbjYNghq66bgHb2yXzfLhYMfJQp5eloBVeLH18YgiG/
vXMlC+1rqr3DaC4IHqTSnPm1na55J+5RSRDYPlV2L9vuf6letYhJEDCKOedV
oU/uZ+e4dDsIIlkTpuvQdGOHGAa5gqC2hlK+dbu/w0RQbSeDZtQZp050rmWV
x3+ZZFi0V0jtRV/Y9zX1ZwC+35XfDA1u13eZdx/lazIcFYxhHt1O/80gT6tB
htQ9Tbcmt8fXZ1qy+SYZbv9dt5pFh38radf+jwyd+SdiF7bbz8N1I4+ZDCaB
9zpW0A+ZpjoGKMm4Hm3oN9GuzB7MbVMk8JcJv0Ywx/eiQnZVSBcJ+E7WGtGg
Vzp0/4rVkqCAYjloN1rpP2vb3HwSKLZzNexFX02s3Hs4jQRjKXcIB9AD+zL5
H8WRwM79xYVDaCEHvQjHMBIwPg3SZkN71PmnBJJIEEms8DuKXpa5ERcZQIIr
rPOlPOh+0uNj8V9IUDt/ZPkk+gH3nmtJaK0aCV4+NBvlMk8O5l+ONFE+h86O
fajdhPV9tA/8IIh+zNXNsYnf41QuzhFGt360cRaPJ0HqhalJEXTc8WWISyfB
7T0sR8XQPU5+IdeKSNA5LHbvJlr2s9vuHY0kMMl/7iCJ/i4XZUM1QALqQL9k
GbR9b2/knUUSBJr/GpBDV3EEPO6nIwO/zCiT4nZ8VOPPN/GQofDEAQlldLvB
bRVeUTIoUlx7qYaeW0jVn1Emw1ibbrQm2u3X9zFBGzLYpXi16aI//GVP3PGN
DIzuWbufo0X0Dnjr55MhSnfwqjGaWqiYYPWXDCLEvYbm6JS1Zfar+4Og/rAw
+SWal6L3RPG1IFiu/kBhjy7fvWv4eVAQfIxMO++MTre9fvVHcxBw2vdovkez
7CSk29MEg+SFCyVe6NjGRhkf8WDopldd9EUvSR8W8NEOBrPhdycD0JPxByVu
uQRDYEC7awh6F4uRz1ZDMHQeaDCLQJ/gqU9XWcL16VH2OAZ98NG9U9ocIRDq
mPpfEtp1cmQozDQEBtdjmdPQDx/x0S6RQuDEy5Ctn+gzFjkRvNUhEPvcoyEf
7VnFJ63PHwoTQ85ZxeiPZptH/DVDgV/jVVg52mcxKmTIPxSSHzx7UY8uWnB9
cpI+DLKuXT/cuz2fHCfZTfaFw3qGMGEQzVgm/TNPMRxEBc6O/0Xr+TrXNgeH
43gdyZ1Gj45xL+VeiwCqEMbIebQXn11UmVcESLDRei6hf3dEl1L/jYDKfYsa
W9vxuj3fFEiKBHq3CckdFngez58cENiMBFmqAYGdaP2R8t8OmlHQuFxHtQ89
ycb5o0UoGtr6YqI50HdFdZyrGWOBVSX4Ezc6PFO61MYvFlT+fLY5gWagPPBC
iD0OeiudpPnRXr6LHrEi8cB90+aiAJqqx+VOY3M8aP8y4RBC3/q9m33E7DuM
pKjOXEO33txMaytIgNP8D9rE0Mx8e4xEzH+AQbRU4U20zO3z5tUHE2Hm2yVf
GTSjQZrw5bZEWH67X1gVXT7dZjbglQxXKHZxPdnuj6c1C/XuFHhts0mrg+6z
fbRK8z4FKIzHOwy266us+ePqkwrXR/uKTdC7A2hL7LjSwFmr9bsF+mGM8gvR
tDTYpVTy5jV6p5+G0bHpdJBqzH5mjy5xvFbU4pcBH6WT5Zy38z82DjEU/wkM
YkE8H9HOaspsjqmZwHLauuwr+uKkiF/bUg5MPVqmCkavroZFMM/nQpHry+vh
aMNh57j+lTwwGn2RG4+2nDkjf/VzPtw4vLCaiK4pqHuWw1cAhyUthNPQAuSj
CaKVBVAcbZaSi14ibCT+YCuCwNbZmQK0GUWpg0p9ERjvMuUvRTed+mz+3r0Y
WJ8Zx9Si59iI5xl4SmHmy9RwI/pI3kt9+fVSKCkzPNaCjl42IfT1lIHJSYOg
HjQlTaDTVFkFSDwc7xxAH1B9KO1YUwlsLvqsI+hfNbfDP/ZUQenwM78ZNBP7
SR3LM7XwjXmk8R86gMXtZ5BuHZhKPGVYQbtYvO3RU6qHI5E6HyhfYDyoy3uC
shpg7vdgOTXad+DwHjurRiij1qbZjU7W/Ai60ARmOpoOjGhG/VHvHWPNcNuv
L48ZrdkVnhxQ+xs4SjTWWdEeVelra7l/oOKY+kseNI0EswvDr1YgP+hOPYl+
EbqVWtDQBhbOqnNn0OYBICcy2w6cg48NBdGlw7UVCUpdsHigI1YYHdNy8Fdu
SDdUiSuPiKCjVD+9KFrpAcswJa2b6DMz7do2Bn0g3dQSLInev79CMeRcP3Dt
eNgtg3Y52XpWZ6MfqjUVHimiJxwfyvYmDQI3t/zdp2gNa6X1TfcRWJZr+Pgc
PVX8UEuXPAo1DvcqjV9s/7/QaWrlzDGw6pO9aYVeUS3Ntt43CbXBd666ois2
rn++cHQWwusrrdzRSlN8Cp8aZ8GaQiodW0rs+fG1/vSHOTimcft8IJryb+N9
Pbp/YHP05sk4tJPt1olw4hJsTHsd+YG+c/WOmfquZbDP79yfgv5Ib3bqduMy
uDyxWM9CO0u8obHWXwXfsLCGSrRoQJ59XMAGHLKYLq1FN52rj/+ksQmBN67m
NG6nG9cZRPFsQchQY2Q7+nxN5vXDMhTEY+kc37rR03xfrv2MoCBGv9P/1I+W
UqT+d3mVgphwkvB6DH2hUdHmrS8l8fyyjOkUuo95pZ6zjZKYWh6gO4e++kxB
//YhAlE4YOjxIlq2/XiqpSyBmK13Xm4VfS68V1LIjkAUvWIrsbk9voyUAaci
CcTC3RVXCZb4Pj1xSWhPKYF4s4PpPA3aMYCJsaKLQCyP0zixGy25xiViMEkg
3nkdz7YXXXQv6q3gAoFYK73MwIhmqr6S9wEtz36Dhhl99dWvCYppAvH3pOfa
YbTplyn/a/0EolJexww7uvZig+BKHYHY6XFymAv9LlaVbvIngaiubt5xHG2c
/fpzJYlA7D/7q54X/Sd5huriGwJRh4Ku9D80S87TzlxVAnGkXjH7PPrSq27C
4GUCcdp0KuIyektbIiRugpK4nsL+ShLtp1+4ZHWDksgs/Pq4Hjp0F+f3s8Vb
IEm8bBONbkrV9Gm1XYUjWl6P49EHlFmtSs6twtTbvyKJ6K4x1Z0GgyvgW+W3
lbFdv2Ca5ajMCvQqzjmXoeUOVP3+wbsMLw3jPIe3+7vL8dZ5qkWQ8iKYjqHr
65QysgoX4EjKI/kp9A8Xl8vLDgtQuLzz4CK6R924wI2wAHudtQOpXxYRuQ89
zx/D+RkRyB5xDL3BeMlPR3QOrHIt3p1CL7Jf/OC9cw6keque8qGPDv0IVm2Y
hZnjNqcF0WYBEsLlurMgkvTnhzjaX6LMqMR/BprKPLM00YIKrxtPnZvC99bw
V1108aMm1YHmSbDaI2qrjy4SND0RZzMJHPcnwAxddbGE82HFBOh33y5xQK/x
kp41mo0D5QJlfTC6sX/gx7/5EXhW00cdgXYIu3WsMWQEaiMKrsagXwY5ZGbe
G4FARYeoJHS5BuXrwKS/IPiT4k0heuHlz0apN8Pw7NXWf4Poi/YdfMW3BqH2
fo/WCJrHoFboN9UgXOT7FTCBzpptnc4vHABClx31Atot9waJXWwAvoludlJb
FRE3B0Uvh97qh3rKjQ8n0RbPFO1CrXtBqL2z4Aw6W/eF42nxXiAl5yydRVc2
Bljo7OkFfa3XWsLoD4VBj//c6gGqkrUrkuiOAnOR2aQuuPR+dVQfrUCZdtij
sB3IGu1HjdFNl15qb+i1A9XlLAVz9JBDRKYXYzvUj1oXvEIHVen0Mz1tA/07
K/4f0dx7zgz/x4778d7lWwnoPkJ5anDWb0h2Cb+YjF5zPvHq5cvfUEohx5OO
PuxtFMx+8TdMzcVs5qINnU7sr01uBmh5nFaDviBS5v46owl6g35xT6KPTj9z
ph9sgH8sBgyz6Gf208/z4xtglzfL5j+0+DvWl0ctG+Ccs2nbOroq2Kvlz+4G
cHjG40VvjfvteYOX81frgfu8y8YZ9Of/rl02t6wBodgL42fRjautmiZsNSDF
09t6AZ0eN8L0vqAazA5eTr2KnpjRM1phqIailTH9O+g+hyZa15xK0C6UbdVH
Z19l+U0SLwerq2slRmgTzgzhkuUy+JgalWK2nf+ZRP/vhDJIi6TwtEEfTXu3
N5q9DGg+JN90Q6/eDG4upi6FqPvMKTFoQX5/i9CNIpB1vLPwHV1kXZu3I7sI
FhPtLyWjH8i9LbhlXQQSe8ezs9BOBaZOBsuFMFj+q7gKzbwuRd9JUQjconp/
JtGX3kpU0QvnQ6UBmWUObe8y16BMyAezr03Ki+h3YiZtJYG/oGD5Ws8mmt+v
5/j5qjzQSGEc2WdTRKSN/TOSI5IL5FM5K+fR3bscZs6pZ+H9YfaqEJpZy/LJ
Sdos3F9O2F1BD4ydzbmP96VrA14EcfR6hawCcW8mdJJ06B6g40sZ7+2qzwDW
A/vYLdGKly+/uvg+DQrFbqjboFsrjnzvFU8DfRPrEDu0245BZheKNMisGTju
gq6pKfyY9joVlN7/5PdH+3h2z562TwG/jSfELLSujtBh+cQkGKvWupKHThtR
veVmmwTEbzqChej2mykyRncw/YreqUr0zlW3H+dHE4FoZcLQjv7kel/KmC8R
JubselfQVG1Bj58Gf4frhfbtG2iGdw29vrLf4csnx2bKV9h/klJ+30Y8XD/3
rpwWLfe58H2Nejx8MXRPPIw+Ot5V/vVcHFwf+Wp/Gf1c4MxCwo4Y8M8g2VxD
dyz4BjkWRsPkuyALMfTpfLrddxyjwf942DNJtPy4LVsSFaZrxt57hH5LfJjt
xxQF1wXipVTRMTd4vza2R4I/ZcKNJ+jWAnbD+ZBIuB6cJKyHvvPFXatNANO7
fnJao7U1TqVTqUfAVHwWqy36YyXpLz9fBIi/zmFyQAd9XBQ/uxoOU6z5u1zR
p9brbOP9w+GGUtmMPzoxmabNtCcMpht/5/9E/7vr+Z3FJxR8//VH5qDJd5hu
VhiGwhXmmY/56MHuuxJCkqHg/Gj3o3J0l675yHVCKLD0is62oB34Xe4dsg2B
XErplg50Q+CyyVfVENDkeZTbs+2VC4daRUMgXtfc9S9aOoVlwnpHCBAno7iW
0BYfDzc+9guGob1pO9fQl9rkUoJeBYPbucLJTbRrzok3XzWDodm8M5PmNe4P
3JG22QLBYO03GrQb3bZX/EIvG74fMxbf7kUfVHIrz6UOhmerDPLMaOs/vaZS
GUGw5wiHMCta0SFuQ90zCJKvneHgQPMnpBwcfxYE6/Y3x46jZcyP/NHlDIKQ
UPl6XvSXtXU55U0ySBSrp/+HJgNppLyLDJ922jheRH+K6H/CEUIGIV6XZ5fR
6hvWO2nfkqFTylf2GlrenvaupT4ZHAxCBMXQSw9cbZ/JkeGERwLrTXRtjlNH
32UyVP3IppBEn08VbxvkIYNJQ/mwNJpACD5hsY8MB+d/V99Dfwi7Ze29ToIs
poHkB+g06b/R18dJoC4046+E1qAit7p0kIBKacNOBd3/PPaiTg0JYqx362ig
6eOf03bnk0D266E72mgeEcOFhTQSzOccO/8Mfa1MIz4xngT+3ecPGWzHc912
aX8ECa5RwIYxmndgk4ojiAT9XNID5ug9GsJH2wJJ4CL+qOLldry4d4Te8icB
n47uj1fo+XV2ZaP/O7jzeKi+NgDgjFJNkpCkUrJGQkiLeiaRkvxk37KWbKEs
yVKSrWwlSWoGY2zZEsmePfu+U5YQoiQkWd5n3j+/nzvnOec+zzl35tzP3PuC
DK3+Ts/voy35ikkaeNw12dvjIZrTQ9poCdvvqQsxC0Df8PwubonxS79HKwfR
41mGu8dh/9e3JYuH0fN/J4DtbToZiBLvOZ6hH6Slk3AtQqZ6+d9I9PoN5WLT
CjJo3W4ejKbn/6Uvia2VDH+fDVRR0LvTHxIzhshAeT+ZSkX/XHk+cnaODOe6
F58mojU7GF+1b6TAxBKT2xu0YOJ/T2z3UCCUZ4dxBtrWxCSbXZoC0vK8iu/Q
+dVSXG2qFLDjyLmXi+6Um/M+ZEsB2tTF/AJ0s7GRPVswBT6XDf4uQfNFDgVG
ZFKA66XLkQr01j3i7pWdFFBz3Gr9Cc3R7HcxE+dbgHJcfD06lJmgdl00BpYW
Grg76Pl3WZG/8zgGpBrNNXvo81mOdeVPSQzY0JZCBtD6NEf+kMUY6NcQYBpD
W1gYTNLkYoFTtOD0JD1eeITof3qxoMqo7jaD7qKMN751j4WSTI+ZBU/689IZ
K42VsbDov0NkGT1mYbIhYToWJIyTzNfo9Vh9n23DFQexLO3dzF64/xAbLWVw
jIPer1bsW9G32LSb52LigL1wTXU7eqW85xFXWxw8tBYt34X2q+k8TTpNhSJS
6coe9PX7Cqv2rlSY36UjdwB9RMNGkO8dFSyrH6SJoNcGtbluSsXDBf7eyBNo
wp15ntsaNPBetm89jS6WMbTzpdIgv3UDiwKaQ+2jysICDUS9JR+ooCm7t3/3
SEoAC93qQjX0iPMm576NifD6iNGiBjrNK25BxCoRtn0OsDVEN3nuaJE/kQTn
c/YlmqBT03dsNUhOgntB2UMW6Dtj+3S59ybD7IlBbTt0o1rzZRJ7CrRFHiN5
oft2Sv3VhFQg2je4P6DHa4lm9upNhXNK5u/90IbD5x353NMg53eIaCj6H9vZ
pM0t6TBTx389HC108YTvpF8GCFHzYyLRYq+mib7nMuGF+hhnDNp4rvtHku1b
aBH2+C+ePn6Gdn6+7reweZ3tcRKaRbug7LhyFriny69netH/L9+dv//YOzAi
RkyWouuexwU+0M4BBZ/F/kp6/u+Q1JRHckBkWa+pBh3URuLpdn4PC5P7slvQ
9X+fjhqn5cKAmXdCB3pIysRi9MoHKO8dedFD/7zqPdn/1j5AaG2S5xDaeduR
3Vw388H5LNFhFP3V259ln2QBGObbmU2gLz4u22b8rwBEUqTOz6LvGzE/5Ugr
grLAwu0M93B9SeFvcFIpJDPwEjagSSMCCoK1pRDq5j2/CX2t5yjpmG4ZGFgp
9W5Hd55hddrpXw6koaR6DvSpp0s/XIUrQFiPWLILbRRcvTrcXAHzys3U/egN
q3tP88tVQd9Hqef8aO2SqwfeLFZBqVxEgDC62sVJ9nVJNYQI69tJoJ3eNIqp
W9eA0KavsoBO9Ege7ZBtAJb7SiLn6P3vu5bmqtgIvxeTeJTR6kSGO9wmTVA6
breuhnZclCpQuNoCicbNvzTu0a83hOcn1loguEtqVAcdISM1oJHYCvrVizXG
9PgWvRZHtrUD6Yx+oTl9vJDvEtXQDkK5hemW9Pg/D/x2juiAuQTvcHv0ZJsS
ef5MFwT7EY3uoZl4GScKt/TB7VU7NR9095OHXOq7+kHPpZnkjxbZIyjoJTkA
gtcjBEPRFuzbKeYBX4Dl8+KucPTtG1zk9apBmNPSJ0ain94VXl0LHIISRd6f
ZLSyaPaVv5PDQCvyHo5Ds2cZu1onjECQzNf2BHSwbkqOk9VX0BNIzkun12tl
78gJ5jH4xXTUpxitaparaJk4ATZS+2rL0GL5poriBZMwaryZrRotLz08nt0z
BT35X8hNaJnd+vnPjs1AqUNQ/iA9Pz3DfYmnfsFJsivDKL3/hnZ151+/IKfO
THkCXfr15npo2hwkCx7vnEUrGojz/pGahyf9o7OM9/H6aX/bm3rrDxC3tMgx
o2W2JvEfUVkC32OF94joPgmP3RyCf8Ht6VMWDvRRbs97bIPLMFfiqbkLrWQ1
qONX9A/spm9E70Gfm2GW3vpyBUyUz4gIoA+XJvxjvrQGPc6HHETQB1d2KfHz
roMGlTP3MPqC1r7XMd/XoaF5fUUSzRcTT2HVZyCdX506J4u2UWD8zpXHQCoV
7Xp8Ap11MqpejJ2RdFKvrPU0+k6bjVyIJSMpxy+NW4E+3nHw98hhJB3JfmFy
Hv3bT3/11D9GUvKQT6IKuugaOZf3JIF0kNV+Rg2tX2Et6O9IIL0+pS+jid6U
lnFqlkwgcVkreuiilxRUlxjKCaQnkRLlhug/PAeFQgYIJGIlzxZT9OJ2KbX4
GQLJ99dG9WvoBjlloScLBNIq769IKzTxmjhxYJ5AclUd+GyHXu20ziRNE0iz
dz8J3EIv6HIOR2E8m6R3ti5oW5cPvxurCaTRDvK7u2hVrn3T1akEkjHh0V8v
9JbgRIJRMIHUI+FM8qHne9nm/H/WBFLDY5Wmx+iO8SZSPw+BdD5PdmcY2iJL
n8drlpFUOnbA6BnaSXRdKqIS80X6M/kKPaPvtW5uzUh6vRi/MR1NTfjyOjGV
gWRrvirfjDYwyvMpMlgDmZHfDu3oPOkDsXVrq7BmNkXtRhsH56u4x69CuFn3
5iH0Rgmh72M/ViDPNKtjll6vhRer+aH/YIPJdTt2b/w+cpTt7lxYgqYvhjFc
aNlc/qawxCV4YazRxoOeltfLEtRbAlFjOM6PptE+bx0t/gPqV3dvkEFvuyU/
G/VsEV4bNr7SRqetjWRMWs6DZX9Fkz76NPuq3oLAPEgYFjAao59uPL+77utv
KDdIumGJDo8/3vbJ4jdM6D+QvoNOV+x6NGw3B7J6svVR6MEW/aKZuFlY6xZb
e43Wkrw6kWE7CzW6B6Xi0H2b+n32HJsFI93tL1LQxmtjXIMvf4KPzqR5AXpW
pESKsuEHNGmRl/vRj2wkldM4v4OSi+nYIPqYRet6e9kUFD3nb/mK/hOiYTbv
MAWpXSkJ39GLxXLynM2TEKiXq/4PnVyxT9wvagIUjJoTeR7g/sT9xtVx7XHI
9wx/yote7lLyu7pjHCTJ2p4H0fF8Ow1pjWOw/0v/FVG00KpV2osLY7BiMrFy
Ah02bs3boTwKuRaMmvpojlyhlSzrERD3rTx9Fa3J6n5rp9QI0GgBImbo9HrZ
R4J/h+HZ2LY1K7S8Wc+Lc0HD4HiDJ8UNrS/z2J30YQhEbaXXX6CVnxz7I6X/
BeKCFidfoYvC06Ir/n0G7rT8jhi6JfosnGI+w6YZeJNEP5/1nvn9UwMwaq+q
/QF9k6dc/UpwP1BuX0/tQgf5DfVqM/ZCyoWsqT40J21SoDu9B3J4Vw8Non8o
Jd6wN+yB2rqI5G/oqGSVzpb8bpg/WJmwhNbmCtq74WEXXGo/GMvjg/sju+cz
oNgBOin2g7w+9PdxlA2FMHSA6f0CXn40dclpsri4HVzFNMhi6CPJpbS8k+1A
ffggWh696Oh/sPZMGyxJD0UYo9VfLtcv27UAE/Fwhzn62ZlC1wPHWoB16A7H
DbSZ6pGcf+vNwB+8PdwB7WB/3ilNrBnURs+EeaObll5puD9rhIQI8iMq+sfK
k9pfsXXw1mayJhEtEje1be+FOiggyW5ORdP4PPodZ2uhZbrBPxv91jOx5rFi
LaworjysRDuH6Z/iXv4EGgsG98bRS8qHy++/qAKinZPLFNo7sdXGVKsKKkaC
7H6gy86279rJXgUyLUUGi+iKqDHz2bBK4ErllWN+iPX0tq0TfV4BfaYjPwXR
p+O6HJMryiC8e3n8ELp+912JjOAyuKTG8UX8If361RpvoVMGRacUG2TRYvzr
+Z3fS4HClZishNbReecey1sK5g3WZtfRNz8TQhwUi4HnnI+eNZppeq7h3VQR
tOdH/3cTvb+Mw2VveBEoJtWfdkE/C6xL1hktBCEfcR4/dIp64Qf2yAKYkvvV
RkMb69xREzqcB9SMLXXJaPNElmjHrx/AUPBgWRo64u46ZL/6AA3smpk5aGqB
2Sau7R8gYyYnqBKdX+e9eY0hF5zi3RRH0UoaJSUvWXPA0+618AT6x44h4v7O
bPCVLSVOo/0oc6oWr7Mh4tOm1t/o5ZtxcfvEsyHne+RVJl/6+9taUtl038Gi
9HvXg2gn1aj0mbq3sLbSoy+EjhbiaiW9fgvM1SvyouiIDkZvCfu3wKWnyHQU
Ld0ykNTD8RbkPNvDzqKDB1iJeg0Z4Fb5K9kUzSnTy7SskgbeITuDr6FXRMa9
nq+nQqDOCQcrevuw0Ti596kQNeEt64gudxq96cefCvksbOX36f7OI8zA8gbK
O6UTHqJPXCG+f1STAnUU3cAAtHzyEy5m/xTok4xRC0O7+IvKNTGlwLLWkX4K
2kj2T7gxMRkIvBolVHSN9TDb2aYkIH5ziUtE/xYsOb/xWRLsuVt8IwO9N4xv
n9j+JJAnq84XowU/aaXmnU0ErzGbbZ/RmkMFemYZNOC+tktpGN1U6Dn12oMG
OSMVnmP0/JjM+FVcpMH04N7pGTTv1cOh9RPxYNDXVLeGbqFeuUXB/dGingeB
yQ/nZ+H161uY43G+Cp/chC6P53LV6qdCbYd3ynb0lkMdGf6BVDjefDTwADpc
bDLg7EwcdFwe/CiA3uZ04Ed4TRw4NgT9EUHfnH2RXUyLg6TaUUsptErgwjGy
SRxwVUYqKaCvl/29d3cwFt4pnPM6j+6p133+uCwW1Mp+5qigRVJZsm7TYsGv
5IKAJtrs8zHeGrtYmM9bJlxD612/rRuyKRaeyCWdtEKPunX8yx2KgcO5mrft
0BHTobMbc2LAIjtt2BkdOONHLDOJgTUp/d130R7a7mKSx2Mg+u3GK17oyyTe
ZV32GGhLNy71Qxv1P1DvraeA/eGtS4/QGd8KjsilUoCY+kEiFB2Qc1NVB/fn
iYeu3QhHe3lulDvhQIGzyWwxkWjjb6cqRjQpMCBU3BWNThAQadQ+SQG3BGvW
GPRa9WfH5wcpwCnAdT4e7RpqwpbAQoG31HKvJLSWgfbOwCUyqPI5vE9Fa+xv
PqYwToaJmD0zmWiDqQzH7k4y+PLWCOSgN13irrn0iQz7yc5GeWhLJvnY+AIy
FOzhiyhCT+bLxn7NJINOdGN9Kb29eJsHWxIZ5rjdmarQQ7VkfYlYMoS+EDpV
i2aj7Y1XekUGUa72241ot8TQDr0oMlRH3H/TSh/Px0uL9Psz5hyHRzrRUX+l
NULx+OrTnt19aJ8jGWrF2D6Kze/KF/RhUc0VQhwZZMKkHo2ghRkG3lgmk6Fl
25fScfT3h5TOn1lksAt+vDSFvm94uTKxmAy5qUwTP+j185/Oe1ZHhvU6z+45
tFy8WJdzLxkuTC1UL6JDdWMWrkyRIXyLQ+4ymvjYWFh6lQwDIhMJa+hfR1UT
DrBTQPCC2XOCP55v5C03/kNY3xt9vsxo1yubJhUVKJDnr+lMRL86I/8m9CoF
CIkNFqxo35cXJbd6UOBSlZImO1ov/ht3VTQFIkZLFLjQrNmBvZ+KKPCF6fhR
HvTp81nX9g9TQJg/i48X/aWgfEfPphhwVBDdcRDN8k1AYV0yBpge7J09hOaZ
Gg9oeRwDqrHPB8XRna0Rd6MKYyDyI2uzFHqfrhgH8WcMiKwxZJxAb+6009kl
EQu397mTT6Mlq4xyCJdjoVD+d/BZ9KZ3mVtu4HpR8xizvYi25PyzvyIzFqKi
jQ0vo9tLSKkt7bEwnN+tcgV9c2Ogrc/fWHBeqj2kj770nltwg0ocRLtkfLNC
r/7W2bbMQIXRCOFuO3Thz2eqsdJUEM+JrXZEP45gIV+1okLpXHiCG9rQsVLn
Wg8VtrCzPPdEL5mbybZzxIOGlJ+vN9rAVJ+DdiUexhzuWATS+/uq8aq0Ix6O
hM1qBKOX9Yx/HOehgVuGtcITdLhpD+tNcxoQZwz5otD5orIBN//RQNKGNJiE
Hj6UurtHIxHcH+U3paI5LjblHMlKhIrkoyWZ6AsGXyoPcySBzjcB8ge0VaAV
U+ZIEsQyU4IL0Z5jJF1v9WSYFNzl+RHtL3GZObw8GTyvbTH8hJ65+2tSMCcF
qh/6qNSjj4d0hTHJvIHt8f9ONKNrniQ49eW9AerwDHc3+qGqlptCWyp8Mm7r
GkffErSPOKOSAW0trqe+/7/easFFLJkwoLAn9idayY96tbM7E2aFrlkvobW8
/1aVVL6F5ajNTStoBlPu767Hs2Dj1vSjjAE4vsUv/sZZWcDzc+HfFrRkHwtf
SfY7EDCLNmVF8z+031Z2Ohsk2s9UsaMffGm/trkpGxQ/BITuQV+V6a2nEd6D
2qHDv/ejmVTNUmhJ70H/VYuuADq3kbrvjFYu2N/fzSceQH+eWriptuoDuP0q
9pNCx6oHmYcE5cFDC/MpWTRrTSvnE4N8iFJOzT6Ddr+r3yTDVQjU/P+4z6GH
/XxGe5iKIE1s3lMZLWYfdKtspQjKtp8+r45WvxvTmMn+ERoeDL/RQgfL0brv
cpdC12+/7fpo3d0HMt0zSmGqu6nHDC2Vat8bMFsG8xedTlui70TuN9Uhl8N6
4S6qDTqf9xf3I40K4Iw1tXVC98dsJfZ2VwIv+8aWO+jweU2Tr8lVcMg3RcYT
bVLYGnrYtxrOWM2t+qJn16XlXxrWwIW+SPNH6MzNPy8M6NWChuqpTyHosOzI
GrJ5HdyQ9H0SibZyejVyiNIAt6kiC9HoZx+r7qi1NoInZ6N+DPrz8d6ZBI5m
eLK0kz8Z3UKrlPMabYFom4KANPTWGvHXtZRWSBgwnn6LVqNkHL1k3gYFpUnv
8+n1fWVGLGDugMqjqjwl6LtLaaSoiQ5ops3eK6fnY8y2OqSzE0YDT1yoR5cz
Nz9tbeuGH8uf05rRfOtjxdKjPfDXzmdHBzotZfpvB6EPWK/U9w2gl++V3Re2
GQDuCgcYRrvwOb4m5nwGfllO2hh6glJACds2CMd3X735A73B+NXM2tIQKAQx
ts2htTL2JHN+HAbV1YRjf+j1DIsukQ8dAR0HlVf/0CrxImc+WX4Fs+Ef6+vo
1bzC7UwXR+F/C2s3Ig==
            "]]},
          Annotation[#, "Charting`Private`Tag$1642#3"]& ]}, {}, {}},
       AspectRatio->NCache[GoldenRatio^(-1), 0.6180339887498948],
       Axes->{True, True},
       AxesLabel->{None, None},
       AxesOrigin->{9900.000002040817, 0},
       BaseStyle->{
        FontFamily -> "Helvetica", FontSize -> 14, FontWeight -> Plain, 
         FontColor -> GrayLevel[0]},
       DisplayFunction->Identity,
       Frame->{{True, True}, {True, True}},
       FrameLabel->{{
          FormBox["\"[10\[Micro]molN/L] or [mgC/L]\"", TraditionalForm], 
          None}, {
          FormBox["\"Time [days]\"", TraditionalForm], None}},
       FrameStyle->Thickness[Medium],
       FrameTicks->FrontEndValueCache[{{Automatic, 
           Charting`ScaledFrameTicks[{Identity, Identity}]}, {Automatic, 
           Charting`ScaledFrameTicks[{Identity, Identity}]}}, {{
          Automatic, {{0., 
             FormBox[
              TemplateBox[{0., 0.}, "Spacer2"], TraditionalForm], {0.01, 0.}, {
              AbsoluteThickness[0.1]}}, {2., 
             FormBox[
              TemplateBox[{0., 0.}, "Spacer2"], TraditionalForm], {0.01, 0.}, {
              AbsoluteThickness[0.1]}}, {4., 
             FormBox[
              TemplateBox[{0., 0.}, "Spacer2"], TraditionalForm], {0.01, 0.}, {
              AbsoluteThickness[0.1]}}, {6., 
             FormBox[
              TemplateBox[{0., 0.}, "Spacer2"], TraditionalForm], {0.01, 0.}, {
              AbsoluteThickness[0.1]}}, {8., 
             FormBox[
              TemplateBox[{0., 0.}, "Spacer2"], TraditionalForm], {0.01, 0.}, {
              AbsoluteThickness[0.1]}}, {10., 
             FormBox[
              TemplateBox[{0., 0.}, "Spacer2"], TraditionalForm], {0.01, 0.}, {
              AbsoluteThickness[0.1]}}, {0.5, 
             FormBox[
              TemplateBox[{0., 0.}, "Spacer2"], TraditionalForm], {0.005, 
             0.}, {
              AbsoluteThickness[0.1]}}, {1., 
             FormBox[
              TemplateBox[{0., 0.}, "Spacer2"], TraditionalForm], {0.005, 
             0.}, {
              AbsoluteThickness[0.1]}}, {1.5, 
             FormBox[
              TemplateBox[{0., 0.}, "Spacer2"], TraditionalForm], {0.005, 
             0.}, {
              AbsoluteThickness[0.1]}}, {2.5, 
             FormBox[
              TemplateBox[{0., 0.}, "Spacer2"], TraditionalForm], {0.005, 
             0.}, {
              AbsoluteThickness[0.1]}}, {3., 
             FormBox[
              TemplateBox[{0., 0.}, "Spacer2"], TraditionalForm], {0.005, 
             0.}, {
              AbsoluteThickness[0.1]}}, {3.5, 
             FormBox[
              TemplateBox[{0., 0.}, "Spacer2"], TraditionalForm], {0.005, 
             0.}, {
              AbsoluteThickness[0.1]}}, {4.5, 
             FormBox[
              TemplateBox[{0., 0.}, "Spacer2"], TraditionalForm], {0.005, 
             0.}, {
              AbsoluteThickness[0.1]}}, {5., 
             FormBox[
              TemplateBox[{0., 0.}, "Spacer2"], TraditionalForm], {0.005, 
             0.}, {
              AbsoluteThickness[0.1]}}, {5.5, 
             FormBox[
              TemplateBox[{0., 0.}, "Spacer2"], TraditionalForm], {0.005, 
             0.}, {
              AbsoluteThickness[0.1]}}, {6.5, 
             FormBox[
              TemplateBox[{0., 0.}, "Spacer2"], TraditionalForm], {0.005, 
             0.}, {
              AbsoluteThickness[0.1]}}, {7., 
             FormBox[
              TemplateBox[{0., 0.}, "Spacer2"], TraditionalForm], {0.005, 
             0.}, {
              AbsoluteThickness[0.1]}}, {7.5, 
             FormBox[
              TemplateBox[{0., 0.}, "Spacer2"], TraditionalForm], {0.005, 
             0.}, {
              AbsoluteThickness[0.1]}}, {8.5, 
             FormBox[
              TemplateBox[{0., 0.}, "Spacer2"], TraditionalForm], {0.005, 
             0.}, {
              AbsoluteThickness[0.1]}}, {9., 
             FormBox[
              TemplateBox[{0., 0.}, "Spacer2"], TraditionalForm], {0.005, 
             0.}, {
              AbsoluteThickness[0.1]}}, {9.5, 
             FormBox[
              TemplateBox[{0., 0.}, "Spacer2"], TraditionalForm], {0.005, 
             0.}, {
              AbsoluteThickness[0.1]}}}}, {Automatic, {{9900., 
             FormBox[
              TemplateBox[{0., 0.}, "Spacer2"], TraditionalForm], {0.01, 0.}, {
              AbsoluteThickness[0.1]}}, {9920., 
             FormBox[
              TemplateBox[{0., 0.}, "Spacer2"], TraditionalForm], {0.01, 0.}, {
              AbsoluteThickness[0.1]}}, {9940., 
             FormBox[
              TemplateBox[{0., 0.}, "Spacer2"], TraditionalForm], {0.01, 0.}, {
              AbsoluteThickness[0.1]}}, {9960., 
             FormBox[
              TemplateBox[{0., 0.}, "Spacer2"], TraditionalForm], {0.01, 0.}, {
              AbsoluteThickness[0.1]}}, {9980., 
             FormBox[
              TemplateBox[{0., 0.}, "Spacer2"], TraditionalForm], {0.01, 0.}, {
              AbsoluteThickness[0.1]}}, {10000., 
             FormBox[
              TemplateBox[{0., 0.}, "Spacer2"], TraditionalForm], {0.01, 0.}, {
              AbsoluteThickness[0.1]}}, {9880., 
             FormBox[
              TemplateBox[{0., 0.}, "Spacer2"], TraditionalForm], {0.005, 
             0.}, {
              AbsoluteThickness[0.1]}}, {9885., 
             FormBox[
              TemplateBox[{0., 0.}, "Spacer2"], TraditionalForm], {0.005, 
             0.}, {
              AbsoluteThickness[0.1]}}, {9890., 
             FormBox[
              TemplateBox[{0., 0.}, "Spacer2"], TraditionalForm], {0.005, 
             0.}, {
              AbsoluteThickness[0.1]}}, {9895., 
             FormBox[
              TemplateBox[{0., 0.}, "Spacer2"], TraditionalForm], {0.005, 
             0.}, {
              AbsoluteThickness[0.1]}}, {9905., 
             FormBox[
              TemplateBox[{0., 0.}, "Spacer2"], TraditionalForm], {0.005, 
             0.}, {
              AbsoluteThickness[0.1]}}, {9910., 
             FormBox[
              TemplateBox[{0., 0.}, "Spacer2"], TraditionalForm], {0.005, 
             0.}, {
              AbsoluteThickness[0.1]}}, {9915., 
             FormBox[
              TemplateBox[{0., 0.}, "Spacer2"], TraditionalForm], {0.005, 
             0.}, {
              AbsoluteThickness[0.1]}}, {9925., 
             FormBox[
              TemplateBox[{0., 0.}, "Spacer2"], TraditionalForm], {0.005, 
             0.}, {
              AbsoluteThickness[0.1]}}, {9930., 
             FormBox[
              TemplateBox[{0., 0.}, "Spacer2"], TraditionalForm], {0.005, 
             0.}, {
              AbsoluteThickness[0.1]}}, {9935., 
             FormBox[
              TemplateBox[{0., 0.}, "Spacer2"], TraditionalForm], {0.005, 
             0.}, {
              AbsoluteThickness[0.1]}}, {9945., 
             FormBox[
              TemplateBox[{0., 0.}, "Spacer2"], TraditionalForm], {0.005, 
             0.}, {
              AbsoluteThickness[0.1]}}, {9950., 
             FormBox[
              TemplateBox[{0., 0.}, "Spacer2"], TraditionalForm], {0.005, 
             0.}, {
              AbsoluteThickness[0.1]}}, {9955., 
             FormBox[
              TemplateBox[{0., 0.}, "Spacer2"], TraditionalForm], {0.005, 
             0.}, {
              AbsoluteThickness[0.1]}}, {9965., 
             FormBox[
              TemplateBox[{0., 0.}, "Spacer2"], TraditionalForm], {0.005, 
             0.}, {
              AbsoluteThickness[0.1]}}, {9970., 
             FormBox[
              TemplateBox[{0., 0.}, "Spacer2"], TraditionalForm], {0.005, 
             0.}, {
              AbsoluteThickness[0.1]}}, {9975., 
             FormBox[
              TemplateBox[{0., 0.}, "Spacer2"], TraditionalForm], {0.005, 
             0.}, {
              AbsoluteThickness[0.1]}}, {9985., 
             FormBox[
              TemplateBox[{0., 0.}, "Spacer2"], TraditionalForm], {0.005, 
             0.}, {
              AbsoluteThickness[0.1]}}, {9990., 
             FormBox[
              TemplateBox[{0., 0.}, "Spacer2"], TraditionalForm], {0.005, 
             0.}, {
              AbsoluteThickness[0.1]}}, {9995., 
             FormBox[
              TemplateBox[{0., 0.}, "Spacer2"], TraditionalForm], {0.005, 
             0.}, {
              AbsoluteThickness[0.1]}}, {10005., 
             FormBox[
              TemplateBox[{0., 0.}, "Spacer2"], TraditionalForm], {0.005, 
             0.}, {
              AbsoluteThickness[0.1]}}, {10010., 
             FormBox[
              TemplateBox[{0., 0.}, "Spacer2"], TraditionalForm], {0.005, 
             0.}, {
              AbsoluteThickness[0.1]}}, {10015., 
             FormBox[
              TemplateBox[{0., 0.}, "Spacer2"], TraditionalForm], {0.005, 
             0.}, {
              AbsoluteThickness[0.1]}}, {10020., 
             FormBox[
              TemplateBox[{0., 0.}, "Spacer2"], TraditionalForm], {0.005, 
             0.}, {
              AbsoluteThickness[0.1]}}}}}],
       FrameTicksStyle->None,
       GridLines->{None, None},
       GridLinesStyle->Directive[
         GrayLevel[0.5, 0.4]],
       ImagePadding->All,
       ImageSize->Medium,
       LabelStyle->GrayLevel[0],
       Method->{
        "DefaultBoundaryStyle" -> Automatic, "DefaultMeshStyle" -> 
         AbsolutePointSize[6], "ScalingFunctions" -> None, 
         "CoordinatesToolOptions" -> {"DisplayFunction" -> ({
             (Identity[#]& )[
              Part[#, 1]], 
             (Identity[#]& )[
              Part[#, 2]]}& ), "CopiedValueFunction" -> ({
             (Identity[#]& )[
              Part[#, 1]], 
             (Identity[#]& )[
              Part[#, 2]]}& )}},
       PlotRange->{{9900.000002040817, 9999.999997959183}, {0, 10}},
       PlotRangeClipping->True,
       PlotRangePadding->{{
          Scaled[0.02], 
          Scaled[0.02]}, {0, 0}},
       Ticks->{Automatic, Automatic}], {192., -118.66252583997979}, 
      ImageScaled[{0.5, 0.5}], {360, 222.49223594996212}], InsetBox[
      GraphicsBox[{{{}, {}, 
         TagBox[
          {RGBColor[0.368417, 0.506779, 0.709798], AbsoluteThickness[1.6], 
           Opacity[1.], LineBox[CompressedData["
1:eJwU3Hc8lV8cB3AkCaVrb/c+2WkJKetbWmZSJCuzQtmjEFGRkZW9JZGWLSO7
kr2yE6l+RVZGEvl971+93q977r3nOc855/l+Hs+NYumoZ0NHQ0OTuJmGhvpv
uhCJhsagAXzCd5buLhOGb1nbpjehf0r0dLpFCYO0JNPQFrSq2PIAo70wlB/Y
VMyK/q/LVYxdQBh6Ti1dFkZbC/7emuAuBFtcBztU0N3i/12RZBAEnZUPVUfR
5LK/rEwfBCDmZveTE2gjn6x7h7IEgHKv5bYOeuMVlN1XFgDF1NcHzdDiw29Y
je34wfFdZvpN9PmfEtwnc3mhVCstzB/tvW3mxeg1XljrSrpxF823cUmC8wAv
BI88OHsf/U7rK+PtKh7Imr+7JRWdpL01zK+VG/r57RyrqMe7c1tiyxQnCGVe
MqlFp5ZKXKrL5wRrMSv1RvSna88cpTw4YX6fyc5WtEzgto10Ok5gPqHTP4ye
6yt5ryTCAXotGo2f0BLlvJt/zrBDgu7Jggn0OVZLyfwKdhA1htAp9P3NqRFd
+uyg6iSj+hcdIXUqZmsqG/A9Lbu1gZ7qfvjI05ENFr8q1W863wDXyqdCtx9j
g3Zy/SZGtKb0tf4ZPjbINT55nAW93BPkeWiRBAFxrYE70OqGpmWsnSQw6TrT
xIHu/7Jx4MELEsiz9G/lRQvVGfd+jSDBjpMmmoJobeVrtZJuJJj0Hw+joIVH
OS74G5OgsepSuyg6uufuPtYTJEj7PcUqhQ4el6RfPkCC6zLOZ/agL7KdfGUo
SgK9a8vRMujOVeXzRnwkkM717pVHR7iLcgixk4BhgoZLEb3/8OSZd6wkGBMM
PK+KlqIIPr2xgwQVhsyJamhpe5ZfhpwkiHkQOXQSzTErwBYsRAKHdk4BLerx
MTdl7JYmwamtyaa66B+9l6uuqJCAOEZOP4c2Py0UZqhPgjXf7DFD9ETPzots
ziToK5ciTNFv473MkqJIkL/40soC/U3kVlt/KQlC9spl26Cnis+03hsjgbVd
xTdb9Nwim5vSdjbgGWu0dUFnzq85y7mygX/LoONttH5UrM5OPXYwYbhYEIQW
ufG6Mz6UHeSPfPkVSvWL4dY9b9hhsnTGPQadE6RRRijgfHm4yScb7c/Z992V
jxOIG7vvvUMnKb9ut33HBWtFhe9b0M9eNW72W+WCvpmDzJ3o3eUywRvS3BBi
fTR8AD3/hZ77aCQ3/Dp9PuYH+vN2gZW+0zzQIOafwWyI61W2u3CtiBc06HoS
WdE8wSzF6sO80P1R5AE7+u6us1wUOj74HNN0lx/NlMrh4qrDB7SbdtjvQn/+
lL/n7TgfqH5Kk9NE11Sp3Ny5yA9vK+b2nEb/8kmMSuMQAJ24oxJn0SNtX8VK
ZQXATPsbnzH6e3m4ao2rANys3E1jjy7bv/j8/LQAVMZXNYegE8bNs8I7BOGo
6/bGcOr3Kymw6U0KQrOO+etoNNv74LJ6eiEY2kyfn4S+b7zq91JBCP64asbm
oU8WvfPtShGCg7pDF5vR+gE5w3TnhaF6l/SFdvS00MEzjNeE4cQWX71u6ufR
Pjv9PkAYDKopx4fQQX7Z4v7PhcFd2lZqEq0xzR86uiEMRYwri1sv4PstAm7c
1CJDiLz+0Da0Z15qg6k+GSytC2tI6Ntaiz8IMzLsqL0awosetE0kmTqSwcFz
XFgSveNNZ1hiJBmkvjVrnEJLqbjs9mgnAx2HxD4t9LlQjZdNH8gweOQupy5a
zDGsnv4jGe6lqo6dR6cziD49PEWGr+eK3S+jJ8XM2x4xUCCjITUjEB3kG/7z
ySEKXJ9fvRuCPiB/+W2RKgVOCxvah6NFX//jfXqcAv+82OTj0BNW9tuszlDA
WCaoJRt98USp1L/LFODKdFpuRDeQYk+yRlNgpr1tuAm9yVP7zdZ4CrxZk6pr
Ras4SqwsJlPAzfBraC8ajjsfTMumQDerEeULumygk+3IKwrc91XT2mSE/ffs
OD4zRIEVC8nALWi5J1GqFp8oYHmctZYZvbZt2erNBAUUWIYPcKC36l6ctvhJ
gS+JLvyi6OcBR1Xm1yigVJI5eQLN+npTWiQ/ATkJQSKaaEGK/fddwgSw+Vwz
O42+nF0gVkkQ8P3ooe7z6ATh5wKlkgTEdHaWX0Hvsu7dRxwk4OfUxr0QtOPf
wj0Lpwk43/G1Phx9jSVD55MeAfWFLWvR6PmDbx/V6ROQcCPeKRm9ZY7O3daY
gGNb9ho+QzOn3+VUv0RACmEm3o7O0lc2tvQiYAvDMYtu6ufvERSs9SHA5Ydk
ch96LLz7O6cfAafyl7Z/Qrtc/Umfd5uAReX7y7PonJZJbs8wArQuVL0hGeP1
J2EqtDyFAJuPDmWc6OtPTo0FpBHga0F5wosW4j8UeiKDgJe2gWEUtCUfv/jr
LBwPL92z+9F6RyKO2uYR0J/0ZUwXPf2+PqK5lIA5ofjuc2j3ypV8eEUAY5Z6
oyG66HMeX2E5AYefvsgxR8tYW68FVuHxVV53cEK/T3O/uFpHgOUIy1oEWiV5
YIPUSoCXec30A7Tn8Ibp0TYCHnxx/hSPPhlYXOXQTkDjz776dPTi+T0ZlZ0E
iK9nBL9E6yReWBT7QAD4n/UuojrMTlOhjwDDzQzXytD0TjVfj/cTELLNXrcG
3Xis9p/+IJ4/QTnuDnRVdtxVjY8EbH74H2MPuu99wj2VUQKExJJW+9CrxSPs
ez8RcHrPxsdRdPhNrcDN4wQUqrx/NINm1mnnu/eFAM+LpjLbTRpgQXugb2KS
AJHEhOtsaO+27vwXUwR0dvdUc6GDYg8ecv9JgMQJDU1htFdjltDSNAG9fnej
dqIV73MZv5gh4FZ5bb84mmITR281S8Cg9EHrfeguv6dq1XMEBF5yyZNFM3zb
nm09T4BMxvM5BbRZQS8Twy88XnaRm0fQNgUHjQ8tECCvfbHhOHoqmXe1Gf05
MGmrBnpDjJbh/CIBiqs74vSon18m/cJ0Cef/Aa0RA/Rtd9cf/eiYa0GEMdru
Xn+n5jKOd079lYvo1KjJfeXon2PrL6zQenrJfcK/cb7zHVq6jN59SSPSD33s
nJviVbTbgZU9A+i5+y/9ndDHXzkFSa4QkPpu8p0benvmdVdXtAat2PYbaAnL
1u4S9PJhi3M30YkGU6Fz6IduKUn+6Etj8WE7/xCg86J/7C567SJ9sw569T82
8RC0bcRjcEE/puhcC0c/2V2wcB+tZxxcFI3+DZo/M9EbMY1/4tBGNNEKL9DP
2jdUk9Eqzq6ThWhDRsXAdOr56vTiykfTH/VozUKzX8nuzkbnexew5aI5jTTl
YtAmJT8Nn6FHtEXPeaMZZ8XT86nf735dzRhdLGH1tZjaft9VTlm0hWXarnJ0
+dXAwc3o7SmDzq+px8eomdKJx1vxgeNVHbqX+c+lGPQlVt1/b9CCdVdVz6DZ
1EOPNaOt37BIbEFXB7wNaUfvSG0TLsXxtqui7epG7x0GwgzdsPe66TD1/B+Q
Fk3E8+dkW5T1Ce3r28IijRbImvkxgRbYm99WhuffjcvG4yd6MXxbSDnOF7Ju
RtUcdbwznQz2oluDh+mW0N9+C6al4vwSXT8TsY4OeDElZoXzsVv+/gdaU3x/
iplYBc5XX6cmfgZ05tlvglvRfRMqudvR4n9ljcNxvgc176oTRh/Mqbu6H9dL
gIHLwk70zvPP6E/hevL9/EpUAs0qfSVIH9ebx+rxkH1oR0prwLnvuF8GhlXJ
osPe0kcf/48AB7aeGQXq+0VWXkl/w/GTMj97BL1+dOnyyATuR6WP7x5Ha785
ff3RZwLMjk6XqaP1iqULLHC9Gxh5CeihL1ytS6jA/eFESMxXS7Tx1usVowME
HOUa5r6M5rcKjDuF+43KQ4qGPTruSax5Nu5P8hUvXrii/c47esl343o9sTTm
Se1fnD5hh/vZnm5Fdh80n6zmlQjc70QnmzzvoE/JBto8b8bx9mDNu4dO/7PN
MrsJzw+dwUgY2jNkPfD+WwI4+CYgFn1Y1aZcuh7np8b61sdoduX4fcm4P9P0
qSnlUZ1ALDLi/r1mEeLwAn0zl9/DqgivHze4e0rRfYcTm0eeEzDxZH/KO/Rw
85Xw7kwCRuWut7egD7xfOpiA14+humqaTvRKfKbriWQ8v4OaNgPocxLvdIxi
8Pq39dKeH+hUdQEbnbs4H2OfmU+jrbI7Yk/643ymLETPo/daMmuK3MT99NCt
33/Qoil17nfdCMi0TaplMmuAUZHdEt0WeP1YGvu1Hf1y2ybaHhPcX/zFRdnR
iqtypwvOExCZWBzMj/5b/uUXnTbun+/b9aTRd68zD4/LESC1PK60Dy1UretP
2UdAD7EkJos+SHnwQ0mKADEf/r+K6EdfPLs3CRHQtudKliY6Z6rme8UmnF/G
3vdPo9W93j+sw3qCfC/c8yw64PFli9QlrGfGizWN0c7ZwZqd3yjAF0O7aIde
lYxP3vqOAo21HKMOaKaD0hZp1RS4Ni3e5II+fW7+Pk0pBWpP6KR4oW/MzW6X
fESBS3+SjoWgt9/dXjJ9kwI7xF7sCUerOcm0dbpSoFyvjica3RAtOnXdlgIs
z/77mYhm9QoeZj9HgSIz2dgn6Pbcosf6YhQwCT3p9xxttYXEfZSPAgyvjGwL
0F4H1PInt1HAiOSvXI4u25CbsF8kA01j29cmtOvfQ2TWajLkzY11tKJ7n+m/
fP2SDGcFF8s70e+U8h8IZ5LhsQdf+AAatN+R/wSQQUvysvx3dIiYRsm3o2RY
1vci/0SbSdqrscuQIT3gPtMcuienUHmKTIZfw0Wjv6njIfJJSPavMCSG0wRt
udgAR+toNCtthOHbQmK/GPpzTGrPGo8Q7OyT49qF7q35+Mn0uyCYv+o6txd9
uFRw8L9SQRjy2dp9EF1yQ7vhxhlB6Nh8o/UU+s3p08Y1PgLwituwzg69MabD
7/mCD5b+LGw4oPUVPYQTnPlAZiRCxRUdQl7fQpblg+cZ7yq90Xd7S0cCy3jh
oeTB0jA0syzr1XeveCBUkevpC/TUBUGfQ/lc0CRY+KMQvevBXRFdRy5goNGR
KEOz8EoGPd/DBbca72bXoGPYmZwjX3CCm/ZSeifaKdPTyLGEAwr2Ro32otd1
kv323OCAGdJuwUG0oNtM4ZwyB9j2WSeNo/dzPbg12cwOZhd7Y36h6fcK5bYt
sUHyEaeeZfS4OZAqGtlgYCcL21/0/MruTdGxbMDJkKu7gTYaD/rndoUN9L6r
RWwyb4DXYn8XA5TZIKL5U9sWtOtX8SMjHGzQ+sybhQWtqnAtLXOGBEwR3Jo7
0MW5ieTFZhKcdC4K5kAfNL+9a+kJCe6cPd3Eg7b/WG73NpQE9XJTDILoz1P3
m4KdSLDBHXScgm4Mpb9sYUgCpVXijig6IbMj3lGNBDdGqusl0S9dkvv69pOg
tNqIdg96ovbsm/KdJFjIWFaVQR/hj9ilyEuCfbejfeXRv+3W/txkIwE/w1+3
w+g7OwWFS1lJwBBsZa+Cpq23uuu4gwTzzK0WR9EzD62533GQYCRc1vAEuiry
Wu+gAAnekVJ1NNCM3zLuNUqQoDBm83Ed9K/8YN4sBRKkcDso6qH/I9NsjtAi
QVBS334D9Ijq75sp1iRwEVSVMEKvrzB7frhFApOMHCEzanv+KSWZTByvnTs4
LdG7+4rvRL4hgczj68yXqONpWsj6bJoEgpLjtHZotpy2CkFeNmB8pr5yDd0q
n7vJ+iQbjBbwfXVHK9taGxzNY4P3sreHb6A3TerOD39kg+Kyqa6b6AP1tXom
bOwQ8rqq+i76jSibzlcfdpB7b5YQi6aJbVBf0uOAsLGHmiVop+37L32Z4wRP
K+aj5ehyL3OTbIILLL+5KrxGS92V9f9xlgsUfh4TfYN+Jj5wb6mYCyZ+f/vX
a07d//aRGJ254TDrrsJF9MkX+yslu3hANPpB7gpajDFzcGWVB3ZwrqWtoSNi
yYe1RXjhK19bKL0F7n/2h0qC3XkhUszRhgMdciH9tQMbH/ynXMQjixYMOKH3
SZ4fCHbxvwfRczVp9z8Y8oPJ96SPimgW6M+95MUPXdEBD9XQe2ONq02r+KHy
vzPSZ9Fue5Y/VykKQETUnKoLWk/gLqeYpCA0X7ImPNCb2VhHThwXBHqlAXov
dDZxsJPNQhBufKt5749eFLtLyo8XBCvFiLNRaK/73vv5aIXg4Nfdl/PRNdvJ
Fp5vhMClIlO9GM244/TQqxEheBbBKf0KTb9lvq5oQQgoh9fnatBJ48cEB8nC
wBzR6tWB9uyyMl7xFIZPCvbhM9T2udOafNvIwLf9k9Mv9OlLu8klXGQ4N6F3
dhnNn5lYLIP75/v7h3n+oYPH7nv14/5a9Hnrw22WON+T1Yc6DcgQFJZbIo1u
1Wx41ZxIBgPu7J/70KzOZ5itH5JB5GHmTjm0+J/j/43lkaG2LClKGU1vM/48
sJIMK5/DrumggxbmrMOGyXDlkLOoE3rp8zb5Vi4KyDdeM3FDy3z1s3onSAH6
03YPrqNjA0TtnopQIMPaitYfPenvKrdXhgKDEfofo9A1Q7sGd2tRQOPbodgi
9JuGiZ3HfSjA4yzfWoYmKaynzvpT4NtfmU1V6HjXeyeDgigQQJJ2bkSnL/2g
+EVToEJJSPsDtf2++qD4HAruu3Sbf6PVJlJtU9spsCq4ofiX2r+HjlryPRRo
yv3rsoE26Ar/WtNPAevqxbEtVg3Qv86w+fEYBVJ+fKviQZf3WBo3zOP1FVrc
DqMfWNgo25MIuGcfY6WCHpaWNP3GgfVWvKneUXSQ2eE8Ax4C/k7P7tVA76+i
O8stTMBkMsfUBfTpQi47AWkCmn6bWtxAK+QNNesew3y0U1z3Jtq7YTps90kC
anXmVPzRKuQ6K1oNAsqyAwSC0Ue6harDT2OeOZvTn4DWPJ25Q82IgDsv57Rf
oV+fdLGXcMB6b7hcqQr9W7c/M8CJAB+G27tq0XGvhG5+cCHA1ZRzaxP6Fq+b
t40n1r/Mhxv70bOf5Gn238J8d/n24d9ocdu+s/ciCaiK1pL8i1a8Hf7OI5oA
hWpOng2047Mc8YtY7+3lzF1isMb5FJS7KJiA+bmhNZ8LXakr8UI/nYB1IS5x
efQdULWqekYAC80Vu8PowogUO9cXWM+Olz9XQVuQ3e6K5BNwOMtU9iR6Qvqk
ijvWp9fFs48YotvyFl92lxPwa6+siRe61dF+d9gbAuhIgem+6AaKjt1PrIdJ
v/o/B6DLLoa/Pon18r5ib9tQ9NkvOR9nsZ6+ptDgkYI+7k5/eQvW399BL6oa
3ah3Pch0kIAVyqPeevQX58tFbkMEbNm0zP0OXTq9lh40jPXim8S0DrSrdXxv
xkcCrNTHn46hk39pHs3EvOAidWD2C/XzD9Mxx2OeCGC+K/MD3cKSXXYP80ZG
m0T5PLrGXbDm4lesr884vaWzaYDnHupWI5hfpmXqt25Bh++d21XwA+t1dg5t
ZrRa8cs6f8w7/H1lPezokuqPe7kwHxkabYyJoD+b6xcyYX66onhGRBL9cdvX
e1VoT4Gsy7vRzDyP8m3nCIgbPTEjhx5sMg0uwfzVYxn+9wT6yBflPlbMczJx
U1KaaO3zulpx6Kj3p4xOo8OC1KW4MQ+e3rep/DyadcH00hbMiy+szL8bo8kM
Z2080NviX3ObozcFnGL9hG5Z9/S4gv4vKD8nBfOn1P4P2VfRaWaHlOfRwdYy
H5zQEkus7SqYX7/HR9C7o3k+DBy8iz7Z8vPADbQC3aRpI/rxP3Wrm+g7k38l
19CbZXKi/dGq0TfDpDE/W9vQ199F81+s9NFHNyRYzAejuY7FrnigidZqcji6
o3oTfRTaf4NfNxp9KtMwNws9JnPDLw4tonF2gXo/QPVS34skdF8JxzL1fkBa
4oHRNPRrFZbGl+j11shtWegD05PO1PsBJjQzSjnoYqUnHNT7AZUHNK8+pfbX
LaeWej+A73Ju8kvq+PDP3jNB30ja3FKEXlZJ9JVHD7RZrpah40XO529FH6St
laxCGy/zSfXh8cbJCl6oRZd+H1pMRi9d9rrXiP6m6MRljD6X3F/WhL7/PiiK
HV3ULvtfK/pD7EObNzjebHTRXF3o7jVKhBPaWW72+Ad0v7zJFk505xUt90G0
8MXSxkI8f3tTnjz6SO1PQ12FOjq8g6F3HL2t3GhoEOfDNJ31pm9o+ugmkhX6
qa2Q5Qy1fdu6mznOH6ZU76hf6JfNl517Fwiw7RyoXab2t54QP4IWP/hAeANt
8dHhFP0vAgLt5nQ2XWoAuth1VyOcn19TtX23oPkD1wdycf5m0TN+ZEW7p3+p
2I3zm07BhoUDLfNR4ofVDAEW9vWKPOjkl9FFUdMECHf7JJHRF5UKrvZQ7x9s
Hnovgv43O//vG66njwoH/0igKZUpbvO43pLT58/vR08Mp6hM/kfAardOkBz6
/b7fEgPfCLjA8Kz0EFrJ4BFRheuX+9olzqNooQ9tJja4vh8cHu7WQ7twn5eT
H8X1vn1zhQFa9w1H3LcRAp593pNphD7+gCEpDPeTtyEBjpbo9Ra3jFcDuP8M
SbK4oH9fePcxuBvn98uzC+7U/ghdSxrD/Yrt9s2hG+jA50l/pDoI2LWrK9cf
XaNK65fYQoCZ9/XjUWhuQ3nTDw0E2J9+KB2LHmdvnautw/10Zyt7Ivroszcl
qTW4vluEP2egz/Ctu0lWEtDI/843H02T3F7jV4DzYXbOphhdFRUxPon79ccG
Pu1X6KhYLtVjuJ8v2zvw16LF454w1T4mQLKK81UH9fidv7zvSCJAPlI1vQct
FmXRkhFPwFFr28B+tIlHk7cJXj9MWF6f+0Q9/qsts1H3cX6ZWM/PoOOYEyu+
+eL52Bc+8AudNRIw8M+LgFz6VzXLaFPem7brHgTUPWMO/4cO67YKforXv8W1
Qqntlxsg9JlNYYUJAbRdIyQ29APFEcul8wRsz2b4w4kuJBcFkM7i/NM2eieI
dpWQODd1igCjVFrr3ejfcvlypAMEXHLepbkfvfH46U213Xj9PK4vI4cWCt9l
fEacgLDpXBpltPsV2idrfATUKOumaqEnim55eNEQYP6OblAXvbD/2p6BFQrQ
nCnh0Ef/sfPatgnrC7DmCzNFH7tNSq7E+qM+5IuXA9rEb9Il7jUFLDniS12o
3xfasaFYTAG6NPVfHujUa5ILj/IooFbwwtYPvbcjY6QyjgKN/dcNI9GMbNz3
BuyxvrHYFRODrow+fMjNHOuzqY8dCdTjidGPbjpHgeP/jp7MRP+dl3wcq0SB
tyLb5AvRRZohPxIZKXDpRY1zKbou/8StnlUyMCi4PK9Azz4Lvl7xkwwnNftF
GtADu71nQjrI0OScyd6LfmsZuJM1CuvFv2dPD1DbG176HXaLDIx3GUJH0JbQ
eOK5IxnUE+zpvqJbfm3S7tQiQ3O13PwSeso7udGXjgx2p75Lr6LJxYMSox+F
gak76co/dNVvsXfzJcKg+XXjE8MV/H4aU9GnVsLQytzczo1WOFrLoloiBFdj
fZgE0Fr3G4MigoSARXjvCTKavnz69dYLQqAtE/NaAh2y/qHV648gtBuaPTuE
pmMnpRrtE4TO7F/BxuhHihdYAj35QajT+eZFdJLiKZ1l4Ierq3NOVuji7sCx
1q38wHh69rw9Ose7ILMukQ9gZUrUG33UUfaDaxEvvNT4WpeEjgzVVFzq5YY1
N+uSNPSxDJ0IxQRu0EifyH2I/nvQn9/DmBu+LYxH5KF3+5yz2BjnAqHUUdMK
dKpc8eOt85wQPtv/ZxA9uGPhs5wYB4zwnp/+iL47/uP97Tl2kDrWNzaOvpqy
/+6PSnZ4m9D77gdaef/DGEMDduBoOFs5jZa618ITJcoOltPdL+bRkqntb1WX
2eDfka7YP+jL9oUhlilsoHVVN3gdzV5gRLfVhQ2S4jp8aG1xffnqm4Sos8H3
Wh2nzWjr21ypNDvZQH6qzWorer+JP3vgPxLc4dQ+vw09zLD7rNwICbpVWzVI
6G1MaXskq0hAttNU4UR/ZSnM90kjgUNM835etMDXBm7N2ySoqlYXFUSn13N3
vLQjAdOPJh4KuvBJq+3bcyQwZD/FIoq+216emneEBI+V321IUPt3OF71+n4S
LF4+sSCNNk18AZoiJDga/ebbPrSB9rUXqnwkiKw6NiSLlr1JV+LMToLRbw1t
Cmje1t9Z66wkkCap1SnZUp8X4F3cQHsp1hcD+t2dt6disX2TzZHcY+j6ngXz
Ifw8rsja5FNo5vOMo1OiJLCuUI3QQmcOOL78KkuCwi/VAbpok08WreMnSUDD
quJxDv1+cLVoyYwE2ode2xqiyxqMGfd4kWAP75sCE/RO1k81+ikk2PGn9Y85
etctB3aZBhL8Gug9YoOuaAn3dZ4hQe+rkWBbNFuY05YHgmxQmvCl6xqaZif7
xV+n2SD++k9eF3SoT1r96B02MFJYe+JF/b70ntjhBTZQ4qH/5YvOiHr+5oc0
OwiuMB++jY7l+GwVcIkdxsr4m0PRR49OnTwzxA6XDipOpqD1j8o+l67lgFPc
ajKZaFtX0eO1Kxwg+VvDKxsN48w7R/dxws9SI6YX1O8LOTCakM4JLvJeUjVo
D1L66VseXOArV243jo7RvRrnwMgD5px1hV/Rgs+DLzIp8MCRpabVH+jJuQJd
tss8QF8yEPILff7Fw0i7Bh4IkV3J22SH9ZNe96qxOy/EHTg4JYoujNLLs6rh
g+vsqgek0LlKtGxnv/HBhYUT3nvQv/149RpY+EGgyID5IJpsk8wpbcgPD2U8
dp1CxzxpfXDiBz+82F9ib4fOUNZTHVwSgE9WTekO6NMffd1/cgjCjrjhHhd0
aiatXdIBQXBdpVXyRtN/KnBvcRQEhQYdljB09ivPhqwJQag79/3Zc/S2gcmn
+yqE4Ffg37ECdKS37GOfHiEQKd/OWYo2XZVMdf8pBIGCcjer0frRfY9cBIUx
T/trd6BrP7m5l3gLQ68n/8wcupd1ayY/Jxk25+0hltAjIuVJ1sJkkB85YvAH
vctSvjBUkgwJcKWa1h7zXirngrsyGUy3loSzoX2Lrzq9tSLDtySdvbJoVWGh
0fw8MnC3WVgpoHntSn1ZishwasMtXgl9NoYzUKuSDE+tkjeOoUvkxfd5t5DB
Sfp7hz7aOpzufsokGf689nfyRNNquJcoiFBgINLCxBttUcTSEi5FgVKrI6f8
0K1xE7pd+yjgtpWWHIQ271ZIEVCmwNy5Wx1x6KBDfQndeD37b8p3Tyn187KL
Nk/fwutZtRlfBfqeR3eNSCAFHkWpMFTbU+up8xe0QvH6evDfxzdofrbWGftY
CowG3Lz/AR165+DMfC4FPvD6/FxEV9oVxR9po0DxT+OBFfRnYye430WB6BrF
xjX0XnH71JYPFNC1+ZtMfxXPj8Y+XsooBVrzvTQ50HHDPk4HZijQcPJG3gH0
lZC1MS4WAh7yXYg7iKYz611KZyXg1rRCgCI6fi8vpxA7ASoPVi6ooU97PFv9
w0tAxajn1rPon+vLvw9g/VHg7nHFBV3z6TNfqyoBIv9Gcz3QCvefci4cxbwQ
ePKHF3q4ncuN9QQBXvE8drfRkuINPyS0CDhWXmEfg94zv9njM9ZHA2v/HErR
N4nGwLBrBGjcvfyyAj06qqjJ60TA622ds9Xo5VNbXFJdsP9CmU7v0IcMd10I
8yTgKqi5DKD7DfgebPEnYON2kPsq9XV/qaiQaMzHLHMl/9Db15PokrD++xJj
uEx3rQEiPq85PYwjoClb0pMZrdC9lJaG9WP0u5brAujhAd9nJx5i/mbe4aOC
PphcW3Y5n4CEB9erjqJXjsjN7CgkgFlgfO0EOth5++XiIgLmpAtvnkaHnkm6
PFmK46dzzs8czXlv7SbHawK0oxMCAtDL5kpTDk0EOFS2eQWijy0puj9/j/Xo
FzrXEOrr+y73/tdMQLv8Natoan8d0xR12wjQGT5y7CH6lixfzVwX5mORqc31
6MC+P2LXhwhw0ib/e4POf35X+TrW+5Ee+svv0dkTAXlumAc6m2q+daFFZX4k
W2Je0L0W824cnfos7RT7ZwLOlCoH0zpgf0bnNd9T/775ycV/M5p8RHYyAvNK
NGPuja3oeL2Er3qYZ7qN2OxI6PRNjP1tmHf0Nr5pUNBPF8ofxGE+cpEQUBNF
r3A27lDF/BR95oyiJDp7ZjBsAt2dVblrP/ri4KoMGfPX2VORLEfQpgcW4mww
r7k5v6E/jn7Z1nBjCh2TtLp2Cm30c//dq5j3en9aT+uiB1WFAy5iHlzkTPp6
Dq1BfijaheZQ7fhoiBbYGmagjHnyXNShdnO0WsafSnrMn24VDm+t0TEsRukX
0TETWdVX0OM7rByL0cUsg6VX0an9soybMN/2ym1/6YTm5zqhroleNFPLcUP7
mktw3Udz3Luefh1dICN6vgktW/A83gfdoPj6D/X+gf7Q54hbDtT5NTknhXm7
UX+n2x203Kz2rTNo2S4rw3vo9RMWqc7oR1qPlMLQga0FGqFojqYv5Ej0W6nv
4WnoO2qim2Oo43dB0u0perHa5kc8+leD1Rbq/QPrw4/bktHntcPPU91b8q0g
Hd3YP+n2DH1sv3hcFtVcZ5wyqM8LPLvslYNWfBhoFI4Wkcg1e4q+Y/ZcjXo/
40HW96Mv0VmHGg8boumEJcWL0NpKx7Spzxe4JNkyl6G7gjoCmdCfOfNmK9Bb
GpbnhvD49aIme6rRekE7HmSj61l2vapHH7hNdrFDy9yzT3mLTspsiaQ+r/Fw
07NbzdT5kGEw+xnPB8nvp3U7Or/0WWgc+taqtHo3+rrsVYtj1Oc93K/t7kP7
6f22/Ynnu/PqzNJH6vxsOTYjRX2e5PueoXH0NPs5vTqcH/lWjtVf0bIyS+Vn
0BFGc4HT6DqXkdPU+wn/Puyzn0ff4Gs7P4rzz+GM8+kl6nwoestlgNY59Yt7
ndpfSpqxzC8Cqhtk1mgcG4BnMOdFHM7nPaquY/ToTTryZxfnCNgmv5jLgiaE
W/iTcf77FMje34E+2bNI+wXXy09pd2cONJP50mtRdOvO5UMCaNfPFrsf/CRA
KV1eiIz+JfMooRrX2zM+TzoR9Jc1ffXPuB5DSSvNu9AHnheOkHC9amz8MVZE
h/wI2LvtK+5HXodBFT1yTeHA8gT179VeImpoRgcBoT5c/1un//7UQDO/jx+/
MYb5/YpSlw6alTVdT/kTAd8nfEr00A+kc4eXP+L+ObR+0wi9/6jmeU3cbxQM
VCzN0BPfG/u+DmJ+7vI9YYnusqK95z5AwL2mje126N6GX/dcPxBwspQ24wZ6
Ub3j++d27O9/zQM30QFvdjD9acXx5YkhBaAzfkksbuB+eM5L7HYI+mhsc+bo
WwIMn85WhqNTcp6nljQSYDzyajEaza2h1ONdT4CliualZHTxfhXVXtx/bRw5
0tPRjSvcCTaVBFzJ+NifhZ4nzTt+eUWAI52T+jN0kcFsbS7u5z5vY6Rfo7eP
tiur5OJ8+21qU4duD+9f3p1NwG0J8bQ3aGd7B7EteL0ICSlnbUdzRJU+ck0m
IF5n9NcoWm4wzkvkPgFJfjm7JtDiDyKNTgcTkJbvZP0f+sOTPe/N7uJ6Z9vU
N4vezSYTL0F9XqFPvJzGCfsXUD5+1p6A0i3z8/Rox8o9ahGXCChXqJDaimZ+
mKb1xIKA2iStFBLah1TH6oHX1zYzZz8CHTL819boCK6HiMOvxNDJMyOHXBVx
P6jdNC+F/hV956mVHAFDRJzlATTLIHfCOwk8398qjh9DL9zX9PLbhvOT+47v
KernJ/SaH2IgYPaUdpkWOsKCrqD+HwWW8z5J6KNVd6hwqs5SYJMjPcsl9Ouu
mfhqrGcYMtqO2aGty7niexopwNQVd9MBfTBbNfZFJQV2HJCc9UAPyTLfLsB6
SOi3dncQuqtcfv2tHwU6mibqQ9Et/ToLWe4UuJV0oyiCevwTW0yP21Pgs3J2
TDw66ZMnT5c+BR7fWTPIQWsZFBX/FKfAeYPok0+px7fj0HAbPwUYJSQUXqL3
+axftWOlgF3LWd4y9KaPTUe6lsiwl+3p8Ft0ykjwV7kaMoxNQGszejqSJr07
nwzRJX1V7Wj7Wyn1lIdkWDSkS+tD04TfXe6+TYZX6RfMv6HNuu59tlIjA+xm
/LrZuQG6axW7h6yFYf5f6oet6L3a+sE3lIXhYeeBt9vQz6/H+VlwCgO928Uc
TnTv2J/nWxuEoKmi1FYUPTtv6v2UUwh0T9nMHEOfv5FINkoQAFq+v6OnnKn3
x6blAm0EoHAqskMLLdHOSbdZRgA4Iqryz6Fr/0XFMrznh4EP7K7W6En7zfz+
s3xgYVX/+zbaIDjnyTTBC48nx5Tuoat/6u+79ZkHJp03/MPQxSFmPeWZPOB2
S4klFp1wvHmboTAPBKaWkh+jZX0jZ7/wcEOzyAebPHTYN6bbp/u5gPXZQt4L
NGu6aOV4LBckVOyTK0O7s2qotLFzwdP+PPUmdAwj52kyJyfMmb0Pb0WPhrJX
U/o5QPbbfz2d6OS+sFs0SRxQvShiNoi+fG2pqYbgADoftayP6Oab9zf6vrPD
yU2W38fRXRXkUYV8dugkpbtMoj12X9I5o8YOHImvy2ao4xGS3qjGyg4XyCNr
v9BDLYEpKyNs8HkPb9BfdItYsYa4LxuIlx5s3aCerz/+x8fPsMFVZQMSvQu6
PmroozgbLGk+SGZBCzeEvdk5TILDPQVjO9A6tDev578iga9RpygnOvmPuwND
IgkaxmfseNG/SUNsp3xIwGi7LV8Qff6kzrYESxJoze1aoqCPmL08xKtFgihP
jcNi6MUV7cwZBRL0/bviJ4VeeDrjrihJAr7AoMY9aE2HAtadgiQw2/Z46wG0
zeTITBMHCbJiGnUOoh++qKrT3UGC7/wTDxTR/T2rV0ep9xuyaAdVqVbzZo1j
J4GzFFnoGNpxyX02mZ8EpQUqVqfQM/VW4hwSJFhVMM3VQs+Z0dRQDpFAtdZ7
Whe9Pt0d90WHBHdOJsnoo73F9si625Kgqf2V5wX005ezWh/vkWCbQX+VKfrw
luepLM9JoPdxidYSLT7uydX6gQRx1hwnL6Gty5bdSujYYHhKJswO3ZbFuy5/
gA2sVx25XNEJShy1eilskOsfbuyJDq9zvJjVwwbTjM8zvNF+V7g2c7Kwgwf3
pNQdNIuAW1+fLzsEy1qrxqJ9FlT0rGw4QGh7uFMiWttG/Z9tKgcU/leWmUod
39q6T6QPHDCUxEz/GJ0SM+nKo8YJ0rRFTaXorhSTI4q8XNDeRqs3gN5/kjNW
/ik3WObsuj1C7c9zuTMzQ9ywfEu/eAz9WYjcx8XEA8KyT7h+oIMye7hfX+IB
pyTd4T/oJ5o1Xz15eYHtcro1vyvWrx+fWWbZ8MFjeB8rjObcdc7ycxgfHOZb
eLsTzVNkafSoiA+s2k5ISqMZV4yjSzf4oPjAzLQSWs7TrPZQND8Y0Ch7mqEH
mn5s+popAJODl3It0YUxXwwW6gTAtyhy8BL6+ynNZ4njApBz6YuiI5pw0LxQ
JCwIK62hNLfQY9aHV5XiBSEpcSg4E725R/h5gZsQjLB3uWSjlR1Gru24LwRC
4e+Mn6C9ig70iGQLwcOA4t0FaJErjevOvUKQZx/eVYtOGOC0K9krDBXKR3nH
0JPN0VvjBoVhrUyB7gvauuhRQcG0MKjI7J36j9rfJb+xdzRkqBcTeD2L3kgZ
+KvBQYZm1mXzDbSasovm7CEyDI4/yRVya4BcjsRja35k4DPJiCLQkyl/Mk/c
I4NJX5yXGDpP/GGwZyTu7823tfZQ20vu2RWeQYbvRaZzymjRmszfcbj/r9wl
KZiib2eajev/IcNhGkaKBdqFtvvILhoK+Hj922qDTmn4mTzFQAEax6nhq2i/
930qezjwemP4xs8H/V9kNUf9bgrwSN14l4wOi/lkYGhKgZkLK/QZaEF372YX
K8zvwZ5HH6FvrD8doT5/5/DD/fUztIT7yOQpvP415roUvUYHeZwZ2wilgJP4
1fRP6J1Do/MbJRQ4cX5qZAL9SW5S5lcFBfiD7Pi+o1+6V//oqaHA229XYueo
zjKMufSeAgKPbUJp3fH9UyyV7cMUeC9y0XMnujAhsqpvnQJp50aLxdFZPKHZ
A7SYn+6Y/tqFzgwYI9o2E0D+YnxNFt3ZHRcejvWCR5ah1XF09WjkhKcAAQSh
d/oyOtRiOppRgYCVM11h9ujfvqnuJ7EeafPXbXZENzFauHmrYP05rnP8Ojo4
sPF8wzHMwxmaisFo+jzb2326BHgJHxd/ir7WEpspfpmA9dlIgZdoTiHaqmRb
rNdqR0hFaF2lfGHGqwQEWbitVaDr0mKIZifMe1lZXc1oE36hmKUbBLwQp/OZ
RHt1eTmuhxCwf0XbeQa9Xbs9iQbrt+KmxEu/0HknXK+shxNQabv/zCr1eIeO
KXyJxnr4qbkYk0cDGKsNVFxJwvyzt6ZTEr3+35UBE6wfbWiY3+5GV3K+y6fL
w/qq06ByP7rAXEot6ynWU84z2YfQyaEtPb0vCFgrEvRWR39tUFD/W0wAl4KP
qC16VsKp36KWgETGJr5r6KaBUraKOgIEBtl3OKMv53N/2dZAwE6vp6vX0fmP
6G7kviFgX9VQxz20qWHxozysp9XhkFcuen6fC8PPHny/VaTxM7TQC4/d670E
zNz9Tykffb+J5gVTH45XS+xGGbo1YqqfD+v5MYNfd96hhemlfXaMEFB0Q/1S
CzoqKJK8GfNBYErGyQ60gcRjLWpekP6sw9SP7t21Q7Md84TntacR39C1A6Yy
+phHNCLpnCfRrqvFl/d8wf4UXdCbQTvcVpGnx/xSv7KFcxldEQ8p2d8I2H7H
OmmzZwNYKnTo1GDeGX9c6b0VzZz2lOMm5qHi92ym29AneqYND2JeMmKtE+ZE
n2VzUsrEPJWdJJgtgrahWTimjnns+mu3QAl0VvL40A+0xljLZWl0d5J6SCDm
tzlRLylZdMRQ7UQR5ruGU13MCuid7MzmxzD/xdlLTCtSLSCW1IlWKuh7qYY2
n27/MIx5kbV3d9RJtOw7vUQjzJefl++4aFJfp2lM60XfUzogdxY9nEY3Vo55
1PhiCNd5tJrq1i4RzK97AsZ/G6G5rY87hqB73kVUWKIvaxvyHcf8+3jyW/Il
9O0ymo+J6OvbVG7aUdvPz5V/R2vuizVzQKuvZEXtx3wtdPanqgt6n7fgKTf0
vLsaxQM9peT7Jh/dmJBE54WOL/Nb/oaOr5yfuEn9/A8trVyY7+1GT73xR3dY
cKoCWpk24/FdNIPWdnUr9A6R30HB6C9MolN+6IkTOrb30W5VPFJx6FLbbI0o
tFXlle2P0cFha7ti0dN7n2ZRn3cweXl2WyK6vbT3N/X+xZ7uvJkUdL27Nx/1
9xG0S7SdGegd7UICOegrbeObs9Gxr3V8qZ/fnl2n+IR6vA4Pu3yp91d8M52f
o2cLn0uao5MM/HMK0OIk7oTDaJq9Fh9LqLbjld6OvrzlCHsFWntY7Bf1/kX7
J7J6NbpnLnchg3p/5xWNXz0aTAblzdFJkWPFb9GVDwuredC0trWTzWhN5tmQ
Zhz/K0cyyB3odAeOBHd0O+8tgx702/F7n3jRsr8uhvWjDx19fr4Mz29ys2r9
MLpZ/e+CNvqK98buL+hLrgcvXML50X72k9V3dAup6O9/OH/kpGsSf6K7wp+7
W6LpPvpuXkK7PGAKpj7/cKXETPEPWtXB7Uc2zs+O+yrO6+hdvyJf0qFTVP6N
bL7eADkHU788wvlOxz3KxoSu03vBNInrwXb29ant6CPSLfTiaPmMm8Vc6B8h
FzuCpjFf0q6HiqNbjLb1fML1KD80UrcLXR8nUDn6nYDUwqrfe9Ffdu/81/Mf
zh8rHysF9NTXgLIMXN+diiaJSmiGSLcKT1z/BzmUOgDtsfpq/zHcH+jf/D2s
ju5kgICqMXx/6rCTNpr+9a3By7ifdLlXPj6DPp4Sl7FlFPO1mDebEXrxpLTN
zmH8vHurP+zQHbw9GQ24v6WZDwk7ok/LD5sx4f5Hf6hC3xXtOdBJqHVhf37c
qPNG0/633Sy4DY+n/sJvP/T8kUHhuBY8nqRDu++gbz8J8HnwHvuj+SchDN2W
kHfLDPfbzp2D7ZFo9Vv+ZrtwPz649oo+Fr3z9YDaf7h/0z+/7pSKftNq7yZV
hf3ZvnLyBfryW4+lrgLM/0GP5ArRdLPNi4dfEvCW5szOUnT3nxWa6Ge4P/96
8u81OgQGYxlzCFDtNy5pQ8fnt1gyJxNwTpcxqwu9WdwodiAez//74sgP6Ec5
wgqRMQREVm67+hHNoz7dXIXXt7H0GmIa/TexyXPNl4BFnqs75tFyf6ZDt3sT
wBjN828R/eDXtxoGT7ye3HEeXEMH3okg5zgQ4H9lZyTLDawPDeIuxpngfjje
cXMH2lxpgKvpPAF5Rj72HDeoz7++7RzSI6Bb68MJAXSMX51/ximsD/YHre9C
24512iTI4HjnHZjaiz5RJvv1tTTuxzvHBg6gJTTkHarFCHDhPFSsiN6kFmqq
zYf78Z9JO030wtht3tANCgy4xBueRh/ecLvqvEKBn1NqJ86iny17fN81TwGO
0RSK8Q3q/UaxR7yfKWBdrzNgh+5YDXV9XUeB64p/3zigLa0U7aXKKRBWnFPk
gp4ZrX5nlU+Bksc0EV5oelaL8INpFGAILTwegn5uYPXhuCcF+OgvHghHR7OG
h6xcpcCem8yUaHRC/TkhR0sKGDharyWi2adi3bK0KJBzlqvoCdpbhPbOViEK
6ARoLj1H26+yMebvoMBy/q2DhdT20iwKmzdhfbd9qrICXcRHN1TyjQxfmmoa
W9CdoWcOMOaRIez3IkMnOoIhX2wtkQyyYlLqvWjdIwa3HgST4fbtmLYRtM3f
Wa6cy2QgVGz7ptGX9966pCKM9fTVNJ5f6IbMlg1JFjK4JPcYLaOPGaVkm80L
Q92K8qd/6JHOD9cZMoXBvIjtO6tXA5x8qHXPeVkI0iSq/uxHe2X1Rg1fF8R6
dF5RHq37ce+YyXFBrC/EfA+jH4bdVtxKEgTliUg6NbQ7R/K/yWwBGEm1YT6H
ZrLgKSa/5Qc+dlZBD3SebL2ByRdeiF23gAq0uHP6x64BTphstTpcjSb11jNL
pHICpNjI1qPZ6Q48XbXA1w/bSjSjie38ry2nOQCuO+0Yon7/5tCzN7dxQNxJ
F6ZRtNvuR53z/ewwxeVG/xn95o6TZ1gWO8SVeK78QBeYsjA9UGGHn798x/54
UevHFd/YQDY4Wn9raB3NxaX15z8TNoiPCuil9W6AjLt1DJJybPDT/E77ZvQz
hcv6rqzYfl9g01Z0Q+q9kfEpEsRvBNVvQ8fVdPdFNJPgZ3twFQnt6ZBemfCU
BEfTQks50V/2dh7iicD21+7n86L1dp/YL+WO7ZUi8gTRtzfRPZ80xfYsUY8o
aOWluo/u6th+ODpNFP3uxVPO7wexfV5MgiS67L+hRlNJbO8VF70bXaApe31B
ENurJ4TtR7882jL0hhPb8yQFyqHpdhWWz+/A9t+Tbx1Ca23lZYphJUFCWaqX
MnrB12j6PYkE04HpbkfQlyfO5uVzY3uDTIfj6Pzt5kE2FGwvmnVFHR2Tk2Sy
eS+2X3xkqY12euMc8xSwfeNjkzPoG9IMZCcDbP8g10AfzWUzUWzlhO0t83Qv
oD8k7MkPDsf2Ms80TNH3L6pnd+Rje9oXxyyo49805Ejfj+07X6rYeFPv3y2s
ddPg+GcUKNii40UV7rzZzQYJjkUy19A1uStseqZsMK1SIu2Mrr/z12MqHF//
+Ip8A/3m+6OfOstsMPOsgu8mmufuPvbTu9hBzaeKwx+d+DRVv8mcHWb4ahmD
0b4fbt0728oOxwzfzSWgvcnW4YcfcsBs94faV+iE4YfK95S4IGbx8+Mq6nje
ukJXd5ULDnPNhdWiK53I/b4pXHDnAtOFJjRxJNoicJULeMZU5vvRJpLsBlX5
3ADTOZTf6OByNY3NDLzwdXvJlr/U8xfAxBy5hxdC9tVP/0M/Wl7flW3AC72u
I+UMPrh+nr1yd8nmhSurO/S40M/VR1NKlPkgaotXgBz6nsSl0y0X+EFeMujK
IbTsFXaP6978MKIRo6OMbntZP1ybwg9i4S/4jqOLqyWeio/yQwXHROE5NNuX
1k32JgLwmaI14YpmCnsVk39SEILULrz3RLvvFekNtxIEaZtLL73Rv1gP5vP4
CYJH7i3v2+jzZZmsB0oEgWlvCfsDdK2GZW6KoBAcUBI6Voje8cS6dtuYEFxl
L/YtRWcv3sje9EcIHk2ql1egE+iCeXNIwsCV6L6nAZ0xMN67ekQYVpZaeXqp
n5/kvjifJgzVL72nl9D1fgur3qJkWA4kSayiZ5W3+KftJcNesxzLf2hXDmuH
9ENkyGDp6We4Sd1vVg6oaON+aitVz41WDjog+NeFDKd2DsYdQkuHs5S2vCLD
rVWHLmX0GRvz85vryFDeRc9yFE0vzvVo53sySN3a56+B/s1xKod1kAzbPgbZ
G6OHIyhfX/wmQ3ecPNxEe0YvqJ3dRwEmh1Yvf/RtXeOrG/IUUDtuWXIX7Wxw
7WKsMgWKF+5LhaO9DX1b/TQoEK/7lSMd7frkSbCBFQVMmGJ+1KLFNw2RTkZR
4GjA8nAj2ldw+71zcRSQWDVsb0I/KAs4rpdMgaUfgkWd6Fd3bxkKZ1Mg/H2O
zxj69EAF4+ZXFKi7V8lK44v1wtAeUbFhCuTSCNHRoymZVqnan7D99VuLW9Dj
2bMiVyYoYHTl+CAr+rzo5g2PKQrWaR0PhdGztbIiNH8pILZlQk4VnX6zs3mM
mwAWv+MSauiDGR3TGvwELCzn8J1EV+2rtc0TIqD229UNHfS+P5HT6qIEXHi7
3GSGbmnLebwd64mwu0wmvtT+vBnMe6+O9cP6VZ0A9GPO2sl4LQIM3TsgEJ3w
u8va9DQBojYxouFo7tYw5/ZzBFQfE5pNRQsmq7RpXsS8tEkm4DV64dBI0HsX
rP/2C76vQ7/LLjI75U7AFzPGHW/REVrby6uxXhooH01tRx+NZrSL9sH+OoaW
f0K//BL7cuAu1mPDX+Zo/Rpg7pO82+84Api2dh5kQMvdYR5bTSDgjnylLxO6
tLDY+ncS5ruoKBZ2qqtM2UfSCLh4UkVCBB1np2Rp8BjzUlH8xRPo17s1npGL
CcgdC3isgeZPveteU4L11naHaR306fNSCYZlBHDZHvM+jz4W77bbq4L6e4r5
uCvoyqpEex+sV1tDNNpD0O7XtleFYP174pUcZwRatsAvqK8Vj+cr2eQB2qLc
KFmwHfM3/P6RjF53y29J7cR8sZy1+TnaU9gs6PIHAuwt15U60DkR9I0SWK/L
fl5w7EEfPOLALon1/D+LyYf96Ew/axNRrPejLfoZx6jvn4/+TvpMwCvzgt45
qhNMKZWYHwLGcrYsoeniazyTv2HeNU87/Ae9qcmw3RPzxujF0AzaW1h/9nle
FcF8Qn/R5iobusBLokLrJ+apUeN0LvQd+UQbFswz8WZ63Xxoe26R9ndoKTNV
hZ1o58MRMfsx/yx+lLMXR4f4bWn9hH5tKp22C125EuAajPlJ15SXXhYteOdz
Xvs8AXwfWQ8qoP2nVGnsMG9NmDDYKaHf69np0mA+8zBZ6DiGfsSkpS2I+Q1G
ftCpo7cqnniShd5qMianjRY+98tMBPNfinFbsj5axFZRkAPz4aXhhvYL6Fm/
4DcB1OfpjStozdDDrmaMU8vU573zZS2przP1l2hh3qw3yrl8CT29PJWegw4b
Sk2yQ6sUBCb/ResbxbQ5oKs+p/ifot4vGAqhcUWXfpTaF079/cQF/wOeaKkQ
jtBWdOGg5yVvdE1etc8mzM/eFxwS/dC6JVeXZajPGwxat95GR+/SnjOi/v8D
F4w3gtA5jlK21N8rDAyckQlDK+t9taH+nuGh4SmbSLShSN4c9fcOVwdUEmLQ
Jd7L3NT8L2co15JAHR/O4Gnq/YF//bv+paDFmzTuUn9PgZljfyb6cLLq4kN0
dD+PdTa67EvI6Ujq/YXzrPFP0JSAqKfU5xvE+jc3P6eev3eq/AboWYO1tQJ0
v7Lryz3oV32/9pZSvz810IPmD/X/C/hhWYFufr7u3YLHr9X3KbaaOl63tJoi
0JwGfU316Kfi1eba6NEPrX/fovdutz5Jj87Vb9jTgla/zudNfd7E5UO5RQf6
9kDcb1O0on5+TA+adYtvCQ31fsG51NVh6vkkub3fj+fzuLv5109oerdbo+9w
PlTF7uycQIfeW504T/19RN+T7Cl0JKeKtw3OH+L31chZNJMn27fPON+SuPd5
L6BtJFIXLqDvGZbq/kUvti3FyeL83Lh+Q3EDnVz4byUe569HopLYJv8GuDKr
H0d9nsFmqP4vE9q8M4M5Eef/UZOOx3zoyu/sZ0JxPZX7REcJoesi6RlLpjAv
pur7EGi5nvzvfZMECI8On5FCX6bNvUuH6zHuX5rSHnRY8dtp5u84P4QtxWXQ
OvEu/Sy4ftcufv+/gjuPhzIB4wBe2YjNMYNhRsa8L0kKNRKl9CR2aVmVI7Ip
UiHX5kio5BYiJOuIHI0a10aKyhGtI1JSrqxj3eVcxTqyz/z5/eN953nfzzvP
83v+eN/lPeixLg+fuUESPAK4I/vRVhbi77r+IWE8w7X1ILp44s7EE+wPnf1z
HEO0Fn9zjjn2j9Iza02t0NeDvinRu0lQCa7dfxItarO9urCThOzsMCVbdMW7
7JPaHSTEDwl/d+BdH209Zwf2K/fzjAc+aOp/6epR2N9Gwnri/Xn1uhY8qsH+
Z5ObcTUA3cmUEptsJMF4TNEsnGel0J2MOuwfF9RX76DNLp5Vq6sg4V7kt7EU
NKnb1xKF+790XllbOvr1u+g/dbH/CkwceMhBpxdEV1/Bfj3oamT+BG1Dtlsq
ckmwjhGFZ2gBzm3zM7m4Txe2KleiCUanY3QOCdXTlmvq0AcdzaU56STcvXiW
+xG9+8YfOf/EkfDA4M/xLnRLfogUOwb7NXNlay96b5BW89lIEhoaE3JH0Nk3
GUd8ed//IWtzFtBT2ZyVQzjvVhdEh5bRA4f5RnNdcF61WCusDayBrvj2nycc
SGD5/ZspiObsqlei4Lz85T2ZwUBXugp05+P8tXjg2stExzs2ff52iITT18qZ
8mh6jX6QtA4+b9uOpW1DK9YpuPfvxH4QdD15H9q59TcXV8wD+VbNnYD2p2kt
nBLD/6cana6P1j/a108IktDcXXTHGK0af9uOukjAgnpfgg3aOqt4KKSTAD6h
7W12aBEtb5uutwSI9F0SP4+emhb68LWOAPko0Tg39NrRRwX+j3EfH9SJCUCf
ujfSkxNNgFX5jTfB6LOv5pREggiwj/0oHIEW7I6ZYfsQ4LvPNeoW+tnT5Et5
tgTkJKRFZKLHbPM2a+0koMhprP4+elnb46eTCgSUg8YGLrrA5nSmuhQBb780
hRajU1/uMJ1cYsGy3nJQLVqhK/qxB+ZHARmDmnq0TVrY+8U/WUCdiV/XjNb8
IaNvSyYLtqRtu/4BXaGpbON6nQXHvp64Ooz+WafzYrg2C4ScPbzGedcjK9Rj
ocyCmoFI50n0eRu65BtpFux6+/zEN3RrrPzMuTHMz1ymJn9QDTDGmIXhR+Tg
DaGpKoTO58qEhyrJQViSyWYRdIljbGXjKhMWQgLEaejFkwRdPo8JXacHpjYH
8b5fM8niX5bFfrw4vBX9qO1go9IbWfjlV/G/VdD1wwZCsemy8Fxbr0mDd7xv
uq8ayMJd2v1cffRXkUDBdp9NYNfkaHsW3ZW6mbHQwADGoUBLR/TZ7hT5M7cY
8L4s2cQFHWDYOqtnyQA9zuv9XuiLnwK4YYN0UAxUYYSgtZ41ZfXPS8O45kxr
NrrK9LOVL1UKMgsEG3PRPsmGCwkfaGC9mazOQwfnC2u0JtGgiWpaWMI7X5Jx
zpwcDQomSiJr0fsuin5+zpaEc/bNgfXoRs6r6NcLEiDXPXS5CZ1lMPFfVKUE
xNbTHNrQXmYxl/1MJMAjy0dvEJ3tfWGLs584+DunbhlF760+ut3psDgEa1QJ
fUEXtVwJr2KIQ0KdwLt/0Z73eo++r6RCauy2knm0I7/z9soEKmRbmdxZQl9e
06dqd4EKJZ8TT/IF4/68aiyxg0mF5yXlIID2XOjujVqkQO2Vv+V/RIcnLfzx
QycFmn5aJyCKXrfa2VpURoEPoorjVPTu3lETbioF/u4wbKahDz8oXS8SSIHh
ey5FDPTgwzbqv44UmHS6Fc9Ef6Q1lnuaUeCb+mNvEi2XkGibf5AC35c7rBTR
G6mbwp/spAD/X8v7lNG77s805CtQQCSGxVJFa1dJ9jzkvd9gqcfHRq+YSyQ0
iFOASTgMa6CpjT4DCmIUUByPbNiDHj8uMdAuSsH8W5i3H105sNS2QqWApv/7
mIPoU+Pd9Ed0CoD+/EV9Xj1xx1dE8fcMRGQsDNH/GGUfYLMpcKRdZ48x2kOH
sZ6tRwHLDLtNR9GLLU1VCicocNoxdNUMrXJS/Jq0JwUc2A8HLNHO0w1iInEU
cF9qfvUb2i0rwGCmmAI+tTO5p9H175isW3h/A6Ilo+zRmvcvJaeso0K4xR43
B3SMuq7hPVUqJI0GaLjz6ts6HZQYTYWyjWIvr/Huz9oH16NOiMOimWr3XXRq
x6Frk0sSsI55rCITrbsY0tOnKglCI1737qP1qkfdLthKgszlF+cL0FX0OPXd
ryRhX5rR3Av0LMdC0jiMBleGnIR7ePX1De1yn5MCaXsp/X70y18taQny0lAy
UOM/hP5BM5ZUOiYNX3o3fZlAB7zXNMrOl4YTXW8av6MnOgTpQjZ00Gphh7NC
MA9JPfqcksOANuPeSgX0cfMoy8NNDHBvipxXQtdPPPPwn2UAp2Hw3E60ndUa
td/3ywCtNlFfF73ipTP7slkG5p4urrNHB2uX9uzq3ASxmpy9DujbyqR01cIm
2F5qetEZXVT2/OCglCycKc7r90QnNRueXjaThdZ8m6oQ9FOFfvrNRlkoynx5
hYM2zkqcOpDNBCPC7TEXfX6WfX/sBRNG02UmCtEhbNqgTjsT5NI8f3uKnr9b
qzq9QQ5u3lHUbkA3Us+N33CQA+eoGwvj6HeBdXsrN7KglMs3Oom+dYVU8qOx
YLXRv30WrXG4RpjOYkGcoFvpInriWorKMpsFT0NNPYVCMQ8Erb/qeJwFfNc3
TW9Fy3xP+q6cwgKjjNu9KmhahstGtSwWJFaKtOxEO2RzjzC4LFD6vqZgD5rg
C+Zyylnwq9/QBUN01duW6pwOFiR7FYw4oNUiuFYuYgQMJmxpd0bzpwiH8eO8
USnJ+MsdfdN3m16kLAFVs3E5PujXas5OlsoEDLldOhOO7g10Ft9wiIAdTtDL
QR+I9xKbdsd5F1H2hovmlN6Rt/EmoCaXXVGI3tqhe+qZHwEWIwppT9AxUM/S
CyXA317Qug6dxud8NCGZgDqb1o/D6B/HxAusqghofeut/RnNTRV1N39FwCdd
mYwpdNHA06kDjQRMK9o7LqDbXXwoA+8JYEx9XRIMw+fpbinbdpgA12t0QgWt
m2vyyXcD7sszL0J2on20vVP8N5IQdMZuXANd7O/t4Y75IelnbrEO2kupXEVN
GvOT6P6fjqDTnZL7hbeQIJFx+oIHOiK8stVbF/ch6vq3l9CWbv0ahfokbA1+
sMsfnVJ/6NwnAxJ0HGZXgtFUX58GSRMSzu8Ijk3knU9HJWeDNQnlVZzHZejz
N9c/FP6dhFq2EaMCza5+UpflQUJL9vTVl2hTmbaeHd6Y/8L3GLxGD6sWue7w
w3x89HXXJ7SHaIF1fTDmxxq3A/3ovhWjAHoYCfIaEtlD6Fn1kVC7CBK06Cdd
Jnn1LUZwPkVjXo9c2zqL5lAi54VjcX9Zydk9j670nUvQxHxo4XY4ZQntxiz6
wyqBBNv+ydVVdEUFS84zkYT/AT6jmeg=
            "]]},
          Annotation[#, "Charting`Private`Tag$1754#1"]& ], 
         TagBox[
          {RGBColor[0.880722, 0.611041, 0.142051], AbsoluteThickness[1.6], 
           Opacity[1.], LineBox[CompressedData["
1:eJwU23c8Vl8YAHB7ZHspKYqSjFBJws9zo4wIIQmVnZWVEC1UokKlkpRKXnuv
kJEdsrPJzg7ZI7/HXz7fz3nuvc957r3nnvO6V8DcSdeKioKCYicdBcXW30h+
DgoKg1JiWkDOXP4+BTESxTJFjd5htEAz/4uCEBfZ1kmPNhCpXRP7j5LIPUqd
yYama7hUSFqnJJrVFq7uQWddXnRyf0xN0F/vqFdEh0RMB0RP0BFayz+/KqHZ
qPKGdl+iJ0JvN8WpoAMjeNre19MTAo9q/LTQ5D8KkndzGAj5dwXHL6OP2a//
8wvZRjhVfoy8jZY9VfVOS4eVyNZ8/8QHrbohEvK3gpVYbwy/+QBd4Pu9sVCB
jQjofqH3FH1SdoTnLic7ETX7gP4d+ovTzI61GXZi3N13/gM6n5qfq0uIg5Ba
v9P/GZ1ib71ucpGDKKDzzE9E320O90rJ5yBonrjFpm61v76oLjXOQZzhcHmZ
iTZU1nfP2M5JtO2yc/qKPmgieo3VlpPg/2htUozW3khreBTESVgesFAvQ1dP
DxScSeMk4hOuyFShqWyqLAQaOYlZKZN9teizDSTr9ilOQjbbkL0BrTGTMHeC
nkTckT+/0YxO0j7VzcpHIsqKz423oY3ptufzS5IIJhWtti503nAyl9R/JEK3
5kzZL7REw4/HDKokIkxHNW0QDbNmO69pkojen8rvf6OVHgxrC54lEULGxOMJ
tPpocvykGolw6FPw/IM2+dU1HgIkIt3qhNVf9EI5+LVIkYjl8WO6S1vnq2IH
953dJAKcj8AaumM4Z/M8FYngTci5t4mOsa9hFP3FScwPK5RQXyglhK4K8cVl
chJ1e0uoGdAKFg1ib3w5iVhj1dPMaLkO/6OVapyE76vah+zovgsuEwz0nIRJ
47kqLnTnNqO3igUchAxzG+NOtHuyn955ew6CXdVEgw9t8zNAS52Dgxj36X8i
gC6hVok+mMJOlH21rhNCZ79SPbP9NDvhecTlnMRWPtR+i+qZrITutcXnR9Dx
BbuuC2eyEOKx3i0y6M+3v/vYxDATfXwPLwC6y6db55HjNiLPkOmNMvogTbzY
YxVGIvRFSKcqejbCKVqTl4FQY3x7SQftdOH8Hd4SWkLw1N5IfTTnO++7He9o
iPU70X2G6Dc7mS0/3qcmWnNFBS+hc7X4g+i9qYjU+RQLM/R7h2jdcw8oiUDJ
Y9FW6O+rf0QqyRSEpV3eiC2aPcWxmKpkExSj4aAjen9iTPiBq/+Ap6/M1hXd
rif0M112A+Z4zyS4o+0selU9pdah9nz9pBeap+ih5LjqGpBD9CXuomPq9eV4
bq6CT02Hkx96sqrTgL1oBUzorqT5o3VWG4kB7hWQOTk09xitvlxxxNtrGcaz
p2+EolNPsodTWC5B2ez1nDD0jXs1qe+HF+G9+MpyxFa9b3sdPOS4CLqfqG9F
o+td0u9GhCyAeM+jgjj0tWkLl/0iC0DHw7qZhPZbyvnVXj4PeU95fLO3+qui
qH5o2zwI3jz0qBK9KzCiyCh7DtYz0r/XoJtd80IDrs5B6/Rxpga0mJm8cwfv
HARaKgW1oxVDjFON/GdhTvtC6BjadcEwjvHGDNQGdv+cQvc/Nz2hJj0D5HKz
HXNoJlv5rNaxP2Ak7xC+it5zb0+Y+vw0lB7w+cBkWEp4jeXKMR+YgjNUzW/Y
0DJPjpMViiahqWf/CxKaOfGPvpzRJAyEVj3YhX7Wxx5y9eUEUFKz24uhbzNy
ux7fMw6Pes0sJdGXKppbbpaPAXtexqWj6Hw38QsS18Zgr8sFHXl0jeAOyuri
UYBf749poINnP0SPePyGirwZCW304dAjCY0Hf4PWK6WDeugxSovzM50jcPns
CK8xOunqv75kpRG4nX+Iwh69z/PN+qM9w5D/+mt1IFqkvVCEddsgKF1nLQtC
86SZer+qGYBqLdOC5+hFUd2nFEED0ElLkxqOrvxyzciOewBWrmu8jEdv/7wa
KS7RD8d1Oq9Uo02FKnTGGX5BoZj4xTo079/POqOfe0GF/o5uE1rQz82fUOoF
g0KB053opTpVqfF7PXBD3FZ0HP1Wt8XyOUs3ZDAszzNeLCVG9v4XymjaAYEy
5ztZ0PzDwztn2DvA3DK9iAP96bHYcFdJO7AXOwTuRHvPKwZlirSDo0f/HhG0
EIvNGi11G4iOVJ9RQ0tvDizK9bcAFddBKU3038MLsx0fWqDj5ANuHbToU81y
dbMWePQO+i6gY7ycykKGmmFYP/PGVfTZ8YxDTvNN8KH03YeH6NhM6kSx443g
Obv6IBD9kjvky1uqRtDeY2gfhE4SlhfOrGuAf16cMq/Qu8zfuP20aQDjI/41
0egdHmxB8ur1sP2j82IZWjNT8/s/51qYrvvRVYWWFO19tcZbC+Xrot9q0QcX
wqMYK2rAzXD4cQu6PHbPA409NdDEZiQwhL7oafWOvvc7PL2jrEltVEooqw/r
hwRUwrKZyEN6tEgbhB/8rxLMT7MVM6G97rOQK2YrQJa56ygXWqO4SZDucgUM
vXHdJYTm8nNbOqxUDgpZH8dV0J+iSxwtZEohJsx/vwb6qETv9PflEuC8de2y
Nnpm6pgc9dcSGFU60XQB/dhPlG/wVAmENjTk2qC3i859YDL9BpMTm48C0deO
VLPcv14EF+qHS4LQ+aMSO2TYi6AkvWb9Ofqsx7tr/yUXQtjN185v0fcpRgzl
pgvgFL2kYSJ6n46QzY3bXyFC8LJwHfqw2G1dx5+5QE93yqwJLcpe/d3/QS64
jom8bUWfPNmdniOTC2qpC6y/0KUFkTpnI77A/H9PF/+gxdh53s1dzwHNi1/L
OYzxelW2/XFDNwusehxzuNG/Dx1Ryd2eBXfMBOJ2ou+xJkaUd2VCiu3DJwJo
V2GGLimbTOD00tE7jL4x0CrFG5gBbeFDfTroCLHVC9EzaTDD/7pJHx13SE0o
rDgNGKLUywzRaTpdh2WfpYFcQnKMKTrvQFC2l3QaROR7OjqjjaXKF0d8U8G8
m3k9GC0+0960fisZvEyLpl6g61z1FAMOJ8OLIZdfr9Gkz9pxer+ToGyytSQS
/dU4mvajQRIIb3wISEEP7Rwy4z2VCISPnncGukrJNOsFVSIY0tJdy0HPOKmY
aZYkQCCLvU4RevTrhLfP6QSY5Du2ox69fJ5eUdI4Hmg//WZoRrfEpUS27YsH
/gPhq61oSSuydtNUHGhLbPb0on+kSjfXPYgDm/S0+gG0U4fxhU69OLgnY/lt
BB3Drc6usS8O0hW/f55Gh9F5j92oiIXqEu9Xc+hVnzhaxfBYGFSReLSIrub7
KPLIKRa4tF/Y/0NvUx6IrOCPhUPNpy9RmZQS6U92vaxfjgGVC8tadGiXCIcE
v5YY8Lhy6Qgreu9FoRWBZzGw/02YJye6a9vD+zFOMdDQ1Fy4He1BnVprqxMD
t5jZaHehf/SznL53NAYOqpzR2IM2uHeumWZnDLTcffBsH9qsVGGYRBkD93KL
24TRKXqVmbUTZBD/u8YnbrJ1vz8PONdBhg7x45ZS6LMVNauV38nw0No1Xhr9
Vkrg8MUCMhz5kDQji/4+1C52JJMMvR2jMv+hO3VY5v2SyRBI2n/7JLrlek2L
XyIZZM5eKT2Ndp1972KP7QMPwxnPoK3uL/zwxO2Din9qa6HZ5y5ITheSQX6V
/ZUumqmfpp6jjgyjRzW7DdAmg0+NDw2QIfSav6Axmvh+VvbpGhmImBKbK1v1
O7J6+y5vDEz2bSRboF/GZmTpQgyE8Z5YuIrWFZE30beLgVP6bvIOaGFWpWP1
b2Ng5mmKjzP6wgPSK0as/7vK8Uo3tL4dT6wyKRbOUB5gvYkWOqgzkHUxFhbl
zPRvo/PshyuDY2Lhk1tEuA96MvAny9J6LGglt/U9QEt7qh+jN4qD1d+cwoHo
b3Wu0Y2FcUAW0LoWhG52OKVyWSweNkPLVl6hL0pSuWbuSoDEuk14i56myX9v
E5kAhgzyDyPRYj8um+eIJkKqdxpnLDpN/cy+5gtJYJI1aZiIvntnr5D7ShIw
/BGOTEWXKN5RMv+UDGbm78Vy0Vc/0dwdp0kF1ogOlwK0d7d7sYBlKuT95Pry
bat/w1OjwxWpwKn++FT1Vn6GHhyk12lQKul5qQtdr3L9t715BjjbZkT9Qssr
CSdb9WbA7qjpsUF0HLxg2nM5E9y2W7lPolUmmyxYbbNAaONc8AY6rIHu3Vhy
DjTJPP1JeamUoImciu458wXuOFftokObdZ+1l574Aq2DirGsaAFLtowbJ/LA
v1rs2x70lUHB895sBeBr4Pp3Hzoj0DZvZ10B3Bn4InQQ/YAxN7L3WSG4r54O
lEKXKUT7pXMVg7Woqd5J9Hd1rzzJum9gnk1+cBpdozxHR8Lx/7LSVI46+llm
w9e9BSVgYOS1Wxc9nBWWypFbCiqBocPmaHdoYansLAel7V07rqLL27bxejhU
gOIngTP26FIrXQZWqkqQyUtOvo4WEm8YNDpRBULjVR730bVrL4/4dFXDXne2
+Edo3v67C9eDa2A3lUH3EzTrjYbjx9RqgYt3kHiJ5qxPV4yu+gE0ZzYYyeiL
bblxt+43AEWrskI8+tcQFdWTvw2wbhbomIxWJOaagq0aYf7mjuZsNNyhKCnV
bYLBuMMRlWgTM4UBAf0W6D3mWVeD3qsxxLa9pwU6vxVSNKBH1+nK42x/QlOH
hlX7Vn5r+fdYg1qhhNFaYgwtbnBY+hFdBxS+TDSdQhcpXx05lNIBeQJ/n8+i
C6NszhEmnZB+4t7SCppxyOTG7rIu+GgbXrztMo6Pdw4+n/nRCxELfXOsaHmm
u3nS735BmI+wEAlNwxzoMSnbByFvMgN2oTfXLJwHufvh3vc6XXH0nsrbF6n+
DoDoYr+CFDr3Xniope0gNAsuHJBGy0StjLweGIQDt3atyaOjpYZJqT1D8EPC
JkoD3W/O3mqzPALuxt5PtdHEg4Rukv9v2PsoyEMPzWapU8u5cxTc+jM1jNF1
VHv6z6mOAW8o5bwdejddHVdl3QSUFXP1OqKfmx7PpfSahGtTwlWuaM0LsXJ7
RaagWEUrwgvNddBqSO/FNFivhJ8KRO/4qHippXYGMi5Lv4xDt3Jf9rOAeTB5
rHo36fLW9SZ3PfTLPNB9MbJNQx9T0e3Rkl4AIw6f/3LR8Ymb9PePLgJF2Y/h
KvTsZs/dvnPLED/TV1+Lbr7/b0irbxn0+OZzG9DMJWHzj1xWgOzOG9SO7mtU
SvaOWAVNkasyo+gXBVPONNwbsHjea+8k+p/vY1XvvA2I9H26bQZ9xO/6g1Hz
fzDXldG7tJXPg1Gm1K+b8CaIwp/+Cs5PtYTdac9QEiN/37QdQFueqD8bfZWG
2Nd6bLsYmrZ92/bPnTSE6ZdGfUn0JwrzHHFtWqLzFmPTcXR6+N6qeAU6op72
Zq0aOkMqzDZBmIH4ssPwmx06t3g38IgyEwsrfzcd0ddFYelYIjNxpDtY8Tra
VeXj6WMSLETSh8p8b/SPAJEV0mFW4pPI8ewnaLk2AeUd29mJX0zN8yHoB1wR
adF67MTuacejL9FD8r0HDoewE6/Syanv0JwPw3MiaTmI5lClPx/RdtJqzw8p
4nreo/cQGb1yL3+Y5QYH8Vh+e0IyWkV7+1uqHg6iii99LB3t1FxlnsLCSdBR
aB3MQZudygj4Jc9JKA+MWeejydPMDhevchL3yh5EF6FtTVd5+4M5iQKywFAp
evL1iqVsFiex+qhAsArNceLTb/42TuK4/UWzWvQbE+GDuguchNvZhcgG9LB6
VMZTNhKRJvmstwW9FHxZ7bEQiZjmOMTXgW4McWWkPk4ixOerjHvQ+2v1ChOU
SYRtq2V4P9ptfdteeQ0SQf5C0TGMPh3KL2N9lkQMhUfsGEfv8nYv71cnEQK3
ZQ2m0SJdJc3mBIm4fKUldA59w0NTKVKKRLw96dy8iFZwsPXT4iUR7fuYOdfQ
554cchTd4CS46WJ1NtEvGTWlZ9o5Cd1R5WBq01KCZeHOHbMkTiK4+tcPevSH
YoHM016cRG2iNzMzmvvNsqs9cBLbgndosKPTP15QiF/nIFRdMgK40PSvFkyG
0jiI+3raVTzoW7xUAoxXOIiSYxN0fGi/p55sO2g4iM0d/qcF0NfE6Mb5P7IT
CquC94XQCp0eN1Vk2Imb3YUlIuiDYp97X/uzEdmFRpQS6KcC2mykUFZCyu/5
HRl0knNNxvUHzMQuujU3OfRtKXkp9ntMBF2Ahb0i+vGL4MIq121Ed5C0oQp6
uF2KRUaNgajkeKd1Bs1J1Z0WIklPpIfSntZCE1NXH5jw0BH+4a2HDdC2lpvy
lmvUhCsfHDRC1/8cdGtepyJMPsTwX0Yf/sU6kc9CRajuY+c2R8uPUJuoHKYk
jpA9mazRp2ei+SJtKQg+kX5Ku616dem/Z3PaBIZE9eVraKm5i0x3pP/BX4n0
aRf07wW/L7F7NqA3jXf4BvrL1FLydbF1+C7t13UT/SbK0OCl7hpk5kw03kar
W5ypVQxZhUg5/SoftJbquKZp3woEFnwtfIC2Ys+wSoYVuEEIZQWgi4v+aAcm
LINp6dOEp2jWjTNXBgSW4dj3y2Ev0UHtVnzNwkuwV7My6A26soLdlTtrEbbV
Sz54t9XfTjkDGrVF6GuhcI1GB4sypZ65tQBP+j5pZKF5hFxvJXHMg4cFk1Iu
epVGxdWj8C+Yj1yXLdjanksoquTaX5CdPCVUjmb827oi3DwHg0sj/1rQurGH
K85lzUKdl/ZCO/qKYlXkDtdZ+LKRM9G9dX2V+P4zk5qFIOqA9iG025g4u3za
DMixiaXPb8U7OZM+3f8DQs9fxC6jr481Wm1y/gF27vX361v5ksc+3Y+ahmHe
H49pzDC/0X9hedVTEHLAyYoLvZBSkEAhNQm//8vgkUYLnGimkzszBoIk4bXj
6KDgbfFNC6NgMhreI4/OWG3jyP00Co3PfT8po18I6fOcoxiF/N/nxPXQetTe
hRPfRyD42Qy4oiVvOgTcezYE1daWgu7omoZfgfNaQ0Cj0E7jhT5NluC8yDIE
N0eKvvugR4y0nQeeDIKFfLDeM7Tlvi/M918NwPHhQ1dT0aK0M7oVDX3gmvdR
PRN92NPor9vbPkgM5hb/gjbNnkjutO4DAbmNmSI0XU/Uxt3NX8AUXOtVj/bY
Tx+qfr0XfsnaB02j/yvj/Cn7ugt4WX85z6FZZ7abUp/sAv1BXb1F9ObJ2JTJ
iU74/lSO5x/6F0PsXqbTnZAxwPiJxbyU8Lw9xUBP0wH+T2KzxNH7/9t8kZnW
CgY7oiel0AfJjs6ZVq2w/9PHfcfQ1kLmGcW8rVCcE/7sP/TD4lNB0/4/YXng
yTUtdLTBatBRxxawOeEi5IzOUf/hIne1CWTKrpm4oYvcjOhPizYBjbbdC080
/6Wc9/umG+GDpQWlDzqDtfa5jmcjdASf73mGFjJ4l7njVQOcGTnxMgPNo/w0
tW/sB/C4yNTmoImOBMd6/x8wsnaE+it6xJMuk034B/hyiLuUoXfa8P11sa2F
PAX+sz/RXo92eCluVIPYCyraJXSD0g5hmUtVsMq3Kb+GLn50YU6CtQqqYtdc
N9EeP3tJMsWVYFk430dvgfWt+/HaVLgSIsZGvvKgfwefelBCWQHMRI2bHPro
xW3tVYOl8Mg+1EIRrZrjsKYSWwo0ry/pKqFfhH/L8b1WCmtTfyTPoAPk1V1E
Vktg/C3XxEW02htj5vldJVC1dMnsJjqu96Zg2N1iOLVPWOc2mpfBYWhYqxiK
tWYUfdC2e/ZI1/MXQ0607+4ANNN8y7eOe0VA1otpC0NrVZZ6K3EXwv2UmbNf
0EI3y6ZaXPOBoitX4Ssanpspn9iXD7fo/MSK0Q6CfWbvW/Lg+iVuxiq027Df
7ityeWDOJFfWhubRuhVqw5ELxFU/uSV06E6ZbycmsuHrc02RNbR5Kj3ZOD4b
ZAu5eTbRVu0mAXp22SDJHbtAZ1lKzFdeV/06mQX8pbWp29Ebvf3i0muZsMG/
XVgG7SJVtjGlkAHMFDZ2cujPgef1STS4PurPTVJEX4jks2OtTQe5qEvSqmjd
Pvu625fTwVM4+qQhetZJ25TpaRr4MyzdN0F7t9DmxBqlwasxtSpT9Peynt0s
ImmQlTCpZYtOLS+q2V+VCnOS0iZe6AzuOQ87tlSg4ngYeQc96Ti2eKQiBTjm
2gZ80XLD4iQmpxSQyvS2fYyu9GC3FixPhmuype4RaMHUTZsa3yS4tZM77wP6
GqF27OexJHiyar3xGa1FW+tybjwR4r9uu5+EFsli+P7xQiKMErrPCtF6mm8/
f1VOgGWBzy0l6J7k1TRnqgSgp17cUbmVTz4x+bEkHg6Uv3lfj747spQToBoP
x8gT/c1oxoiRUVXmeDjl/59QO7r3Cb3mi6Y4sFDvT+hDK5TvsfhtEQeuokf/
DG3ll7VEuyERB75MD46MoZta8kxz12Lhw4+DubPofyN8e9TDYyE12Wt9AX3f
TIVRyiEWioJrYRV9zshv9zDEQu855woqKxwfT7ZQTE3GwNSREkZ6dJ+m/aRJ
RQysk7jOMqHfbl/U//kxBpgXrELY0OO+3Ik2d2NgV2tOMwndecNLXOxKDIjm
MO7gQQepMcsePRkDcmHGRrvRaQfElN8IxYD6zaR3e9GU9d3KnswxYGi02bcf
XfcjonFqgQw28uf2i6CfCQ7Z8g6QwWN31NVD6Kr+1hSBRjI83JiPP4zeNlCX
JFpKhle9KtPH0NaiDbymX8gQXRR2WG7r+EzzITOpZMj8MO6miN7nZlvDmkSG
Mh+FL0po4wP7ymYTydBsHrSmgmbsaKlpwfgjryZENdD3vqoqVeL+nn1XM9JG
c/iyrnOUk2FmPTpAD91yOfza8k8yaEtR515Ay0hzLBZPkCHZwnTUGL2g3cSV
SRcDLK8LdpiiDSdZbHcJx4BDNa+qJZpZt8aLOBsDNRse7jZo/u9B2vY3sX6H
f0Y7oIcuCY30JcRAgOWRn87oEiBH9w/FwOjrYJob6OAaqp8x+2NBtWby6E30
m8Z5PWv7WCD/U7e4jd6QEvBVzY0F2iMxz33Q+qAT7cAaB6VhZrMBaIe04Kn2
ujgQrC3cG4Q+/Yu/QlouHnw2d+k8R++0d/feTIwHsG5NDkf7u+myfY1NgPdv
jva+Rx9PPrEafDgRNmpDWKLQDDu7v7z5lgj5RzUcEtDzhgOBm4tJwHs19m2K
1db8wKH/WEQy3AynrclAfwt96GiolgLHKYtFvqIjFXJtwoxSIaNO+ncteljb
xlh7Jg04qZ5vb0RTvDa5pYbjhcuxP6d/oln+yTLn1KeDZETc5x60sEuBE09B
BiTY8ptPo8/456erlmbBtnfez+bQF8RWDstpZYNtQ3vxIlqPV0WZqycbhI+/
2LO5dX6yOe82032BKBqGHjZrHB+OlwlwPM0DKlkrZi60wvNzCd9P5IOZfYk8
D1pjh6HI4Yl82NN0K3wvumV71acHJgXwNnL2wmH0MR5JF2vFYlht0vI/hnY/
eL9NMa4YLtIlZp9Ad+hwSSxs/wY7rllzK6Ejbihxqq99gxdyXU266DyOhZbq
sVL4wEqbZ4Be7vF7VW1ZBokDEh+N0HNpRG/nQBlUBPo6maONDvM88Roth+VO
EWZXdPbMuabZXVVAm6L39wZacD/vnaS0KuD0u915E92kq7wqoPEdxMQaY33Q
9hSTD14EVMNlb8/Tz9DvDq/waRz/Afban8RfbvW/8Mms99QP8NxXS3qDZuJ2
zpWKrYNnNXsGPqA/BEVX1XA3QNmuyjupaJj87lGT3QgNf2asMtHxLAUiIUJN
0FPKe/YLeszwbxv76yZYtHfcVbzVrr5bK8C3GUS+cn+p38rfapVF5fZPkAmB
yGb0YBZD60/qVlCytH3YhtYppf2W/rQVTJgL9H+hudoGdT8ntEGQieXsNPq/
/cJXUzg74a1UUPvcVv9vLa5MZ3VCLM2XokV0sqmlgvClLviWyBT0D/3kjWRq
X043zK+ni7JeLSUMPHd77P/4Cygbuzk40WL5rCl2R/uANZpuhRvt7fhsISqs
D4TPGlXyofUMG+yd7PrB6B2l5SG06nmF/kXxQbB2EdM4jC4cdpYw/TwI10+f
P3IMveuix8Q7/iF4MhVL8R96kU11pGXXMBT9p/NOEy1+5aDunNxvMK2k6tBB
BwkdnWZr+w0U57K4zqP5svpXdnuMAmHJ++QS2tl9bs/l0jEoCRzyckSX+8Y/
XAqaBHOu19muW/3ZeTmH8ewUUL1Xn3NHv1eaXC9hmwbltGTbu1vxNp/PBUb9
gbI2T8MQNPP6gWF/v1mwNBMLDUV/2JNtcmdxFmgmeurD0EmPGqlFHObg9D8l
1Y9b9dGU4au58hcq9rPIpKOvtCd4BtsugHVykUs2moZ7ytzt7wLQybom5aH3
xaTM2t1bBFWNtv2laPLdiImcqCWocvlIakFbew3VjbOvgs2annY7mvHU31yP
zFVgeED3uBv92Hahycx4DdTD7KmG0YpzbGq2GetQXXhsdgF9Q4KU1/lkE2qZ
qut22GyNJ1pyan+pCIeXt7btRjc80pV5YUpNMO+RVNmLjk+xmPCrpybOHgkt
OIgu/Gyx/3g6DVFneDnxBHrd+l9QWQAd0RA9F2CM9lN98szy+jaCv8Hl9hX0
i6roiC8T2wiH1RlnC/TdS22XHC2ZCAbtPxfs0XLqqhO+BswEsTwh5I22TJt+
63iClQgStN95F+34Uu7Eeior0a05zuyHJleq2mQLsxGeH0f/BqJ/sbvIzzGw
Eylnhr+Fo2O0mg+4j7ET626WWe/R4m/tVbv4OYgzkYOxn9AKdQkZA7ocxMjf
/uB4NDH46iRkcxDS/GZ+yejKsrz7ysMchK9an3s6WtWgQkaNk5Pgf9d7KQ+9
1EVT/s6Kk3CovHSuEP31BeQEP+Yk8ma7T5WgM/8aa5QlcxIMu01kK7byMZ1v
pK/nJAxUusSq0bU7DtIKTXISn52N9tShx7Rn+IZpScRceAdnE3qDh/sP224S
QZQb0rWiweIpnYMEiQj607bSYbP1fohEa6ECiejeeWGqB724mDhUq0IiRE+1
9vWj966wMRhpkghPx/Mtw+gLE7QJImdJREVYS+UYunHfJ/5NNRLBVaqXP4Xm
3k21+g5IhPlUU/Ismj/XMKBaikSk7tD9tIA2a32odQbz+Xey8eUKulrixssh
ShKh6aATsIH2nXnGb9HPSYS/qr9FaVtKvHZkGHiex0mMFms506ITqL2nTz3l
JGQmflgwomtWpK9qX+Qk7nOfvcCCrnAhRwfxcxJNUHuGA50VeuTBSDcHsddO
Q5EbPVzXlaocykE4hlYf3om2Spi9+u4UB/G1UF2IDz2RZbp7aYqd2DZWxSOA
1t1V99A8hJ0g/1e5eRBN9beEjeTLRsxfVfkrjj7eUyLxKJKVUHpePiKF/nwl
jUk4jYXoHSn9IYt2C1wNoM9iIsQ5lL8poDWmx12W47YRXvIlmQT6gqhzyZ0w
RmJ7SPFbNfSpf0d+jtjRE5Z5EKy55TMpOX/06Ij0oUJfHbS6kO/rPoKWOHui
wNYQTaSlil2RpiYkdpanmaBVkrzYvkpQEewrtSumaAemQKtLipTEXHvLSSt0
4wJFhZA1BdHypTvAdqt+sDR6QGsTssOGGq+he5jVp6Qp/sFrz8mdrmhnOuW9
Gj3r4Gk4b+aOLja1dmzvXQMj2fU4L/RZt31v9P6tggIPzdwdtLtdAw2NzCrw
LTPJ+aG7rk2IK/qswL82kq//Vn/Jvaz63cvQl7Or+jH64G4uIbtTy1Dyeh9n
CDpt5H2Bes4SRHmIGYWiHT/caz5xdAmsj8uPR6Af8iYWiZ5cBLUdykc+brVL
MJz8r3EBRJbOeEWjl7LlnlhZL8BkttG2ZDQ5p8St6t08uMp4iRahB9u6Kelk
/oL+dl/XUjRtCOVjnsE5OLYYkFeJHv0wTh/yfA6Ws96caUDrt+l6sy7Pwp1j
uXb96HxlvyutHTNgyv0tfRjd/PxqgNurGTi5ULU6ho7mKJ8J1Z8Bmqz2wDl0
nIWX5uH4PxAovRxPbYf314WM2qM1U+DARfGXHh14iknJ8OIUnJ2nl2dGz/zl
iU0amwT2zB01XOjbP2vrPrJPwqujxyeE0BOJwRpjN8bBkwRHRdEBzxSDyknj
cPGvircEmqTTtGmYMQa7MwyYjqPbo6boPJZG4dMRdzE1dJgsVZDN89+QfDjL
3g6twf2pXZ1pGH5ZVEU6oinThAKufxsC9lddza7oyyel5oo8h+D6KqWCN/rq
x9TRuPFBkC3VYn6Cjr12Q0+sawC+6Y8mJqFD2q/5xI73wdzDtb409I6/51Le
p/bB/lxW7mz04+d/ohw8+uAh37Hbhejrx/cc86HvgzMjPmfr0bZLBS/Pm/dC
i8eu6Rn0p8WnApe0u4A2XkJwAV3bp/9i399OkOk+abCy1X95d4tjYZ0QRtgU
Utrj82VYWu/ASAdcYswK4kTLJ0o+SQ9ph5FwLUlp9MPJrEyb3a2w44eZhSya
lNipHt/0E9Q23V4roJP1Emn/BPyEBIu3m6fQsoItOa5rLeAsPlp/Hn3ZieH9
2lgzrBT4OHug24+8UmOea4T2EDMTb7Sthrv397xGyLY4qXYXzc8ipn3ifiO4
MVLu9UfbrQ2bC+9shBn9e/Wv0Ief/Y5fP9MAvyfuSGSjeeo5zc+8+QEVhZd5
89DbBISXqeEHfH6mSFeIDpYa/tQ7XAvmx//1lKN9fwtbj8rUQq/v7ac/0Q92
VEX/Hq6GnztvTc6j7x+wrHnuVgWZk8bty2hF7fy6L6JV8LxIvmwdXSOhuPm9
vxJ0rNbe0jjg+lvEufWjbiXUpnppcKHHfZYDWxUroFT1ZvxRdLyzWcqUYhl8
4r346jj6yFVRbneqMrg3Jesrj/7q4fCqsKIUFF8sX1RGP85UV394rhTyej0Y
9dAi30PepTiVQNoNdxtXNO/8a507tcWw/19vrDs6UmBhpfVVMbx6qDrmhU5c
4y0YNSsGr9c8dn7os8UHHhnPF8Gp3Dz7UPRTs1y+ZatCaF//55iNVrRsa3Dx
z4czD66m5KHhGMNNocP5UMDS8KcQPR1ZNUjbnQef+D86V6L3HyJl/ncsDxwI
Zdd2NPsfmiTBhS+w6ed/YxUtTu2uVhqTDa7MM1n/0OWU+4ojzLNhKNRwkepa
KbHbYMD5Gn82VEWLeDChj9i+FxwLy4LnlTWeu9Gll35dXA/LBBod6dy96Nvv
jFyUjDPBoz1iZT9ab6bvkh1/JpiMXfM6hK7bc+OsQUwGHGBiv6WIFkndSX2l
NB3CXnh+VUI3SncJuD1JB6bd/esq6Jd/o15dNEiHGfH029poZ8lK8tPJNMjT
0r9riran07G0FUyDs8/DfH3Ry4EvteSsUsAx/4fXw638xVoZn3CnQNAQ1fVA
9OZb46+ClclQJ3PN4jnahr6/iVciGbS6Tp76hNaXCXETZEoCRxoPBTKaj/+v
g395IgQdSpSOR/unzq8e8kmEurvbhdLRj2J9KZXWE0B7/wRtCZo28X35J8oE
cD679185uq9AwUeqIh5C3M8vfkcbE2r+TE/ioaGqaKQRvZb7njZrVzzMzM73
/kQPb/uUEzgcB+y7RNs60NqqjPH5qXGgcy20sh8dfnkfm7JGHDi/+l40jFZQ
O3v2M28chBT9yxlDy55sYvOYiIUGDtvY2a36vRQ5/fRZLMzIvf+wgE64GSvR
bx0L7JbNYSvo0YcdfRX/xcK57P8CKB1xvN6/d9JlJgZcf7n60KKHTGKTtWpj
4DlD7E1G9Ld+nVOTcTGQfrjHhQVNJXnC9mJADDQZcdpxoKW3h1OS7WJgzk/V
nBtdnuwXNHg2BjiTbhntRLtllfILHY2BI61punzo3+xaN7beN9HdHDkjgBar
PWDISIPHP7hbWQjdXvz4cdcfMjw/d05eBJ38rH8nRy8Z0r0eHj2ETtmX4l5Z
R4amqHyxw2i+gbup/CVkmKud2XcMbXWx8uOJL2TgXBTafQJ90liGRzGNDEf2
GHP9h36x7cqyfhIZ9NRCmE+ig+P/GMYnksHNpZzmNHrp7WDItRQyhIavrquh
xxw3ZBqzyJBZKrmgiT7ANEnNVEyGlknLKR30Hl6BV3qYzzx3+LA+WnNnBNdI
Hxm4oL7HEL2bkT5uc4kM0jY0rSbo1Z8tdb2kGNB/dqLOFL3gMulRIh0DbnmO
FZboE3ujt40ZxUDoYFShDVrhj83J4IcxkMncke2wVf/jl5emc2Kg5RhrijPa
nunKyn9/YmD+snKMG7qs+MivRPFY4HrkGemJbmpv2G7tHAvSaUmvb6HDrOR5
nubFwvnOgeB76Atnlyb/Y4qDsvP73O6jza/GZJSbxoF0o4Xho63+vrEXy/4a
B1xVQ3tD0L4byjYD/vFwX1mINhQ98DdnnGcpHuYLrcZeo0mr8fopDgnQkjWS
Fon2yM+iqbJLhFOHhV9FoU/VS1KK/02EzMSrXjFojUr/Q1k+SfAialQpBf3U
YL/Bamoy6D4bby5EN1w688g3IRVKmMW+lKCjB1YpPtGnwZFH9hEVaMHecad0
6zTguDtpWYfO4l+mSTmUDg0O0ws9W+d3YTUp+lcGEKMSnf3obaPzPg16mZBq
4VQ4jOZOKT8kWJMJwUYzD6fQbCyP1x1Ks0BLbW7HBpphaFGV6M6BwtIj6xRO
OP+6XuV0wv4LSMD1Phq0wgX62I6NL8AiMx/LjObxMFszlciD2n2LJ3ajg2x3
bl8o/AoKkTL8e9FtSsbZgdcKIJHXg2o/OpYjeeLu3kJ4zLFcLYZeMfR0m39R
BGc2V4zl0ZMk0w12o2+Q5yVHAHo1ycjaquwbiC567VdG/+l7ZH3lcAkwTq1N
ntnaXyBX0UNSKVR1btw2Qm+jaKIOWi0DWQNF88tocaU3e5e8yyG28Y6KObqn
ci3lFUUFPKraZLVDz5D5zlaTKkE1m/LDTfSIfrCooeV3OPO7uv02ethZUVGb
rRq0eEI5fNG5Zz4++1VYDfpeB/wC0aXbNJXVxfF5rqhh/RYt6SQv0atcD1ZO
XJGRaFvRdIG3TA1g86GnLQp9dZHy0G7PBnCiclZPRAdcURsbu9gItypCxQvQ
1BQR50aUmuHe0iWrb+guw919tuXN4HdQ+H05+py8h5CNRgsEBuay1aGdntXe
P2z+E15r9c71opXc3CnfF7RB+N0YsUH0nM+kZfjldnif6mz5Gz3+g0Omg7oD
PnNSt/7ZqheLScoT405IbxXOpXAuJapy590WlHogm352lgb9pjaiWpSxF3Jl
80QZ0TeOjREhLb1QHK4ZwYGeO2NklPNfH/y47HJXcGv7uPJbb+gGoCFY7ssB
9ABZV0X73gC0FFPPiqJFn+XEH9wYgE7BV+ZH0QwXjA8/pxiC0ZG806fQsn1R
GtZSIzC54/4dNfSvYqM7JuUj8EftbI4m2kSgK2D75d+wGP/r4Hm0WZTFfvG3
o0DtRMNsjd62fdZSRWUC6D78OGW3dbxHTZolaxOwrfHVbUe0WOahb5lZOD8/
KvLHHR359g298fFp4F862+S/ZYmSGMG8GaivGix5jC4YOKkWvncW7oXfzAhG
px/Ym30+YBYG/osOfY0+mnyVr8hsDsj31w1i0IP2DHoOkvNwweC5agI6r+Or
N2fcPDAcPCibgpY7xeegLrQAdjV6O3PQt/9c1Q4SWgRJzoSuCrRdm/5pOxVc
Xw0StdXocznbIp/+XIbnWa1f69AXHqs6PLi6AvOGVO9b0ebvoz6xhq7Cl8iL
piNo7sgiG2n2DSAOMQzTuuD9umamIqRJScz+e/eTEa0faX/XKYGS+NRwtIIF
rdl4j1uWmYqgcbsSw41WP/FgRbaJiqjKy7YVQgfufPbGx4mG0FGzmj6Fpg1w
NAoYpScoedd61dBaDHoFUSYMRPpESL0mulJ27EdUIwPBFfw1VR9dvzolQF3I
SLT/JF23dNn6/dv/24d3TISZRcmS31Z+n8MkG03YCPJ4n8Ijl63/l9BpWHWx
EeMumz5P0Fc177w7Ks5OuN1TYH6JnjI8S6tCZie+0Bufe4OOnbo949/PTmwE
3Xz1Dl36YTjSbBcH8fBd9l4yWnDO2Gl/IAdRvf+nVTw6TEy1LKGQg2BL/Buf
jP6Q2naCfpaD0D/KOZOOVo72mdvcy0mE5Ukdy0HPzcbHm2hxEj0ntb3y0Veq
dxb0e3ISgt+vFRWhU+n3iZ/7wElY6zyhKUPfkTVOtSvjJBLa4tWr0PuV4n5M
DHESM5e/B9WiPar//AmmJBHSI7+bG7bOR4NSCDsvibh5jW7nT/SiH6WlkASJ
KJzff7kDXcNw6fX9/0gE1S3lqB501hwN96AqiVClNh/tR39Tm+qe1yQRTwLv
HRpBG3RZOWx9L9XAEek6jnZMopWjUCERXG8KcqbROmRFNbMTJOLi3u71OfSN
+orG0wdIxPuY1ZNL6Icl5iQrZhIxILHTfw3tK70pc3OCkxDOPl67iW6/bW9J
lHISDv8ZcNC4lhJqLlfXb7/gJFLL3AwY0Pec2KjXjTmJBY0Xb5nRqbfVip7s
5iTkmtP62NHf5wJDmX9yEHeMGoS40TdbM/dYPuAgSvun7Xai8/jEAgMPcRAM
tiypfOjX75IVHv1gJzRnxBYE0HwKRN1NK3bimccZuQPoKMbIzwcm2Ajeh/5l
EujnbiTNo5ssxGUWMuNRtEvpnmCmBWYiKrRM6zg6zZzFROkXEyEeRdkB6A8S
9UcvhDESUOw9pYNOfjKacH6MhrivGn7kPPpsntx8bw01UVX3xeMimqf98/65
r1QEi0Hb10voh4HOGVTfKAndngVKc7S64zGtzC4K4pUll6o1utGEqYGPjYLo
mjjyxA7te4hU+Cn7H+y9fq7RET1tuX2d5vYGWK46bb+O5mxWJFzt1yHWJ8jY
Ay31rMlTxXsNphiSPnij5+4Gl2mTV+FISM3wXfQ/p4+5536vgPuOcdH76JlC
OvedciuQ/57B+RFa2O3Uuctvl4HigHDWE7SV/k63UIZlCJC2hJfo/XU6lsab
i8DPGuT8Bm0UEp2p82gR0n/nfHy31X8/FwHNHYvQGc5EQ0a733sffufUAji6
HTsWv2Wge/+mfx6ota5YJ6O3tYifuOE7D+KUGVXZ6C7tF4akur9Q3Nm9kod+
+fTzgKrnX9DPpBMrQh9x5nLbLfQXbl81elqJbj/sW/D7wRzU/aDUbUf3HRwc
W70yC+YxYn7d6BuTQ8J/eGdh8d75zD40F/Wpcq+2GdgjHbd9DE25Np3FdH4G
nMN1ulbQDLqsZbHF08B5NdJy1/VSYhdd7wk6owkgE99f7kEHr3QFzi6Mgxzv
34p96A7HfV3vXoyDxQ8VEXG04AdOU4aWMcg8Oj2lgNavvWE8fXUU1Fh49pxE
j2qrTkezj0L3yEmd0+hul4yL1Xm/gTb8ZfpZdLacH6ss6TcYUPzncRktoqMu
+aN5GMY7rGPN0dPDz8XY/IfhTkZIh/VWPqfOe/nKD0OM9ZC8E3r2qbbQUMwQ
LNc+priHlm6WCpp5OgjhbzoDPqIPeIL2p8B+6CY1ukaj16sPcrrq9gN/UKVx
HDphnL2Sdlc/fPLNPJSGPvcqUcshuQ/i7YMai9EVlLF8Jfm/IO8/pZ19aJsz
Ucyzud2wniNLNYQWZzUWNr7SDYpHJCd+o8NE70sv0nZDyYHdBX/QHzWm5JMM
uqCabdF0Ex1Lfn41mrYTOvrjYvnd8HrecfrF0VdtwGvy4ZkgOn593DlPsw1M
Wl95HUBrxBTTHqVpg75qP00JdC3VgT8TN1phNOPSzH9o8/ksVwHLn7D8gEP2
EvqvkabClE0zyFEwCJi5bV0PumE7DjXDLa9/jFZo+966cuq5JqBwmuhyQDsF
7tm1404TMBiW372FNr2jqDb4vhF4RG9WvkVXDUlc2qBogOmLyzQf0E/1c6LY
wuqhNMBD6TM6NvzR5VDJenAcu1GQiC5b/+rTbl4HZbGuGQVuW/N/5ejCjlpw
FnaI/IVeuvukr4emGlQuTHQPorOPc9jHp3yHXf52vKPoHzEakRHG36FixObl
DNqW7Nzcn10Fu8lWjylv4HpYqInfx6sSvu+/4rEPPRLm5dB2pBze6/dmCqNN
1M8RstNl4Hb/0pwYeqE+u+h+fBnsHTK+Jo32Lf803CxUBu5Rhhan0UHC58bm
D5SCoKCu9lV0vneAU7bON1g+1/jEHv1h9jbttZ3f4IePTrUTWjBpKKF/oBg8
+7VOe6ITnTrZ1jyKoe6DhnwAOnDN64TB+SLw2nNaOAF98QsPB4XpV9j4E7I7
ZSt/tVH+fuavcK+4myMDbT5yWLU+Lx/8zdzW89DR2b8ZK3bmQ2hUVGM1OkE0
wr5qMBeShalujaP/VfNavojOgcPLZ12m0UsM+/r6zXIgs+qN9Rz6tovwNvY9
OZBve/jcKvrYr4IblBHZUJVgemCbO65XvBvtFiKzYECyqEEETREsGX+kLgOs
KJgqDqEP1TNst3udAaMNBvmH0aX7y9Mum2XAH5fp6BNoYt+T855L6bCeweet
ju7u9E79Tzwd7t63dT6L5svgH5VYSwOq81lW59D3vw9KN1SnAeOips5FtOLJ
Vxl8DmmwXfaWkC06z6nnX1F2KrxhqOK9hv5Dt/cXy+NU2N1BYndBP79hKkZl
mgr7vBJWPdGf+/KpO5lSQeprZ/0jdMtJpknT1mRQJ054xaJLukCZOiQRdluE
GCei3+Xc/CWklQjTD34rpKIXhfbW3WJJhNCal5s56K64ozXVwQnQZzB3vxIt
JlPxnj0qHjJuqlvXoAViO3nX7eLhYcQH1Xp0kPsNN1HpeBAf0NrWhpYx1km8
VB0HHtcSgkfQ0qVpHS/p4uBMCJXLODr/c5gxa0cs7M64qDuNfvh62XA2MRZK
lum5F9G81Oa3uS/GwstdVxZX0Cdv1v24ejgWbBSz2zbQoqJzgqpMscB63zKc
1gOfT98OhbSXxkA/Od+bEZ3oIy8e9SkGMr9zXmJBa+1rGRbziwH/SVtFDrT7
nd4BH6sYMGL7tocbXbwUUZulHgOHjvBQ7kQrzKdEdEjGAMV5p4Hd6ArXYXpK
nhho8qgo3Yvex8965yRVDESH80XvR4tcbruQPk0GzwK3hwfRFqc0Nhx6yHCm
r+aqOJrn/j+2p3Vk4KPepy6FXhDNfyFVQoYZIS9RabSmQSKP5xcylKo1Msmi
ZeXJPQ/TyPDK/uCU/FZ7oc2ibxIZbIPu1gF67+sPZi8TyaCQ1pqijBY9vYN7
PJkMbC2Hnqmim2f6/6VkkmFg8b6rBrrEPH2Sp5AMWTu79bTRz/ONjS/WkOGR
wtFjeujMywUisd1kML4SuP0CekU2UUhxjgwSvv1LRugCel3388xYj2jZjsto
h0P1/QfFYqC5MjjPfKseOWFTc1oxQB4feWuNjrZ3GZj0iAFPFsXbdmihZ3eK
zpJjQEPq5WVHtM5Td1H1zhjg15sEV3S1NZUJK1cszN5QFnBHz60Iy1XqxUJZ
WDiVF5pu9l7o6zexYNerVu6z1V5/wG3yeBz8R/mB/ABNz3j5+auQOGDfv+Qf
gC7yu/0u6k8cZNtGn3mG/i45qjdRHA8BT9bFXqI9I2Qqdx1NAJMUPZY36E3q
sscRCQlAuUDZ8AE9dHRK7UJKItj86KeNRr+obOgNUUmCuuhv8nFbxwu5JT47
lAThBj4xaegR2W8He2RSgELSrCcL/aHt0qMz4ylwlf4kKQ995ZPS23O6qSD9
heJuCXpjWXRyc3sahIf0ZVagA+oOn/C5kwaUtsXj1ejjazRD7mNpULfznkEz
Or9sp3TL93Sw8d48NLR1fi8kXtDLyoQ6vV8Wo1v1zz+vZ3UiC46JF72ZRL/M
3/vx1LcsoOq5Q7uAvvX21Pns7myIUPzXTeuJ8xF/ndHCU7lAtaOXcxta4bDc
WMBYLtj+KVBjRXPEZo51PM8DmQ+3M7ejHyyIqHv/zYcGyo3Hwug3GrZmAjOF
INPZ/U0MrTrh52T3tQjepX9dkkR/vsxesVu1GOwsblnIotMWIu7eFfgGNOVr
curo38M4EV4tAbt3Xc5n0T8sWUh7bpZC44188rmt7XeJqY+ulsL7A96cRmiZ
67c+MzOWw/FHq2N26JM/90qf1a2E96ade5zQdQt3PzyfrgSaE3nnr6N1zWj1
tgVXQcPYzW/e6CNN4ezUPd/BTmMl7Ama8erpRevUWmjY11EXgpb6nCLy0OUH
HF//QvMS7eUwtdxwvA5okjyd36GTFK6Y3Giph/esy6rJ6CLgC9+MbYR0/8/H
0tEJejufCvM0QQXFuX3ZaKtQnAEGNsH0XNy/AnQtg4i7u3szQJtx1g80udyi
yeH6T9DXYYhqRF82Jfw/rv4Em++ZIT/RjSn9TIcetEJIPotDDzpL0t8m/DPO
dyKLBKfQz0w4ZAXZOmGex4F9Fm1Rw7/3SkYnMDzn+TePVr/wlvzRuAuk7rt0
rKNzR1Ih7Es3+NjsC2G+WUqEVHBcpIv5Ba/662+zo+m7GL5yHcf5ndEtey50
wXrPC7Z3fdCk+VNlN3oxOiHR07kfBA/7b4ihXS6kBiXJDIJM/NEJSXTJuQuV
u1IG4cy+vvaj6CTSN3Vb0SFw5T6RKY+ubi/J7BcZhtKVcTsNtHr9RxJJ6ze0
u7421EZ73X3qferXb5icUFbRQz+0+XW98/oocPVGCBijO4W/MXnHjIFliVa7
HbouQc00QG4SPOXXyh3RVjs149tHJ+FJZkyGK9qBJW2e/+0UZJEpgr3QT7L1
vnQz/QG6x+mnA9GFG+cidrHPQoze9ow4dOTZFIWE5/Og5auxkIQe2tcvFMiz
AIup946n39z6fvMdn+vHBVBhncjPQ5veGkgN/LoIQ1VFZTXoHaI1Psw7V+DJ
0jxdA/qXg/Ruiy8rIH1AVL0FPflCfITLeBX8/EJ/dG/V9xEvxMevgaCibevU
1vGHnO8aXP8H1Q7veeZubr3/sO/2KYlNcH3bbLSInhKlasmd3IRvy//9+reV
/3g11Z48CsI0g3OUzauUyCnq3sg3oCLeH/y6chjN7fubP6OPllC5MCsvg1ZW
+lM3aEhHTD84cEcOzWiaPe7WREf8NxhCpbwV3z7yzeU7PdH9zopJH/10VezW
nTJGgpfExueO9mP63JvYwkKUnDx1xQt9T5KPc6cBK2HnfPPjHTRvRkZPbisr
kftjUMgf/WimPC2qhY0wXeexeYw+IjN3IPMgO8EgphUfjJYpenJC3JqdMHz0
RSIM3Skyfbukh52gyJlyjkCbHN1MfrqDg4gZFsz4gGatSAuo0uYgFpWeHo9D
H54d5anL4yDeu5TcTEKrpX1zPDrFQah8WMpPQ4f/qY78j4+TeLlhRuShSxT2
fTK+wUmM11rIFaKbWLzZXMI5CSLCSrpkq/3Vsc/xXzHe/qpExdb+VB9QNndh
vJztwWr00kNqqYwljN9mL1iH3rOd/gsnO4l42eGwuwm9WsldnLOfRIzHOm5v
RStQ2x25eoxEEJ7O7J3oawPbJoZOkohXqq7betEpkvXTf9VJxMR2N5oBdOVk
QaLBWYwfufFvGL3fR1WjXgPjszyWx9D69yeo9p4mEZP3b85NocuOsT5iOkEi
Tup7T86iWwvmHpwXxvh9t0cW0FbrtIdK2TB+7k7fCpq8y7Ft1xwnoVRyr3Nj
q57s1ytE6jiJ1898Wyi9cX60qbCaF8VJTJrer6NFCwwyHvzkivFSD6sY0Y+l
fzbmyGH8pn8JC9pKcltg1xoHMVkX8JUDre91Qn4hi4NQev84mxvtMs7Us2jD
Qby+9jR1p/fW992DB3q5MF4hOJ4PfVT/oFd27v8V3Hc4V18YAHAjRLJTqR+R
jKgkKoX3JopIaVjZyo5KRpGsUAoZkYgUXyLZK2Rn7xWZkb1nVr/3++fnufeM
533PPefc+5znshByjK8/8aJvFTpthmuwEJOfg8OE0aVf5F/FbjERco/fBB5B
80neFfRgZyJClcJeHkdfkDCYm9+/k5AbfecqhabaryGozraDCMuOfCyD3l2e
vqpNyUBMeUU9PIeuLd+9i29iOxF26KOZErrkVVHjmxxaYmrxk9Fl9I54ofjV
DzSEXFmcjhr6fRdNsvvrbcSU0eerWuT6Ap+GFb6mIuTEky7pokk/7XkzEiiJ
MMpkeUO0U5dw0Ms2CmKq8avsHXJ9Ow8IDHBSEHLRqafN0UNij1iedW9BmE26
+F30t+ccinGpmzAlmyl6H31etqTQI3ED5JiyBezQK2NPBEtK1yGsJ+fAI7KT
LF9ILK3BdFIe1xP0uTEVzptn1+C8cz6HG1pNdLjCNPAvhCkXMj1DG2wy2liv
rMI0V9H25+R8CTPS7TBbBfnxYqpX5Pw80fioP7gCb3NLNwLQhy9PHZ6/vQLy
mj9mw9C/vlVsargsQ7hg1XgEepx/3M+OfRlmlquHotGmrN59l78sQXhIfWc8
OpYIbRKfWoSZ5raiHLRoNp3ar6AFCF4cjMtHTyrLUcYrLMAZztmXRWjdDwle
7//Og6cWg1YlOT7H/qi5mM7Dnn7ZuQ60u2yM5bzGHBRQqnR0o1kLe/917Z4D
o4NaBX3oqXkZroM/ZyHJxPb5CHqferdJsP4sEFMk3hXy+AA51f+WpmGYKZNu
Hc3cS1W+4j0NL8RKprbQrnnOZ5r2T0Or7a9cWmdcv3VFTGVVpsBsjeUaJ/qG
ZYnznaIJeE332F0SPWREceD+wiicFPY2k0K7bvd9xRE9Cr8uBavKoDM6KC9Q
qI6CgF8ylwJamafAMejLCORx/E67gY5ScVGdfPwHBnlVftuir3QdpTinNATe
57WqHNCXUkOantANgegdk69OaK5BF774it9gH+/q5IHWeM2qmXHxNzAcy2QP
Qnu18a2euTEIJ6S55dPQVYbKV1uC+sGKPcMlC015wLgpQ7sfPo0r5eahJyrZ
eCz5+oHzrd3RUvSz+oPq/mZ9sLpUu6cVHRr390xRSQ8UfnWaWkK7vaPcF5jf
BcterEJr6LzMR4w9hl1wTI9ktIWeVeKYt97eBdGMLR20T0oJB72qK9e1foKH
+eGS3WjOE1MMIfSdoHjw5xspdKVs6JetqDZwXbNuknlCPq+c4+ml0Qa5TdsY
5dBZkd/3M7G0wWFXMbdLaLW//OY7PVthZ4+35S30mKeKmYlDCzS/OUk8Qb9w
fJDr4dMEDNa1j93Q+3559BipNsF5BaPMZ+hrBU7nGXc1QcbCq8N+aN1BNYm0
T40QenWYIwot4cTc/PdtA+gwBI8VoZUVnaPcXWpBzn25uwzdIqamcFKwFoTW
NOsr0a3jSX1UTTWwNPZfeiP6+MqSTqdgDfhVkZz70XZRRBvrYBUU+3xjpnAp
JRrS/sY3PvsB8RTcVNvQskn5mY9kf4Cfo+siHZq5JoSHbrUCtM0UfjKjaSzY
00rvVsDixYYYHvQ+k/y+h8blIED3WxLQR7J5hgzsSoHxqYLQebRmi8kQ/dlS
WFgmcV1Eiw/5at+lLIWiP1b/VNHPd0+FaAeUgFbFcqUe2uLA6jn/rGJ4+YxB
xwU906Nc5s5XBA82rVTd0eNTNTcih7+Dpl0D4YXeVeOz09T7Oxy6E3zIDx3h
8afErb4QCuW5ZyLREiUL+TYWBTBHLe5egL6yp6VZvD0PLI7/V1WMLnvoO9Ho
lgdDettZKtDeH52sQ4/mQWdub2Q9WlSNMcTPNxeKbHxz+8j9qZY5XXItBwK6
h2Ypn5YSWg4LCsrsWcBA33iKFn05P0mpuSETPE9+c2FAT/BFXLr8KhMcX79m
ZEdHy2SMsO/IBP2LskL86OBC9oi3rBlwND1U/wJaVHwj545iGsT3u8ddQjuq
8ihusaUBH5P1lCrahO/Z+Tu9qcBpLu+kgT5+ry861CEVNrnn3pih/f6Ju+in
p4C9yq8eK/TeaVEbGc8UmH30g/8+ekfe4oOemykw1BqZ9ghd5Pa2rWD5K9S+
uFT/Ai31Law/7H0yXMiR3OWPLmDxdJFRSYai4QM6QWieL6+NNde/QAbO/O/Q
1feE3Kd1v0DE8keaL+hCjx1+oRJJwMnvr5KKruTXWBydSoQAtcdBmWjv+m3X
0+ITwTPpKm8h+rpsdGsGXyJYGm1KN6BPLZSkFAt9BonBBZsWcn/cdqQI4/vx
luF4TAf6Co/0/V3ZCRBo2LG9H31/YHzcTzkBdAbqzg6h08ZfmAjvSYBDhmXW
o2jlGZYCwz/xkGOQ2jqLFqoJaajzjgf3fhLdEtp0h+r5XbfiQdng/Zm/aAE6
MVtesXjo1feNpnTF+WrB9dm3PhLE97m10KC3qR0/aJJHgvv6jrQMruT1VUKa
OZQE2/TvWLGhzwjRB5DUSVDfeyuKEy3E/zG0SIoEoXrXmrnQp5s+nRDlIYFB
ryIND3qS+mLJNjoSHNaD0wfRIm3+x0zn4mCxR9JSEL0Zs3zUtjcOCnRF34ug
x+OCHZTr48Crh6/pGPpoRyE1Z3EcXNXdu00CzaTlrrSRFQdcPcynTqPDE5Ud
RVLi4LcOrYU0OvS2+ofWpDhI+rURQaCHLFd6Rb/Egb3OQoM8+pvnkP7d1Dgg
fo1RKZHLO+7UbsmNA3qdfsnLaB/dktaoijho7m43U0ObxFxU2t0ZBxG36t7d
ROO4ZXObjgOT7tJ6LfTI7vZQAQYSHLuVR6mHvmbwUuGaCAlWu1IkjNBRQUwX
Va+RoESbZGpCbn+hgt34KQledkWGW6A94h0G2tJIcFM7uM4aHTP9nmZkkgTc
XS8obNGDm1xOjUfiYVTL7YQD2nnmnE+ZXTyk/XQwcUIL3qwtmyyLByct67dP
0Z84Zh+Y70sA+Z+3az3Q8sFcymqPEoBJ69Y/b/ShLLHq1N4E6OxUE3+Jpqfg
afBX/gwxmop3Asj5Ig1FjH7/DJKakjVh6AuxDKYDhYmw1SGyFUHuH7PklqFS
ElRq8B3/gO43bnnM250EOhrMoQno2wu6l3ZyJINAB031F/TejLcUHN+SYUZ9
YyMVbRFdJ8Fi/hXc1ceM8tBBReGtv6xSQKW9L6QQPREpyCpanwK71NsrS9Dv
Y2rcR8RTIf5m6dEa9G9+x+kE2jSovxG51o3e1zdRtt6RDgp2BsN9aNuM4I+Z
KhmQH3Kw8Te6xV5RMrosAxLbE2In0PpLjP+dLcwEH82sq+vk+KcsdR/tyoZ/
jo/O/kMXdyqGM1rkgP1baQFqt1KCY6HKM3IzB+50lawzoN1EeblFxfJATqch
jgsd4HK89kF5PuQ6B77mRu93HGXWtisAscibznzoNEmTyhThQuDp7VY7jDY4
pirEFf0dNvRHN6TQrWaBC57GxWDrmjgig+a/0Levur4YxqOtm8+hc2KLrn+X
LoGfA4skJfQj71qmrQOlkGVMeV0L7X/lJH0pYzkc8SyT0XUjz9d+dU7+5fDp
k7eQIbpo3bTdcVcFBA3v3DJzI69n2Z8DRX7APVOuBEd05JKJarx7FYx49wQ5
o8euLUkN8laDXny0iys69aeqNkd5NVweE7jhg+YT1Qgs310Lhy1P/AtFi3W9
ZpOZq4cPvstj79C/+J467UpvgD1Jua1RaPq1I4/7pBuBbgo+k9Ai93w2thia
YMha5WY2uiHgz/7Gima45c9MfCPHb0BRP0ca9xdfmw9/R6+80jvjm9kCxbOa
FD/Qzm++251OaYX3D+4ktqO97waufK9phwTF1PEu9FYNvZOCaQdkcG8K95Gv
11A7zNJ2QlV1cPwIOR8jglb813/CIl9Z7Crar+VkJC/fL/i3yjy8gfY03/lt
auAXMDTc4qd0x+e7/Eh6VVwPHHBaiKFHv7jqo3yC6APlFr5oLvQ1m5GIAu0B
UE+w7uNGZyY6beU0DoDB0zzug+igs+uWFUqDYC9yLVIEncNBs99Y4TfEeLiF
S6NJi+NWFbeH4YtW3U8CvX1dg8V2aRhyju3dq4Be40nVbHr+B+q6U0Ivo3cb
GLqtFozA6on+YD10iJxvhbb6OFAziLYaoUOTthuu004AU78DuynayCAhjCJ/
Ag6+ZA60QVOJhVwOPTEFqkOy/q7oLpsY7uojs6CV96LeE100E3dnPWwWbge0
73yOrtc2N/5OOwePpa1fvkZ/UAsMFhufg9jgyOcx6JTqykNMzQuQYjFWGYdm
F1IQFbm+CHmE5PZEd/L3tbG+sx2L0DhZ65WO1u4WTjQZXYIN+Q2PMnSVTtLL
vWKrcG1J2+UP2iFwUstddxMYrGztxt3J+60qW3vaLSgd9LWaRptuneK3T9sC
icZ87WW0wdHDro30FARnIvcpWg+cL+fKdTSfUBJdBoMzh9B8uS63TiRtIwI7
1v4Io2VVP7Tf30NDKKuy9x5By1wYKKXyoiHyz8rXSqKHfH6/m7tNS7znjItX
QHtEVZiEim0njGrNDe+gt+1hnOmd3kFwnXfXNEerfi7bbmnGSLTkhl+5i07W
on0yN8BIyJNqZOzQ8nUc/NdbdxIC7ke4nqHDI449/JDKTPSuKrA+R/+3V4WP
n52FCLXR2/4K7Wuh5JetwkJs1/VfDkb7vb65dbCAhRg/Ndf8CX3ovRqXnj8r
EZNMXx2PFpp9rUhXxErcOsRXnETur1TAeMM0K8ERcSYnBd3BsWfXy31sRC3b
9a8Z6M4IKQ6mC2yE53PLuBz0yRguawFrNkKGwjMyH83gUjb6MYiNWLaPCC4i
tydjHHQ9i41InsrwLUPrHnjUQtHORpjcrnOvRPcJh9vbzbMRPN3Dj2rR11LV
qx7tYCc61bbuNaKF5dkyWg+wEwGVnGat6F2/A3uVxdkJJTim34mm/3G1+yOw
E1RZF9V/oQ9bTN+KVmQn8kQNLvejvX442Wy7zE7YfnSUHyLH/zZNbaAKO+Fs
FSE4ii7StG8+eZGd8JQsYphEz65rUxZLsxMvt35PzaD3WUP2qig7EfyDrmkB
bS0y+zpuNzsRESCSsYKWpJFfD95gIz5pXQldR1/M+VAT0M1GJPHZPv6H1vS4
RG2RwUZkTLzRpfbE9wM4GbHoxUbkZ+QRdJ7k8453HemvsxFlT3oP7kDPew/Z
eu/BeF+gomNGL/Y6PL3RwUq0MQuMs6Gv3GPn0Mf89XYq1XGiowMy30YRrMSf
D3dTuNA9D8JZuSZYiOUTmfZ8aKkrFPOsoizE1kanlgD6iIX++fJnzARtxYb0
YfS/bSvfxUhMBKemPLU4mnv50YWnlYzEKecW/3Po5oMiIfNx2wlCYeWBAlrN
/uKZhiA6QpFpn7oSuT6nhWF6N1pCM9povxo6Y/TFI0+zbYSBude/G2iuA/6Z
5ubUhJn450FNtP/IT/1sByri3npduQ66zvCc6ec3lIRj2Vy8Adp5V7xifSUF
4fpq18vbaC8/9SFvZgrCR13Kxgy9ryvCIK5tCwJ4dK9Zof/sD7lblLYJYaOu
kvfQIsoH/9KkbUB06qc9D9HBH0ZD7erXIf5x5boD+gejdKoE9TqknJ/sdULT
uzJ82lJeg1xGlpKn6HJD06ULsX+hpO1ErAfa1yAzTozxL1S/1/DxRseGXbR8
6LIKXWJRqv7oM0d6zY+5rMDg35LjQWjB75oPWOlXYLzkD0comne1QnXz7TKs
3Tja/R6d/+PFJnvNElBxXyuMQVMXlYZwWywBw4jdhzj0+pezL4YZl2DfowLT
ZHTYF8nzF3UWQTpSZbEAvXXV++zJfQsgb3KvoxjtkcdW7N04DyrHgvPK0S6H
9MyqvedBp7jbtQ49+C5HIXl9Dp4MW+zsQecFnVvUXp6FPbd3Kwygdznb/rie
PgsZg6XOw+gDlu68NfdnYbJv/+QUOb+DUtO/h2dAu6u+egu9mj5pw0s/Dcua
TlTUz0qJN19WQstCpyCwQ/AMHTqqZk9goNAUVLW6JjCjCfsJLpOrk3C6Qdzn
ADor5RWrcPY4tF7u+86Pnp2MWlC/OQ73an1XhNDnWjpXTy6NAalqyOQ4evz5
T68+qTHgLHujIIf2tdYtT24bgcWcNarb6CPrVSZeV4Yh4BTpjBlaOT88xGjb
MIhmXX9ghX7+3LTfLG8IjNOTBh6Syw9+GusWHoLmL3pFz9AigscKCnf9hpSY
kickdM+M1WGO/wZAhdcmMxFNqlO32z/YD6NR+6a+ojt4B6Qo4/uBJ/KhTg7a
45TtDrWT/eAXKnC2Cj223KWklNsLVi9frI6j+z5qpVuEd0NWIvXoNLr77T/j
Hee74V+1c8c8+huN/YvmyS4IpLfJWkPfLL+yVnK+C3K8rj9k8ColzF26MrO3
OoHabf+sMPpPgvWf57HtoBId0ncEfVuAmS1drx3efGdqOI5edo+eK9/TDkJb
FMlSaDXjq1Xv/NtA1WnYUgkdrszQ9dW7FcLtkkfM0PaSf7/9ft8MQ8GCHVZe
5PMGsWwyd5rhSEZ0xT00Zcj7LjXRZiiaD4x1RNPqi4V9zG+CYRsHYx905h31
yY/DjSBmQfSR0FRsy33CyfXw+HlufSI6aIbOjvNqPZTGixd+RVtEsXQfX6gD
9RH+yGy0BMXs0WHpOnC+TX/rBzo+/81Ic08N/NBrbv/jRf7/5up05LUqaG60
PzuBntjPHvlzoxJ+ye2LniHfrzokfDG+EmYFbpuvooVeHq2No6oErpmldXrv
UsKwyLWVsrwCrJ/u5T2C/vpNjD7ZuQwc5wqeHUcbK6u94T1dBh7GRuOSaPg7
OOuzWAphFxPTZdHa67X3D90rhWJmmQtX0du8Gf2lHpQAR7SBpS3aosoldW9U
EXCz0TQ6oHP1hthVzYpA2DNBwhktESb+Q0G8CGTN5jc90Vr3FKdHA76DqZhn
wBt0MOU8D8t6AeQVkTJz0bb0Gro/Wb5BmbgKVyE6K5alWTc3Dxo+zbqUkM0m
G/afcR4M+Ugp1qCLNQ6kyublApNaTdcvdGMW5eNw+xzYU2oDA+jjDykO+grl
wEFJjk/DaClBWquw7mw4vVf37jS6lbY9fU0+G+R8KZvn0W3UNIWK61mgshl7
cgUdFbkaHJuWBeo2l96to+9arE/stMwCw4Hpf//QQQ+FX7nwZ8H/AneJDQ==

            "]]},
          Annotation[#, "Charting`Private`Tag$1754#2"]& ], 
         TagBox[
          {RGBColor[0.560181, 0.691569, 0.194885], AbsoluteThickness[1.6], 
           Opacity[1.], LineBox[CompressedData["
1:eJwU23c8VW8YAHA7K67RIClKhVIJFeU5RkhSUqJSdiJCZVdGi/xUQjJSudfO
3nvvLbKSTVYIWfF77l8+38/7nnOe9znvee/73HsIGd27ZEpHQ0PDyERDQ/0b
LshFQ6NTSnz7E0HnEpoNIxGbp+jRnClhWVImOXBQlLVrE3qfrAz7V+lcyD5G
n8ZJ7f+h7sXfv3lAk73xiQcte+mA9sSvfFCRX/tvG5rWI9Sif7QAWtUWbu9C
lzcWF8k/KwL+htnLe9BR6y0PVbcXg4H2tMJ+dF7Ow5n8lGKY0h/dcRjdv21E
8ONGCUgNDjIfo/ZnHiJPppSCs3nfggxa7T9Pst29Mth0v7NRHr3Tl41ymqkC
NJfa8hTR95oqGz/3V4D/o5YYFTT3v0fvH1VVgtDLWk9NtFttLPup3Gow31xl
cwktaPrL+kVVDST4lenroHlqtTZ2DtWCXFj+8ZvoqQ3FPw/PNoCHcM5eI7ST
5arCmn8jVEVlcJmhiySeJIo7NcGVlMQJK/QIreTSlT/NEHo8vsMWnWjyVHaq
sAUG8qLLH6J1BMzXyO9b4V7l5/BH6IO8S8ybLNsgQ+Ojjzt64MlZJZJ5O6w1
Bzs9QzeKrhLLdt/Bq+ed9n/oZsklrsD0TmgyfEO8RfeeKQxame6CraM+hwLQ
Tw7r3ft8sgciZp9tCkNfiElhC2T6CeP2HvOf0Iutd9OdzvTBkbXH/WTq+PXS
l3W5+yGfyTE3Hn1TWzLoScMAMPg8iE5Cb4+4kU1XOAjqXLYBaejbDzr/fs0b
gu87LO7loQUWHU/JD4yA4GezG0Xosy4dQ+/YxsBkn/HZMrS68d2WOeVfMHvk
xp46tFCFTO7v8Qk4kaFLakK3bs6dEtebgsdyV/61UsdTet8svmsa2FQ0v3ej
329Z1rDePAuXatXLfqJfQorYp6lZCLqomjxIPd9aTOC+zjkQuU68mkCf4enQ
72idh7t9pxx/o1vkPrk2DC5AiulJ0z/oY1q7Q+Jo/gLYSMIqeuuMoKip0TLw
x2W6baCDAjqGa0tXYH74VAn91VKihPl2aYj0GkRfVz3Dji5aGhP7pr4BJNUb
53aiOVTFOiv46Ylx934fIbSIa/kNNVYGoizPrEEEbfZXqrd7g4FwlLTVkkAL
vlwVvL7MRPTtfH4V0HUG3C0Va6xEji7bByV0P5PYM5YFNsL/3ZsuVbTU1j4f
/SF2wrphi4AGeqbwl8Gtys2EGkuI/kW0B1dowZVgDkJYeXf4ZfQ6j9fls3qc
xNpjSp8uetXtP70dNCSiPVtMWB/9sG5vaNoZEpE0n2hsiH5568UivSuJ8D4s
TTGl9mfJMDf4QiJMLHJG7qClmZ6x7MsmEfIUOGCNbvCzykwrJhHb+8ru2KEv
JBlJCBaQiDl+9Th79KNDKaUJSSSi7krjpDP6vavfJZ8QEhH55rLEE7R4Gbff
MzcS4V7bec8T3S1TtMRsSCJuMN1KfoGW5SxsPSxPImQUhuZeoc/xxxg0bicR
4xnTD/3RdjUT9olvOYlLX+hdKdT8pjqkKp/C8TsdelmJ1nUZsr7ylI0o3ef+
iU23lGDuD/zn8ZyJUKdr/cCJ/m/42C5CkYlo+bH3HQ9autaqO22dkRjwr3q2
A32Css+81ImRoKUnWYqjgwJfNRs6MhDw86P0ObTCuaXzpYF0REXOjMQFtOA/
OoZ3+nSEZqDiAW30obGf4SwidMTN8yP819Fq7qalw+m0xKPcQzSW6LDRBOcj
P2mI3Pd5Nd5ocYu8W4/C1kHxPkeZL1osIdrJX34dajQN8v3QEb17b1f3/YMu
RoakYLQ5c2aJ24F/sHz/XEAs+syFuZstZatw/GLXrRr0C5N3qvYSy1AgflCv
AX1eZYcfW98SqGx6fKkFzfU3MPuN3xLoFAid6UIPZmp33Vr5Cw8P3hEbR++b
4Thd+W0RUpmX5ln0SonPSvFqj1LmwVvmStdmNJvgO1mB+/NgZJJSyIUePhy4
4Cw1D6Siu958aIXn06R72X/A2qF/lyia5/a1yYXaORAbqVFXQ387cF01mWsW
6HgPHNFASxY+Nrr0YwY6FZ5tuYjmKPvd7hczAy/DoO8qOiY12H5caQaGL6c9
vI1eeyib5rkxDZ9Kwz49px4v7/SPT2QSHGdXnnmjZ+l9iM8NE3Bhl66lL7qS
Zfj9EacJWHfmlglEc5aUKl5vHofrki9qKegm27LaV//9gq2fbRbL0F7N2UFN
kqMw3VDfXYUOf11+13FiBMrXxIrr0JejtuWtkEfgge7wq29o0+kPT57yj0AL
5zWhIXQ0uwuYcQ7Df4+VNOivlRKvu/OKVQQHYclQ9PkmNLe/+EnX3gEwOsNZ
xIZ2brk7+Cx8AE6wdx/jRRc5Hd7KtncAhj7Y7RBBB9akGPrJ9MOp9M/jKtTj
J+e5ctZ7ISroxd5z6IcKSjkK73uB29Xq5gX0eaOHp4SP9sKY4smWq+iqi3f3
95j/AP+mpmxz9LfTvv7Zo90wObHx0ht91yWE6cmuTrjaOFzii77/1vhPSG0H
lKTUrvmh/cbrhpscOyDI6b1NCNpIrfvSg/bvoLzpsG48ekjhHSH/sR1ChW/u
b0Dbcau9/X3jG2xiUjZsQcfK/eOe2/4N7H6JhrSjvWQmOr+3tYJa0gLHT3QI
XZanwqVWmD/93+Jv9MuC5oenrrSAhl5eOdf1UiIy5/qHe+5NYPrDOnML+pWO
ghONZhM8NhSK4UMnPTbfJbmjCRLvPPcRQttq/CfeZ90I3M4XtY+inx6xXFac
rofvwUN9F9FV91V1fPbUwozg+5bL6GzD75EcjTXAHHG2TBdtLu7d9sGlBmTj
EqIM0InDg7wF36shNNfR2gad9l5LfDSkCox62Ndeo1n8M8MOaFWAs0Hh1Dv0
y4seAU1sFfBuyPbne7TfsyBB7cpyKJtsLwlHNzbYFPwgymH/v09eiegL8WWG
pafLYHKn9LZG9Kl40xtFN0qA8csocyvaVdL30uyeEhDcF7zSjr4hWcfRMVEM
FyQ2fvSi55cvDRY8KoYU+WryNHp7Jzk1L6YIHG7pS3LcKCV+8DxJ6lUogL0f
ghy50cz0CsH+P/KhqaW1YCtafWHDNd05Hw6oqJ/bhc41dncRy86DzoPHTY6g
E47sMn+ukgvPzexipdC1zwQUT0zlgOSnrzMn0F+CMv+TC8gBb569jxTQNG1n
D4r9yga5FVLgJXT1oX8dGp+yYOyYRo8OmrGm58lhrSzwt3ohfB0twfnhnyp9
Fkz2/UswpsZ3WE+TxTITwirHKx+gC76q/1VXy4AN/7LlQKqLFcIDpdMgvmED
QtA7DK1q4/+mgi6z3PNw6nhc2MVSclIhySWZOxrtdt+w6pFSKhgafRTPRi9w
NzdX3koBjtBO23xq/LMjboyiKZDTxptVTG2funRT4E8ycJ99pVyDJoVwudd5
JUPpYUf9bvR3NRaxlaIksLmTGvETrcvn+bzsTRIIREz/GkSfW/W0vmqYBA+2
mtpPoqtytCMbGZJA5J/W639o4UIzqbSYBHhRI168S7+U+HgseYDzSDx46Nj9
2YOWnBSN8B2Lg8cDWSIH0EE+w/+ZfIkD+5Uz3kfQ1WfUODj548BMzEBbAR25
lctJmi8WjDIin51Bv+WY9VbqiYGbilOZZ9ETTDfkP36KAZ1rzgKX0FkVW5Jl
DsWAirf/sBFa7oWH8+iVaFDc2r3tNrXdo8/i/J5okP8ipG6Jjqs7PPdvNgpk
chIS7qO5ZTN9iHdRIKmy0OeA3ifqM9VqGgUSLXI8ruiAWxGeaSejQGS8yuEp
NX6m4BzD4UjYbc8Z+xJ91fA749H8SBCg0+nxQW/fbt17KTASePkHiQD0Tpfm
ZwEakUCKFL3/gXq9zvuuOaKRwC5pQwlD9wwlacsyRwKD+j+WSLTYFp0dV6op
QNOudCqWGv/2U20LcRRYM/S2TkCrhHkz/XtNgaWppk8p6NCqZm7rhxSYd9rW
moE27a7M1LhBgRnGm4y5aD05vq5QZQpMviUfL0TvaObzMZKgwGDM0dBKtF3V
1kwDJgr0Sjs21KJfa1+I+jJPhq7iApomNEWdxsxqiAzt5xmPfUPXaWmcrWgj
Q0vnOdMONNcC447UKjI0mPq970HXs8rPnswnQ81sR3Ufmp47Zt0glQwVj3at
DaFHJH8wH44jQwmLmcQv9M2HH5jiyGQoCIg3mEJffhJ4sCecDDlCf/xmqfNH
dPZiTSgZMr6eLF9Ar8jfMnsUQoaUk25/l9FHVfpb/qETyitE19EXjmcFXv5I
hlitzTfobuJ+Sv1ljfcXMkT+0PZlQrcpJZ6KjSbD5zvBRazo0OpRufwkMoQu
9M1xoC94KCo35JAhyH2/CA/65PE9tWMVZPDfbH11G/p+XHL4dhz/mw9pXjvQ
XfLOK3eGyeAjspq7C73teq/s+F8yvExWmN6DPs+8vhzJToGnp1/uPoC++fJg
bMIeCrhVN1w6SD3+xlQ26TQFxBb7Tx1BT2RJsE7oUKBVeGGfFPqoJJ/KlB0F
XC8wc51AT7cJZ4q8pcA+1x2rcujb7KOUiGQKNEVLDAO1fwfdMYdvFHBuU2hU
QidZvVxJWqZAvYR5xDl05u4XU+HnIsH+ust/F9Cv58VuuTjifH7p66CNvty+
pskaHQkP+tPOXUef2LI+FMwZBYIcVdK30DoV+0l1qlFQKdu9yxhdqsYbwekZ
Bfz+tPMW6KLl+Xo5+mgoK+Lttaae/+H8kVtq0WA1tb/KDi3uwX+O9W00FKlo
hjqj7S98VHDD59fivuHzx2jbaxKX37nHAM+nBzYe1HjGsliLOmPAbDlY2Rtd
7/eGYfP7WCDtS5DwRWvuCt33Yi0Wsi8Vb/dDcz5z+a/BLA7Y40cnP6AfZt/w
8lePh4yOlfYw9N9sCRmPsngwYOQo/oxef+XcsUP5K6TelAqIQV892P9C+0oC
3Hil+uQreq/gDhmX0QRgyrp2Jxnd6cX72cgtEa5xuZ/ORs8Efbz23TgJGOT9
9+ejg0PYOG/lJsFXiyiuYvS1so2w2a3JQFNWP1xFzU/6o9m1rmSInelrrEOX
cEPzT6UU0N45n92E3pF5e/FzcgpE2vP7dlDj+7TPMCc0FS5GHHLsQee/MKvx
50+D5UbCqA/tl3hxWudjGmiI3pYZQ4v8q+OryEqHxSvOuyfRblyvmLdfzIBw
j/9YZ9AHZniTQqYzYK47tfcvuoMsLZWtmAWhzJVVq9TxpjYbCC1ngYp0V8oG
umFZiEc3Kxs++NK82HSrlGBnDrTk0c4FxVweWza0h6V87ofDeTA5uu86Jzqd
9k7P/NZ8IBTOH96GzvT3W3RnLoRxKwO+HejBe2udqyxF8C74Pv0u9JWrLI2m
gUUw8ufD933o85tY6wvLimFPu/RWcXQLx6ZZ/4clYJDVfPkw2lV42PDIkVLo
cmVpOU7tL5u1LFBeBttuUUin0G8+PVLN/lQOlxUULhDoUbG0vuSXFdDI6FSn
hjYaXPWtdqsC9jFetvNoIcbLka/9qkG9JumsFlr/GgcjfVoNlPmOVeihlbc2
J3eJ1gOt7VPGm+itzcGyN9waQF57t7IRurjk8dOK8UbI2qZbbIHe28ZZKOrW
DAvLfzas0TFWIY95rraAZM9r+fvor0E73SJkW+Hrp8pcFzSz35HnfWJtMO5h
vPKEev16a1uFk+1wwHTjxFP0zrM/PZKvfocvosczfNBOx3/E5VR1wk+21vk3
6NZVdk37nd0gMG19LAC9/019wIvnPRCYEpkURs2Hgxb9x+Cf0Oqv+PszOvmp
UMkech+QHHoPRaIPXHdbrnzRD6/ktsYloENnrc49dRyEqp0pv1LQDCFmN2Ve
DAETjeaBTPTj8mjDCcowuJU9oxSir6sXpC1sHYP8SKGhUvThyxrEQctfsPIy
X7gK/cz3js7+1nF4cH4hvAkd1xj3zG1gCpIPv+39hvbf2eT699VvmOY6tLMT
3WFFWU6KnIE77SbB/ejTw9Zlh33nIDKLpnMYbbIt0og18A8MBYduG0dXxLWX
/oubh5u3vvnPoVlzE+iFGP5CiIJN6yI66uuuW8dUl6BjDzv3KvquzaDxzuBl
uDSm9JreAPfv5yPs/WzWQNU21YsXHcTS9OCbDS3xVPtC1XYD6vpvb5J4iY4o
kZ5g2omuOXJJvVyOnji1IvxUBJ0xIPnuqBAjccTT77EM+rNx0hzjThZiB9Pq
A1k0BI3vesXOSjB5GVvKo7XaBc7vWmYlZtnqDBXRZfGm3mF9bESPr5SuCvrI
m6DXH4rYiUquME119Llxru5bgZuJFH/GM5posrRZzspNDiJ0m7XcJXSV/qgE
sY2TeBHcflQH/VLi6+x0LidhtxMOXEO7fvL5OruXRNz4FCV4E+0fHrVP5haJ
UN1D2mKEZtt+bLz3FYmQjHRkM0PPiOnQpsaSiJ2i/bQWaIK8lU4lj0Qwx59d
skJ/0a0yGywmEX8kUqZt0RXqIZvP5pOI3mT+4YfocY64vEtJJKJayrPbCX3Y
9HlkdiiJSMucaH6ELjIafTDvSSLCZS9XuaM3Ws4wHr1NIrzz8wqeocMlw/Ku
q5KIh4RIuhe6lfeolbgIiTAo/S/uP7Q7pZn/EC2JkK6+GRSAPu+g719uwUns
1qj0/UDN55TYHn0BToK18fCzMOr1amSU6uo4iL5vNHYU9P3z/x27L85B+PR9
OZeOdtxQ6m8cZiccjNkUs9EdSl99PvmzE0Yj90/ko3mZlx1ylNiJE5PKIuXo
PVptLKQINmLw78j6N/Q1Mq8W+TYrIcspnjKPnpj4TzCBg5kYPZ26XcqwlPhZ
WcqpMUhPCPPsXz2Ozi+XeZ0VRU/cGAv+IYcucTtXXXuXnmj28/iihK7yLqf0
L9ERuaNaB7XR3sPumVHb6YjXb2fADu0pu7jJ9iENUWNmImyPrtyh2R6vREMw
nOpgcEZ7bQnpcuKmIZxGCqvd0bt1aJI9jTfAWO619lv03rgVnrKpf3B8+NDt
JLQBw88IbalVsMv5fDYNXX58XeNz/wrEv95yMAttrBpBN/x6BYRk/80Uoht/
6tIq/14Gttd1zo1onkZ9lW3ZS/DzhKXvNPrGasBQt/0i8HP8tJlDZ9O7Ol6V
XITLg5e0F9Fp907v/Dy9ANX/yW5fR3+0EzQOuLMAqQMsXzYb4f1WP3mxxHwe
XvhEpx9Es15Y6lHyngOdbZTJI2i5rx4a9RpzsPfL5z3S6F0vLnjtJs1BUWbw
29NoPZ/6O/wfZmFpwMdKk3r8+bSNrWkzYH7SVsQGrZgZ+1B9+zTIlFndeICO
/D1y5lraFDBcsHjniD7Us6c2VWsKPpkY07qj16rCjhx7Mwmdr6/8eIuWchdY
md0xAeojJwNS0aL7rJVZLcdgu61MXSZ6yPPBf918YzCyKkmfh+aR1/DMrh4F
D66DtmVolbqi9P8OjkLOKcHzbWh5+Movuz4M4u/oGP+iz5hYh3U2DMLKzg25
Vep4GvymZ3xwPY5etdtA29lqjw2cGwSTgvm+TcZY32ozvj9XNwChv0bytqNT
3llID7b3AztR+0AWHZ1Of2CY1AcvLf2N5dGu1w7/mM7/CQzv9S8pote5OmXO
Xv8Jq1O/D6ujTTg+KL750AvjIbwTemgdT+srdHt/QNVffUMntO/x4PdWVl2g
vGf/xUfodyFrayo7uqBIc0beHa2nkxW8q6YTMikeAl7oVno+vhKxTojUjvoe
hBYtuSrj+Pc7PE2cOZ+FZsrilj2Q1wY03dmn8tC6mRyH3ju2gSuTp3gRujCv
WqNDug3u629hqUJrx+luVKR8AyM22bLv6G0rYndIGa1A3PaU/Yt+zqc7odTX
DHl+GqKr6P9EvrqmRzfDiYIt2zfQTUKV7N9sm+HwlugFJhN8fmv6/3AyNYNg
aV3SVvRc8k1DdZkm+Ce4db8MOopVWeWgeT2w05hbyKKfCJ05epKxHgT6s7/K
o8O+l331j6gD2Qh9KVV0e77s0X1DteC4n6Kgi26pyqI//aAG5g5L3XBG92rp
CWbUVQId1/Pwx2imgBOrxa6VwDX3fcAD7bjZ7fGPQ5VwJM3lziu0pUPQA+l3
FWB1otQ+FH2U4+sUq0U5jBGX3hag9eA8h8eZUlgSIn8rQbtMvH1Jy1gKm+gX
t1WirY4r1d8sL4F95R8+NlLju7vIHq1WAsZn++P60I23LGgO6RVDr5ZNBZ1p
KfF07hp9GxTClGQJyyb0aunkONFRAGs8vOfZ0C66rNWCdgWwoz2zlQf9XlO5
USg2H3SvbfTtRdsu8fsPieVBq5Hvqgra/k3cZODdbJAMnBA7h/547eAuboFs
eFutdu0C+nbKicLCuiy4cIQ++yo6cOuKKPloFtT+c7A3Rw/31AnvZckEsaNt
lLvof8Vi6RXFGeBlItlmg95Pb9Dm7JIBqrWTx5zQL5s9JRjn0qE0yHDWC900
Hvlrz0QaCNcV7PZF+1A8p7/FpYH7xo6Lfuj4iwUCD63SAMzaE4LR3n53lx78
SYXcY+fuxqHr69ST+FlTIbVBarQOrZ0mm5JwKxm46fy2NqO9mJ/5rh5KBlvp
32fa0N9OtoRy/EuCw6Ex5B/o72OKPU/CkiDujqDRNJo8yXwktyERWMNc3s6h
Z2qbEi87JMKdpo6iRXRM7EXjW0KJsP/4u10baMbl7MQ8pwSIYGD+wWlWStD1
9v6nLvcV6E6YsvOiO2biY3b/jgdDyxK57WhG+r3S2uR42NXiGrwb3V74Raqc
Ox5CwmevHkULqmpoR2/EwkqL5gtpdPr1lIiDBbGgxxSfcRK9hd7ee+NRLGyz
MtuiiL6WaG7pQxsL72S7Wy6hFy4xVx7YHgOfOBhzdNAOpEa2tKFoiB+Q+HwN
fdj29m79lGio8Pa4Z4R+zCKrwawVDUtdoux26MVXFy5VhEQBY6L2n4fo2SzN
XkXbKOD2fNTlhL7Q2mD9E+tLcfHmaHf0xRI6VtelSLjp4njmLbph7a2t0e1I
sLzw5WAAmj1NPvDfmUhw3FPH88GMuv5185aKRMLb2l0Dn9A3Bhi3tI1R4GP4
2WoyukRBa0KkjgKx9+8nRVPbndKrYpIoULaj8nESmsH7EPeVR1hP/54xTUOP
fpDf6WFKgR+l/Oez0G1M8S+mNCkw/l5ZKg99td7ANfgkBRYtrXcUoRM7rz/w
EaEAPRFEV4aWkhXYVclNARJvya9KtIZIv5QmLQUExiaaatEud7+XicySQTRv
S1Yj2m6zypZLA2SQeQPhrdR8P2Bw+P6NDIomd55/Ry85SofmVJHhwol3Vt3o
fnmmezQFZLjBnn/5J7rb6fPI1zQymPeNyA2i80NYzaviyfAwjbRnFO1vXPX2
SiQZPF7Ksk6gb0pRuK9/JoPvDZPZafRJx6GtP8PIEHLEt2MOXar6mGkshAzR
DFmFi+jGbJGbrui0jv7IFbTX0QbxiFAyFMez+a5T85EommccToYGN+mHdLfx
/pTW2JdHkKHr8q0bTGg3KYpVUwwZRg94KbGic3wuL/gkk2F+LUWMA92g2vSM
PpcMtM09XNzoTTd3GJ6uIAMHhWl5C/pM8muScisZ+J2O9PGh7Ua9NIQwX/vP
X6vciaaciyv4OUcGKaGnCULojl8H9L0ZKUAsfA0QQbNq7DM/yE+B89XfXUXR
kk08+1uOUOBaGK3JIer1XOuEX56lgJmt+LmjaL+WnNjrJhS4f+aKpPRt6vfT
8p3X3CngxveE7yT6xM6cff6fKOAzFU1zGi3O/0ZzWwkFPhS3jBJoD7UHt+eH
KRAZsNagjL5+6NeXU+yRUHj6YpgG2n1VtvyqQSQYVNJ1XkTPeqSoXfGLBBqt
dN4raG1GriNelZFAmPD76KNDd210Mp+Kgr6pukpDdKcVX5mfSxS4OzyhN0M7
cMefaSqIghLvIWdrdLf1/bN/L0aDEe/7DDv0h2tbDh3+FA10H8/O2aPvmJ75
kfknGpSSE+48QTc7l1y0i46BIVlDiid696Du1k2ssfC0jKf/BdrzgfVUsk0s
lH131H2DNj8aKy2pGQcmhuL+/ujJ8hi2p+VxwDDxozEIXaQ6Uz+kGA9n1hVV
P6PbXD1PL138CiMvFjwoaK7fmgdVB77Cc67oghi0yrT3pp/OCVCxd7NMCvrv
sNx5vdJEMEsotM1AuwYfpdDIJgHTCbuvOejEmt8DBYFJoHru+95S6vgd7r8y
upkMY9+8DCrRqw7J4WXVyfDy5qnQWrTCUSN4JZsCVbafeb6hC3P9dlseSgXz
Ve0LHehG59tWwkmpwPyM6VUP2rv/DK/LyTQ4G2RJN4ye2v7rwFPDdBgXEpT/
Re0PWu/+0WSAd1yT0xQ1nvTQI7HRGVBTID27gCZt39njwJ0FFmpjB1fQPIyM
bkFtWcDaEmy+Tr1/vhbak1+y4dzwxk8m81Ii0+qy2aubuTBpnbKDDf2Mfn+9
gGYe+CyZXOVEL0URkdbq+VDHVtOwDS1ULfNb724h3A1wZRVA6/AJ76o5WwTs
uw6r7EZ3pqpx3BkugvOS/vkH0H96uT+FyJTAdK7K8kE0vZOt08mpEvA9syx1
FH1mS+S2ma+l0KB7M/4k+jIl557gxXKwHiCNnabGt/GhbkKyAjjulu5RRPM7
Obs/Eq6EC08OhKij7dfD7mwTr4YZ5u52TXRvVZnQtzM18MbvP25t9F7v0RNF
NrXQRJnzuo6e5Q04fXi1HgSbbB/dQvu9URhMUG6EuyszNsboA4qnjtNebALm
C7+vWqIF6LSyRaqaQcfJ+tw9dP+Z9Om8dy1AjpiSv482oKtTc7TA/eDShIgL
WryHp3tGrg18hS35nqA5j/K8I51ohx6NcXZPavx9F4L5FL+D4+exP97otZcV
z3d4dkJF7e1RX3R5qcl0dW4X8C6OdPmhCU866XrGHkhUHy4ORrNb/awqbO6F
tQcm6R/RN+6wXhsQ6wP18MHoL+h96W4PKH/7YORP/+tY9PaQu1CXOgBSgoae
CWiRDcbNNuRB8FDrs09Ba8ucP3blyxAIhvXq51Dbf559lFg1Ancr9bUK0Irn
rc+GzGH9MNujXIJWZr9lnn7wF+iodIvXoM8q7OmjfJsAss21XQ3okomLP4WU
p2AuuJO7Bc29fZx9a+U0+P7+vtyJjpqZm73LOAs9fFenfqC7nrQzpY7Mgphy
e18/uk+6hcemdQ4qgr5V/qLON1mlwfWmeeAt1c6dQqfVjXmGDyyA0VRLwiz1
/vb0x2vR/oV1heaAZXRQ/FZtudvLoHH3otc/9JAmobOesALBgY2utHewPuy7
oDjEsAYyE/XGLOi4g1d473Wvg7V/zVE+tBSk9LS9pyPyCs6K7ESTWGcbPe3o
CdZfVduF0HJVu7jbLzEQkacrNw6gnVYk60qEmIjekdL6E2iW6fmUhh4W4iCX
UvEp9MrLlaP21ayEs1xJGoGej62K9kxmI6pMFaKV0Ypdzukf/diJrW+KQtTQ
V85ukzhgsZkwyYHXGmiHvKODp6U5iJShAo+LaI3iBuaKGQ6ChlPe/jI1nm6j
xRcfOInzJ/Pv6KKZWbWPH9pKIiT4ypNvoLN4eR9nXyURpOW6ZQN00sn6BTcv
EjHX8U3BFN0eX5q/J45EfMvq8bqDrtm43X0ln0RkBA01W6H1+NvzS4pJxHvH
ST47tJUi4wQlh0Q46s4b2qP944k/WrEk4tqJtRhn9J4Ti6w9fiTi1HaGucfo
xO9zPssPScTOJTZZT/S+rbrFG5dJxPp3Ho8X6E1clC9zR0hEX+aOmlfUfOW5
xASykoiS93u436A/9Apupi3nJCIcxK/5o1+f/MmgZMdJmB2XGw9Frx5czYmo
5CDUtilJfqbGU6m8Pc2GgxD9q+5MQS9lWDXu4+MgJjOusSag965eZ5S6s5mw
k3EWK0SrhTYejWJlJx5LZ1v0o+fGpfijzFgIgy3FKcPUeCuPKhhsYSEUFqpW
fqHTypZGBsuYCYb0Du859INE5ac6+5gJb6mlWHqLUsJU+sQFgT9MROCx4xMi
aN87/3q90hgIRx44JoY+Z8gzamHDQOj9UXGRQHN7jnbzH2IgBFJ12I6jE3fn
zPVH0xNfJO3F1dDK+c/T+2PoiISj6ZYW6HXGzR/2N9EQP42rwq3Rpe/OBsh8
oCFIgd2tdmjpwrR7c0Y0xP0V2lMu6KexfrtaZzbgRKkmuw/6VEyEmYrOOhRf
Hov/io6WnO20uLEKc89X+5LRO/51TjrSrcLebI4tGejqqaNXo2NW4PlO6UcF
6FAd7VL91WVQH3E/34hOjxvXrYhbgm8OO6Zn0GSm/T1FpxeBMVZCeAH96HBk
4q35BZDpUdBZRgdUHro8FbcAQYR5Aa1lKfFjVsWyeucC6LOk+3KjBb2b1aTZ
52EkWPOwFLpA/tmMA9ccbKs3ND6BdgpzOprZNgtqGw/en0KLLnySzwmehTjj
kA1ldJas9Ca6/bNgc3Cs8Qo6rpAUd0VtBpbz3W0c0Nv+GDII6k5BxxvDGy7o
nCsFYPZvEjKMFdSeoFnufRAvj5iEByy0u19Qzz/3dC37zwTMXHZrDESbS8j5
iXwah9GJxxIZaN9jh5svHxiDioKb/Dlo2YX8oLc/RoH8Vp6pAD3ER5Oa9m4U
jI6v/yhH82y7vCmCbhR6PR7914ZOEqo50zY+DG18rpPz6JHQjwKXBwYhbfJ6
xxK6vvZUeQGu136FcmVr6P8qUt+P3h6Ei6arIQx3cX3o4ve1mBmAuiTnc7zo
BiG5/r8sA1Cq6hR7DH1Cfhurjn4ffOHXCzyOVqaTIX/Czwu3qRMecuheovcQ
afYnyL9b0lNCVwmFD547+BNyeh1YtNFujdIm35J+QPJDe3M7dDbxLIfvdxfs
Xe+NtkeXnSvc/8W/CwKfq/5yRkflh5+6JtcFzu+3W3iil1kKbM76dIJydo6l
P9pI2MkhS64DOtbWrTPQFuv9KZT6NlB/djsxB63EpdBu/rQN8jc3/S5Ai3HT
HRA+1QZfBD/bVKKDZOxMLRK+wV1Cya6DOv6h7IrlsFbY8HzxcAV93FJbzTWy
GezYZ9LX0ZM6EnUyls0w5K+7SGdVSkRyP+/KOtIMVRRRBzZ0eESLHEtBE/hV
1joKoB8prEfsL22EfWwkV3n0Y3Ohaiv/Ogh655iniH791IfnpVQdsAn0r6mg
l0VbVobbamHmYMqjC+gTuoMJ1wVqIUfz8hMDdP9Gkmp+ZjWc9wvy8EBL3J6w
WNxbCda59c7P0QdntLX+66kA3yG6+97oxbHf4SwBFdAgY2Xsh/5RaPsyirkC
NLsVlL+gtUO4QGKlDC7snWAsQeeb0hyXZigFm/O718vRhysmTv2uKoE39lcW
q9FOu0SNb/uWQFNV4Ugz+sb300+8dpTARSv/yn609a6Cd9fli0Er47QXrXUp
8TlmeXz72UKw+2nnzoj238tzxGWsAPyYo51Y0KO+B4oEvQqg5Rq3BRe1fdfV
8Z0N+XBpY0RdCH2KtL/4q1keaKu9YVdAaz/ZlNnUmA0PbMsZzqBt1iVXGTyy
wT94ZU0NLb2em3BROhu+TZpMXUTzcGbw7QnPgstvTzYYoFvPck/ceJIJV7oG
XruhH3uo6q9Yp0PZlT0PnqLbdNNalCTTQarZWPclerZ/cpvxYhrwVg3tfoMu
4uS33+qeBt/SR5LD0Rp6c7dpPqXCpbfjrQVohvTowiraFChhF88qQU/00S6c
aE4GyZeWoRVoQbOffNc+JwPXk0mTBvSZ1IzwaKVkaLo7vfCDev2m7AX1N0mg
qTa37R9azHePQNObBCgolVyjuVdKvN9z7oy1cgJIwP0+BrSrl1al4vJX2Cwz
H82OXq64F/Tc7CvU7Vk8KYBm0DPmU74QD6fCZQR3o087p0vcYo+HeH4Hur1o
okXx8JeaOHjFtVQjjj5EMJ4NVo8D9Y3l63L3qO87a/If0Y2FHGdZAtBhwdJH
bgvGgtii814ltJ9KzsH84RhgmVqdVEe/5csglTrEQFXXv0fX0HAxtepATDSc
0JE3uokW5XsRquYYDdHNj1WM0DfT3z54qhYNL6s2OCzQASaJJRcno0A1g/aT
E1oulP2+ikIUqI/WdDxCTy3qGC9viQLN7f5cHui4W7czNyYi4bLzPk9v9Fn9
kYvsoZGgG/c71xf9pdX+3xb7SLjekzXvh/Ycb+500ooEI/lzZiHo+6FbWPSw
njW9xxsejn7N/PpG5wQFzD/9+B6B3iJy+Xt+HQXu0dmcjUf/yNwcWehHAbtj
Jz2S0O0nvLIGHShgb0KXm4Zm3CJ7x+kmBVwr/A/mo6usF1tZsD53+6tvWoxW
lbwvtXkHBTwP7P9Yjpa/fNzr3SYKPNebaa9G/3me0/p5gQze3tmcDehJ/Wat
08Nk+C/XQ60FfafE+pVlOxneTJ5zb6fmv+mznmQ1Gfx3bsnpQj8yOdz6Pp8M
7zV753rRlnGi9l9SyRD8JEp8EF1QvndeN44MH5NsTEbRQfMvnUrIZPjcfzJs
An2e6ZnxSDgZyNz07b/vUX+PnA+oCyVDtFIdxzx6D/OqBPX9lbgHAapLaO4X
w99osD2BctNtDR2SceaJwUcypLTvz6axwfXgrFgk5QsZMjbNzjLYUN9/a5Lu
iiZD9okcMRb0+ek/PszJZMi742m8Gc3q+z5WLpcMRcEaoVxoXr3tC48ryVBa
u6VtC3pQ5Yd3bxsZKtZ6N/Ojt+nQb709QoaaQ9EqguiufPZZkWUy1N+0fSKM
fhLPfkSUgwJNr2Wz9qHbtv0NeCJCgW9F9LNi6LQuuuYTQIHvs3Wih9HZ0gOE
6XUKdAkHGh1Df7FUurXVmQK92rdCjqNvmERb3AyhQP/TA9/k0HEW8V0XCykw
NpJzRhldUHqr/QVnJExue/pYDX1yPHV5SS4Sfqudz9RA1wQPJlhZRsKc09aZ
i+jVW59TNsIiYTH254Er1OO/Al1NayQsd0cb6qEvl9V6/GKPgjV2u2B9tFTp
HyvXs1FAf4+B3QydOf7K90l9FDB9qle2QHeMhTLJbIkG1ubAR9ZoBpFo90mD
aCAdE/1tj1bzE3BeZ4gBXpO5/S7o8JjHWin6MbAtINfgCfq6ay3jttwYEPx7
vuUFeijPL7XkaSw0Vg2WvEKLv2ldZxmPBbdgp9TXaKUkB2GRy3EwcJri/x7t
miuiHHs8Ht5xyj0LQT96/PPl0+R4UO5vehiOzllKzOQ5+hUin67pRKGflj/f
r6OYAFd1/FTj0MVbn3r4f0sA5gMHTiSiI3XM5MKtEsGiVpsvE01jYS+ScC0J
doT9YslFlzIfzdRPSYI66ycrBejhlScLuzmS4TB3XHcFWrio4nRsSzL0DRJ1
NeiPu7J5e+RSwC+9Pa8B/UDFZHEpJgXmdek+tqPFvrznnA5IBYpYkG8XekeY
bbAGbxrorB160ouuG2Sa+xKUBlnhegYjaP7yH6v30tLhju3vi+PoWysrer4a
GcCv9ExhGt3wxfvl/EQGuI4kCS+iR35pTu5SzIJDWSo8K+gez/tbM5ezoNer
h34dzVYu1i2bkw3EIeZhRlusF5dUZueu5sLselgbC9qHnrlAQiYPvjQdq9iM
3iZ4m+v2rnxgeHArags6d241Q3pLIaSfWXjPh45cCX/xiqsIzLa9erkTLap9
RkglvAiqcjLuiKB/sbyvCm0qBicfjWui6Ftch2lYHpaA2M0B9UPU/kaTV/qE
SsGHluOgNDo1veJIVmAZnG6NEDiJLu5/FFVwqxymySc3n0YviVYdPH2sAi6q
mU4ro7VFRcSZ1yqBln+1Vw0d0h0v+nGuClIm3jRqoFkfCVsRi9XA+zov6TLa
JEmL+ev+Oig3uPRZF31AM+D6lqv1YC859vYGujb1xN7KwAboaOO5b4JWW4r4
bkZpAq+oGGNzdOz9WBd/g2aQdYLLd9Ei2d+Yp0VaIFTAUvoBmj9LUt+tuRXO
T9Psc0Rb9EirrmV9g/XCwK2u6GyxXjnxr21gaFzy1xNNE2Hm/rrgO0SO9516
ifYyaZjnXuyAcdsNdx/q9aOy9ZSJLji8vLPyDXq+pvyQ6sdueOB2ij0A3fPi
o8QFrh+Qtem61ge01kTJ5KfgXvjn6xQYhlZcqxGt3tkHz8Mydkeiq2QyY+iG
+6Fmb5tpLFrm2ftslR8DwBn/JzYBfe6P/C3DoUEIyjkinYlml3jT+EJ4BH4o
XHDOpea/ass9w+ujIFxtVViI/hKS+C0+cgzivseerUJfsJQlv3PE+uNmtW8d
eqvwxG952imQGhltbUKvHC+rd/o0DQXze292ouXIim9ceGaBzlUp4geavoPn
uDTzHKjSG431o8v4mHaYsv6BJq5wu3F053Cw0ZmTC8D7IT9zGu3uJcP412wR
9Hb3rM1R51tvmbMA+S8MSPC9WEX/p7h8+YLmCuzPOF63gd4lYCO+mLsKd0/r
cDHYlRLfnkqHyMr+g4Vz70LY0QzMKV0XpGgI2dbkPhLa9GpetAQ7LfH4WpPI
FnRT+XGT2QlagvnO5qSd6OsrbldfFtMT/M9flEmg+YIshZ8nbSJubo5kOYbe
OmxMSUhlJiL8yzSPU8/3Kzn9YQYLcTCCthPQCceNnMjJbISt2G5BZbSjpizP
CzI7kZEsb6yGjlTY67L0ajOxckI/WgMdEV5ZdM6Eg4Ail6mLdtT31UQ/+ohy
Ek9VgyWvoLdrs5XGfOckqhqyHPTQq5IND4ykScRmne95+mj4WOLddY9EXPqx
QGtEHS9/JUU3mEQEmvCqmlHPf9ipeD6NRHRPSPpYoC98eGLRXkQidt/XarZG
K2mOhPwpJBEmK/e23kfvHgqsCcb+0e6+1x3Qh+urM5k+k4gp5q+fXNC3Lpsd
EXpBIiTf1A4/QY/r1e+2MycR9tvGxZ6i66w/Je5XIRG5H5ltXqJbuVZ49guR
CJp9+9N90NJph2Xk5jkJLykTCKDms5e+p+ACJyHI4WvzAb1YeyRXfY2DSBnN
/ByGvveE2TY1ioPoCmZjiERn+3zceLi2mThIm1qVgTYAkeJNmN+GetpLHejh
R+Is4oyshFGUuGcPusLniLpwGgux6HYlrQ+dkX8+q9WYhdglFbP1F1qNPunX
w3Jmwib4YvcyeoMx/y2T3yaC+3a4yY77uD8s1X+ipcVIRBLVAbvQkzRW1xrY
GQlZ/j8Ve9COS5JKvNUMhHG9iuhB9NPGpIZFJQYi7dj01Cn0miHfzzlFekKH
5rTDTXQOZ1X9QxNaYrzTLNoILZBqRNstjvMx9U2nGfrdl8b2mT80RJTZkNw9
tPKBvEv7n9MQS3WvaNzQFrQVTjtMNyD4Q5fXZzT/9WcDJtpr0MPTbEdBb6EJ
amxYWwVB38rrMej7+16dlItahS8eaYeS0bldlY6kjRWItfRtLqKOx9DB1CBn
GXJOK/L1odtnfUyV9f/CWuYJuiH0o/PpwgFb/oK85OGJUXSdto5rQcMilOwT
yP+Nfv2lTfut0iLUcC4abKBl+6oL52UWoLM/JlrwAX7+V4quJCj+Af4bn94K
o0Na+1ttN/2BG+2BzvvQArp+62N1c9BX46khgT7YVUQ7qTcHY6n6M6fRHxfn
mthcZ2HpGdcJfXRuUorkSv5vkKVhFjJEuzQuxUrc+A2uzusspmjen5dUfFen
gebeRPddqu2724tOTwOzbvkTV/StPKaKd42TsF3MqTIEPTj2fpp73zhM6y0x
fEI3fl+8R2n4BaVeDopkdPqFTyXXHH+B9a+H+fHU8dxYWxFsHIOyaLvUfPTF
TeYi0V6jYLP/bvhPdP9m1tGMw8OgcnWiZxC92SuctWlsCHa8sOAfQ9vejIts
+zIEFSPmATPoLfIafMF8QyAQafqK9iHWr4IhXmlcg1C995bDHrSZvrVkpmg/
fLzcm7YfHbE4oCI/0wcPnurPiaObBeHOs8w+2D103UoKrWwt0XBWrQ/sI3SN
z6A3S3YfbBzqBWHhSxduowPf6XuO1HfDklazjyU6N4xxusSmG+rdL9bcQ++y
dGT+ztsNjv2aZxzRPVdMlwMMuqDh0zk5L7TImsArWqZOcN51Zn8ceuuBt49V
n7XDv99vBBLRl5pcpprl28GtqIcrFZ1c6tJ5YrkNXhg+WMtBvzgoduOtTRv4
R0Q016AHDInlvXe+QcJ+Otdx9JiQZULUkxY4unTedhrte3//yZozLZBW9cFs
Dv3lVK/IF/YWyL1zVGsFvRLRrXEntBmq4gz2sdqXEn1d62bby5pg4HBhkyj6
pYegoqFJA5jSsFUcQqtJSU7pMzbAWJNO7lH0qd1BK0+j6uG37TTlJJo/sKVW
6XcdrKXudDmLfsEW4SHkUwtbT7iK3EFHdD7UuLdUBR+Yq/it0EL8pfaOsVUg
0MlDskUXWh285qBfBXuc41Yc0Qq3v5urV1TCkbyuxpfoA+9gYuFLBZwlTjpH
oz9PanTQPi8DAeM31+PR0RVpstdUy2D62eipJHT+JHQ9ZCkD/9qAjUz0d/6k
0anXpdCnM/e0Eu3uqGhBoZSAg1Xc6xF0bCB36r25IlB/Q2c7jl7aVDzEUFgE
Aql6l6bRASKxG6d9iqBkadOWRTQ3v55BwIEi4HhqEszogJ/HY08n9ZoLgBK8
k7IXTQ7UKXNjzQPH/AfPD6D/kXpoKzJyQb2v9vZB9Lcas7l9JrkwI+IsJoWe
VuqqkyzJgVPJ7YlK6DeFGzslX2VDa+XrHCM0y/5TLYGambg/GgkxQ2cz+5y2
ZMsEx83yjyzQHBJXf0lUZ4Cg9iTYoZt/tKs9VM0Ai161cnf04KmXlu8104F2
gbbpE7rU6FyG6tNUMK/vZ6Q4UH+f2MI+dTYVGijFcjHodImmn7akVAjWcY9K
RrtwxdtyfkoBqSyaJyXoUL53s1eqkyH4TV9ahQP1/2lt6VICkoH2TtF4DZrv
Xml1l1EyNPC56bRS49/Zb+u9kQTmLhuHhtDnx5nmDyomQYP2T+Mx9Mbm7Tuy
eZNA+mDhh0k06Z79G6amRKD78ZhxAa0p6xUfKJQIofLrPYyO+PwEpbPStn+F
Jtp/r/ajNf6FO+W4x4FMV0+xOLq0VcpL43QchKXk/T2M1mnw/XNsJRYsjF2N
T6A9rqYJ/HOIBYbyVdmzaBI7Of+qZwxYhHXbnEd/N1IvsjsbA80PcyO10Cwe
tXTdpBj4uM+F+xo6sX8o/21ENBx/ufLLAn3CKr8joCMKPhp07bqHXlHJeb0t
JgoYTuZcuY8e031iN+ocBU2/nIpd0Ld2Txx6KBwFMiV6f5+g8xbjj0kvRUJY
8MlDT9Gi4QNFqo2RYHFuOcgH/VivLc/CPRKa9nQ2vEFnh040PL4RCcfXshgC
0OZC95MmT0QCw1dHmzD0Vdh27ucCBSye6UZ+Rn/hlle4006BZv0TPRQ0hY/k
cTWLAh85llQT0FuOv86wcqNAyguydAq1/92SpnPmFKig0dqTgX6jD9x3tbBe
d/pHykF/7Pic2ixHgem5mPV8dMv+YUm3/RSgu6szWYw2lj+u5cJLga3DdF3l
jtT5f+R7BR0F653Eymr0Z26VH2ZzZIDv19Pr0V5jvwpuDZLh8kXmiGa0q596
X3obGcyr0960oXcaB9JaV5PBVdHwcSd6Yq5J5L8CMrzJ3Xz3B/rPzYlr29PJ
QJbK0etHy9ITfFu+kiHrq5nqMNqiUVDAK5IMdft4pH+hY0J3HnL+TIa+8ELh
KbSKRvPb6TAyzG+/S5pFP9lxoXUyhAzMftvX59H0Jyf+c0ELsJVPLKHte+t/
fw4lw5Gntp1r1PkX99HydjgZlP/trKRxwvXt7Gvf1ggy6NrXpDGgY5gH/KZj
yHD3t/0XZnRlTNJSUTIZ3M33vGFHJ5YfN9XOJUNgf+MjErpL4IFGYgUZYq+5
WvKiaT7G3ultJUNB6wG97Wiep67x4wNkaNFoUxFANykJrvX+IcNIubvUbvRU
luLLCiYKrMhLCO9F37J3a4/fQQGOrC7OA2jrZA/7j5IUED764p842nvdTib6
HAVkYo9NHEY7+BBFWPCB+p6+jmPoAffTznJPKXAz1KfiODpd/DkMRFDAbsvJ
NDk06WyzRE85BZ77Dn8G9OTu3NyT4xQI3uT3WgnttKMglJ0rEkqXxy3OoSP5
6C7rm0VCh9173QvozKsnb9EHRMLkhJKKNnU8hrzfrSsigbc3VOg6NR+0665/
jkbBgatnOW+h79gp/j19NwpONS2sGaFvD8V4JOPzZlKi2WGBvnj70cNnEtHg
KLdabo1WUTCz3GMfDT5pUal26HjFR30mxdGQHknz2pnaX91mwcA4Bmp2fXV9
TM2Xd8aT2zkx0BukZ+GBTlnLCo/ZEgtMr1LOeKNrxnfNvOmMBX6GW8d80QJm
r8reKcaBxCM2IT9qPn9207xOigOdeyZrH9AltX9jVULjwWKMNB5GvZ++hrsd
+b/CY8P875/R64I3bbw/foUo7a2pMej+QZVag+wE0PQ4t/AVXV8ZdrBAPxEW
k9yOp6DP0xQJHmFMAhWOidwctJ3SsDmpMAmmT+1eL0C3hXVc5NmTDAGWV4hS
9NLyWtZun2QYqiosq0UfvCwRbWGdAj5/55ma0DZsHnSyY7i+7xM7+w3tEnns
y0nzVPD09K/vQe/4c+XtHtc0EEup5uxHu+teta4ipUNL37rWMNqjwb+a+2s6
CMvfaZ9CfxBhu6K1ngE1dz9un0OLz13MlkzLBLuQ1muL6OnB9MaA+1lQvHT6
5zqa4pizxMWVA+b77wvRO+N+aXD7X72ZHCDpRBtvQoeWCkd5dueCQSr3GCda
Tmb2hmpHPjAPqIrxomP5OThNJwogifTo7na02bO3ExlMRbBhNTqzG007Ki86
ThRDZKjAMRG0luW4B9dEMWjWaj0URVfvGVoJ/1gCHw/kLR9Fb3tndk1+bxnu
R2flZNBGDdoC//2l7i/2PZZFk1cl7he1l8PpwTd0SuirchmV1bmVMMRVoayK
buDXvHm8tAp8iNXn59AWIeNLuZ3V0BNmynYZzdlwRbXxeB08rQs+r4t+QDZ8
b+5eDwdXG1/fQHc2dRpI9DaAi64srym1neC8wDLRBMIv7uncoZ7ffFB3OLsZ
atLJQVZoxe0Fj+b8W4Cfh3OnPTp4sakjye4blCgo33JG6++YOczs0AYWNk6f
H6OFImj29Xq3Q3b9oMgL9Aljq9zBoQ4wWNtu/go9cI5Xdd+hLmAW14x9TY23
X1aHw6sbdF9mSQShx0WIT5/deoEmc8omFD3ReGb+HmcfRA0Lp35C07jfNlkY
74NFxf+Ox6BJVqyHDtQMwEfbEqev1PgPpVSaNQ6Cyqe/ucloQXtXW4mhIQj4
Z0jkoOPy9sb2wyiM1xnLFlDzLSa0X8NuDIhQU6kS9NtqT4p1+i8Yl71zoAbd
psG8dZ/tJBCslsINaDrG9NG7E1MQ0HlXoAXtHeDeXu/0GwhHG1IX+krc6xxJ
y1kIVLVj7UVLjeQGH9Geg4mtDxgG0PcuUyrXVf5AYLrD0i90wA9H8wLtBZh8
6jQ3Rc2X9+TfR1aLoHDZZXIWLaaR9CzS/y9Mzj3uW0b/ktqZ+4B9BRRL3Lr+
oemvvzcI1l+F9289vtG64OcH6W+mcP4aKB55XsWCLk1R53aP2oD3Vv8l8aH5
V3b2VXDRE5OnXsfuRBOPy8qEZ+kJRfa3ZCH0v0Qm4942BmIy1j9IFF0nNTBm
Hs9EKI6FuJ10oX5frxcibs1KBGWGOZ9G5xwTMy7RYyOmnoc/UEDPvNFbAWAn
FHU+W59BOzwzVOMR2EwEiUSYn0W/yvXWNpnaTEzNk43Oo609v/oKJHEQimWR
N7TQDz/I+KwYcBJB76J1rqCXzzwoyVrjJKaMYi/qoR/vFr56gCARipLx6vou
1Pon81fiAxIRRJugbIj2j/ujrxVCIqaaEuVN0fcNT3z/v4P7jsfq+wMAjsfO
CvkiVBKpyCwaPrdQFO1kFEWJKEUykkSiSCqrZKTnsVc2ISsj4bESsrfsvf0+
fn++X+dzz7mfe87rnnvO694rlYbx4V+VzNEJK2++yxdgvFWq3F20lecN6gR6
VCV934ONeImVi5CF8RyZ4rZo3sDy/XNRGN+Wtd0B/cLu1bWMt1zEWHyO4BN0
vKL/dNMjLkLVKZf3GTr/bMoXC12MP53P4Y7elKmmoH4Q4wULmF+iXWvfDDPx
chFqw4V0r9GFVNJ9k3ZO4kN28YovmlX/j5fGO05CTbdsIgj982aAPsssBzFe
11iQhQ6VmOSXvsNG+M10R+ai2TmXLxUJshGH+Ca8C9Cp058XMyo3Ec/1WPXK
0RlHsqRmpTcR/J0qk01oBqZaraplFoIYjdoxj56fCUsLSGUi+jjSmZbRHuCc
EXiXiXglUzS6hi5fEBLV3M1ENNj8zWZ0wvzC9n7ID2MkzJa4LvChNeyoLNMB
DMRbJkdXRTR10PsUSySJOCDpYaaMNtcxXxi+QyL+nvI7cxSd9yZZ30aGRIj7
JAqqo9Wz6I/Z5NERObw9KZfQvj9khTd10BLdO7R6bNCfWmsSbwMN4aGqV2G3
0b56cR8PBw2x75Zp0mP0NHki4nPOOjyKdnnshg4MXP5vbGkNWPen87xH89aJ
S330XAX5IyJqKehdN96TyhuXwJInzTkDfd2pw3HdaQnIw5rZOWi/kdp4nV1L
wPfBVroYnaSslqXjsAgLs7/4G9BfEoO1COkFyE96PDqL5l6zLx8sn4W5F5t3
L6G1WNa1/V1mYb9hlPHaRvvfk6nSyrMQzlbfxPikmJiyKlQQTpgBN/M9Rf+h
hefZfgSGTYPGzuYAZfQ+6l/Z8PhJcFm6V3sUXbG3b77mwSRk19KzHUcn9+nk
FR6chD0uMs9OoUcePPLs+jEB7G0eFgbo2H+d58Max6Eu4ADxBK3sN89QFzsC
rPd+OT5DFwRReU6eHgFVdeN0d3TQHD9lYeQfpE2/3uODFv+pJ0ar8A8Cz/Xx
hqEFtMckD1GH4Cqr31ABetjVOopBZQCOu861lqDPG9DkhMz2w+4l3epy9KJL
mRlfYj/MDgmnUtEyB3pbQnf0g09FlFMn+gvj5fYi7j4o9PzGSeOM630Fyfhd
W3sgmkaEjh5NXpL85t/RDT72LjNM6D8KTAP55G7QN1Nv5kS/Pxn5R162G2ZO
1kRsQ3Nayp6yuNAF4kw9ioDm5zLLcTbrALan6rtV0e/Egy69ZOyA6bkowZPo
UJGR1hJKOxT0W66fQZPMDY8VDLSBXulcuSHaL6l72cThL3i7s151Rifbz04b
UpvBetXyjCs697WdRtPTZtC1rSFebJRfPBl+SqYZdt3y2+WDru0/fZfP7w/k
q4mMh6At6Me/j5s2wSRJzjUPLaeu+2v/QZwvZYUrCtEdPnEnXcYboNeQmasU
TRDzEsXRDfAnuz2kGp1I2n2YR6QBCqy8sjvQu+brRT146sG3tXeC9mkxYXmu
/sseiVpgZaEeZEQP8DnIHBqlwvMD35xZ0Z6Pz9JxpFHB/u1bNh70Dq9llgVV
KhidVNkthv7haUra3lwN0qmBRifQtEnFn+3yKiG60zXyFJpPzKim2agSRDnu
jZ5BS5EyWhxIlcBnrvb4CnqRrvK4yZmfsCoyGWCGbldhC7ozVQ6/Xp2qfoV2
lDI5O2tVCieyFLe82ShvGKkyESuFgr7tV9+jOx2y7jQ0/4A0Yn4oGD0993k0
8eQP+DT3hSEBzWa/h3VCugQsjFeP1KDn1bebkiSLQKF72qoefScsokRltBDW
bgxHNKGNqRkz6imF8O5GE3MnWlP/291ElULIuv61YQItPCLSFX29AOiNblly
uxQTPW5MChM+eVDdbhDGh06yGnPqlc6DQMMLdYJoPoHwQ7LUXFxfgtJONLc4
Jb2MLxfOXROgV0Cr/tfyzD81Bz4ZVAVfRtdkHDopJJkFpq3F1XroGKvI9L1t
mbDfIIfWEG1V5jJv9C4TivSjbpuiUx52+u6iyYRBvWfydmiPA+PZ5MF0SGm2
M33ssvF/uwmpq5R0eKx378NT9Gyj7DqPSTpw6Bmse6Bp+46H2nSlgaKuYmUQ
un91MdF9KBXWmvaufUIL3SbF1iakQvkVUdnP6KbThvk0Nqlw9QpnYAx63Iu2
fWU9BVx1hoxz0GG/w43FxFKg+lLIUutGftxW4orvk0Hd9npfBzowPX854XYy
5PrvpPagJ56/H6w6kgxxv2Mo/9AyweoKy7VJ4KmbcW4Zvadly9jE20RYt3c4
vI4Wvnkjb5N6Ijz6cESc9KyYmGOlWbm+mAC3WoqWWdHWXXmGKbcS4PjVmkhB
tM1+WqMcrXjIdnr3VgQ9z85T+IAlHmRCLjuJoh/FanZcKouDbe2t5/dsxPMH
ewediIMVo8EVZbQHyyfjqQuxYOMSN3AUfSWrMq+HPxaGw+/VHUML5LcnznfE
QHPXTJQmerdas+fzBzGQYUJ7UQ9trMlyXywiGqSelxy9hhZpF+YRehANZLLH
7hvoXlt6e/lj0fC+j33NDG2kmy1R1BsF928Lxtijr7MJuN9RjoIBj7b3Tmiy
/p+0O5ujwDA63NkFzf2fpuSb4UjQHhK/5IkuO3HotWZ4JOyxkF8PROdtPrcr
QSASPnvNDQWjhZ+d0J9fogB/fHZDGFrJ1WjZuo0CTKMQG7Xhp7wszJEUcGYn
+cehDwnHhop7U2BOqvRpEtrr2tywiw0Feu9pXc5EV9+P4ppVp4DBG07iG9rC
t8NoiywF6pLq9nxHp34pC3QWxvU61X9LMTqNds5KYRMFCid0acrQzlNfyg4t
kUFps9C/n+jmnQ87/IfJkCzb0ViN5lWdZzz1lwwSFyIK6tAcH6l5BjVkCLW+
FfcbfUdzZbimmAwxGl+HW9A+79WUurLIkCayKtmB3jTLmR+WRIb8GQ3zHrT8
Lb9o7mgyVPz0ix7YGD9OKsrHIsjQEN458A9dvG3ksHwoGdof7ZOYQEcczByc
CCbDkJa96Qxa4nbmR1f0jGgJZQGtlrvXcvITGdYXOPtW0ODhm3cinAysNQZi
tK54/3iToOpNIcMWSpQJA9qn84HPr3gybH88HcGCZmDIvsydQYa956GbHU23
JWjZrJAMByS8dnCjb/NdTvlbTQZi9fd1PvS1eat6h3YynK4XDRdEX85v/6U9
QQadmHsdIhvt1RxJMqWnwPWnOSI70ZXea+N1ghSwuMxoKIHOcu7XiZCnwKO9
F0L2opMaM7j6zlDgGW3o3/3o2pODnvGWFPBuGtqqgGaMcZtkfU2BCLdnH4+g
C6V7yloaKZCgV9VMoLVKgfHRGgWy9gsIqKPHvuYarUhGQhHDLV1NNEv9hUB3
3Uioak0O1EY72k492/sqEv58Xfl9Hi1pwjvD/D0Suj00+HTQ67eo/ofmI2FB
vtPPEL1dntN9i3UUkFj3NRijv61acNOmRwFHpx3P7Y36KAVzJctRsNOb850V
2n1iqveBfzRIGxvU2qDpXx9fTxiMBiWlKC57dE2m7AdzIgbO9Kq8cUGvrktt
E12LAb2cV9XP0bZA2+ZxMxZu+v5mf4n+28WmAdRYcDxyz/stmupEYx2UFQfu
3DmV/mjumBqnfMV48B1k2PQRbWB9O0MlOx4ofiEvI9D9nEpizxsSIPnOUHkk
Ony6nnXCMhFyCEXmOLSXwacBEnsSUEd+vUhF5xw6UNYolwytRfylmejj/1HK
PN8kQ3/QTYZctBNXVkX3RDKsqK24laDbRGqSXIu+AtNWjeJydPqkV6K2fApw
T76nq0KbHd3n9jMmBSRC9j5r3OiPIIodd0wqyNnYFTSjZzvo4l7IpcERzeL1
NjRtnE3xWlEaXJjVd+5HN2or5bxcSgdWSxvbYfTH1st6LIEZUNztZTmGtgth
3cN3OBMUqLn6c2iXFklL6+AsGDnReH5pY7w4aV0N1c0GSt6oxhr6no7AEOe2
HOCLEznI6IbPS9VjW35WfIPqHQelWdEPdzMpSSTlgkfQ2V0c6LfiFRozYXmw
4O7Cw4d+UiEUbBb5HZJXglgF0VWkgtR0wwIwt/lKK4L+19doqjVZAC3Xu8d3
oR+rz589J1UE75qW+iXdNvab/CU/NBXB6TM87VJo1rGDOxNfFUPuYbVfihv1
8wraAPsPeJhytVgZLcgeepTa9gOkJG1zjqK1vb2CdLJLIZQvMlodPfwh42zV
+3LQeZ0fpom++yndRMCvAjjpmwK00aZjwX28ET/BZZLJ/TI6g3WZXWP4FyiZ
bXfSQ/t8zTJUFK+GyXYlm2tokoz2PRWbGjD+ZX7jFjpQ9IP2edFaEFR11TVH
X9uVsOzbVwv12R/P3nXbeP/wXJNbah2oRVUetUWPnDZgorNugBXhXgUHdLXm
olqPSSOk+63sfYIuNLmUKmbyG8RdpQTd0YzOnHJd3n+gfUF980u0k8H2SFJ2
MwRaGTK/RmdKT/L/nm0B5mtv5vzQFt5CJH1KGxTUR40Goaf7hcS5BTvA4VRB
7ye0UISKVMn5Thg+OFlHRldon7kfudIFEYksP6PREtplcoy93WCwS7QwHh0s
MnrtwJ8e+MV9MSkN3TF3/vuPoT54/tIiMgu92a1FwJ95AI7SPA/JRVee1mji
PTgIiaNpXiVof8PPx7VLh8H0ZpVrOVo84IlE9O4R2Nba5/Bro3+P1VHmQkbB
t5zPrAHdmT5i+cB4AjRhv9EfNMdv88Pbj0wCXcZJnb/oGEM6baYdU2DzxV6t
F62s+OqOMscMOFl+khhEH0ghYhm4Z+G5YgHriNv/vx9ikxedA78yptrpjfxn
Em6xmS/AJ9+9afPoXm9ru7Phi0DWOxu4jHbTXNwv3LcEaf8CrpGe43zNsKIw
GrgKuWk5BBNaeiakmJFxHUqetO/chL4wx1I2SNAQjZziw9zo/K8ko0wqLTEn
n/5IFL13gr6KWYmBWFv5oyeOHlZVeFcjzEgwlq4c2YNW/tLnVsXIRPDpqpHk
0MXJLApzbcyEyA6zfkX0vqiJBZMKFkJ82KtCGR1woLvKPYWVOOhU/+YY+pOs
3kCTLRtBqM9bq6OzDGL8rp5mJzQ4tupookm3CrYQWziIc00qytroUxbbrPyp
HIRuuLHQefS5L9yF2o6cxHXzF+uX0LPrf+4mMXERZnKx3bob7fddIbme4CLu
L1f9uIrmYGnb6mPPRdiXTEZfR9MF3NXXCuEiXF5v8b6JfvJWTm04jYvw1FG2
MtvIR+4N/7kCLsJ327ULlmhVkBad3difGXRRvI82s+bl8c/iIsK/kvkfblxv
VceXg9FcRLRj+bIdOi2M7qndey4iWXWk/TG6t/K6l4cDF5HNxlX0FO1TK+Yt
dJWLKGqUp7ihR4yGk2mPcBE/Q694eqA3Hx3zbxDgIlpkws68QVcRj8R2RnAS
S5ekW0M3rmfAJ41SCw6CTuRCfgR6se6a3wkhDoJ1wPZzJLok9UyX4y92YqtD
3u3EjeOX3i2H7GMnjoRozeRt9N/FgsSWsU3Ek7477G1oYVKETLYnC8F/8z/1
LjRjf775ZSUWIq272KkPrc+rFJI2yEyMdAiNjKIF+p5alJ9mJvRbqn+uod9V
26g+2cpEKNXIeW53x/Fut/gjuIueaNDu+C6G3jWyeGoxhJ64/8trfjda1rj3
4XYDeiKqotdUFv1nscy/tIlE8JUEqB9Hz1nYCpxqoSNmspbobqLl027l/6Cj
JXwPRh0yQ9f/K3dmrKQh9mVctLZE7xQXGZp7T0OYpMZ3PUQL/Zh73CFBQ9Ql
GBa4oz98rg9QTlqD5IiiJ1HoL2mlP8xil0Frh1V6HPr9kkyD9NllGAzbOpqE
5h/dx7t1dgm2hTy8moVe2lfqoqu2BD6B4ocr0Oyly63MEwtg6f1qYRjduHPK
8ZbDHGTEkQbH0J0v+Jln5edg/adT0xS6pO34Lt3xWXjHYpWxhD6eK/7wjdks
ZL24+JD1RTGhx/LyrMvNGSA9E5qQRNd3E3T3XKZAK9y/Qwrt2K20X/TkFAR8
56iRRS9ZVgu+4JiC3Ws0icpoP9PX65fCJuHM4z4LTXTUvisrv8sn4KNt4oAZ
OuOz89XHNmPQ6yfRZIlOaWKOZdoyBlJp4aX30Qf76ZYyMkehYOodxR49L/S6
+j7NKPRZ2Zl4otXiLqZOh/4DmTtERxQ6dUtquCn7EDi+zK6OQ/PlxMsEfx+E
4mi5/CS0WY///gLrQdAZEAvJRJd+9F2oaR0Ap5ssBmXo3wnjCVlZ/VBmWPe7
Hy0U4/OfbnAv1FEfHf6H/r61L2HgYi/8Pb41fBxNXzvOdY+9FybEb5ovoLsX
6U5ccOsBwfHZZRaPYiLWh9lMxLEb7j0V2CGFXk+3+Sr4thPsJ/PcZdH0qu9W
Iq50gpuJ8bAi2sb1KTEl0glBJ+NSVdACHgur6UYdUMh59MQ5tA/z6l6B9Dbg
Db9uYYOmsb1h6hvRAiLcDFQ7tL+/jIPYiRaQfB6j4IQ+q9WzvjDcDCpmU6vP
0TXtCWwXlJrhtsxz3wD0MduvpWe7miCnICo9G33UhiV+1awRSuS0BPPRtyfK
7qeINEINecK5CB34wVTCvLEBej2VNSrRhgyPHlWrNwDH+cqWv2ja1kiJrXL1
wF9sBV3o+hfyLS7jdbBTkZfch1YtSiVVJ9SBksC1u2PofenWJ7il6uC4F23d
FLr6iOwh0lgtaK1SDsyj9dm6b9ck1YKO1ang5Y3zrWtrtrGuhRtdY+vr6LH5
7OhRxVr4Hyk/VEk=
            "]]},
          Annotation[#, "Charting`Private`Tag$1754#3"]& ]}, {}, {}},
       AspectRatio->NCache[GoldenRatio^(-1), 0.6180339887498948],
       Axes->{True, True},
       AxesLabel->{None, None},
       AxesOrigin->{9900.000002040817, 0},
       BaseStyle->{
        FontFamily -> "Helvetica", FontSize -> 14, FontWeight -> Plain, 
         FontColor -> GrayLevel[0]},
       DisplayFunction->Identity,
       Frame->{{True, True}, {True, True}},
       FrameLabel->{{
          FormBox["\"[10\[Micro]molN/L] or [mgC/L]\"", TraditionalForm], 
          None}, {
          FormBox["\"Time [days]\"", TraditionalForm], None}},
       FrameStyle->Thickness[Medium],
       FrameTicks->FrontEndValueCache[{{Automatic, 
           Charting`ScaledFrameTicks[{Identity, Identity}]}, {Automatic, 
           Charting`ScaledFrameTicks[{Identity, Identity}]}}, {{
          Automatic, {{0., 
             FormBox[
              TemplateBox[{0., 0.}, "Spacer2"], TraditionalForm], {0.01, 0.}, {
              AbsoluteThickness[0.1]}}, {2., 
             FormBox[
              TemplateBox[{0., 0.}, "Spacer2"], TraditionalForm], {0.01, 0.}, {
              AbsoluteThickness[0.1]}}, {4., 
             FormBox[
              TemplateBox[{0., 0.}, "Spacer2"], TraditionalForm], {0.01, 0.}, {
              AbsoluteThickness[0.1]}}, {6., 
             FormBox[
              TemplateBox[{0., 0.}, "Spacer2"], TraditionalForm], {0.01, 0.}, {
              AbsoluteThickness[0.1]}}, {8., 
             FormBox[
              TemplateBox[{0., 0.}, "Spacer2"], TraditionalForm], {0.01, 0.}, {
              AbsoluteThickness[0.1]}}, {10., 
             FormBox[
              TemplateBox[{0., 0.}, "Spacer2"], TraditionalForm], {0.01, 0.}, {
              AbsoluteThickness[0.1]}}, {0.5, 
             FormBox[
              TemplateBox[{0., 0.}, "Spacer2"], TraditionalForm], {0.005, 
             0.}, {
              AbsoluteThickness[0.1]}}, {1., 
             FormBox[
              TemplateBox[{0., 0.}, "Spacer2"], TraditionalForm], {0.005, 
             0.}, {
              AbsoluteThickness[0.1]}}, {1.5, 
             FormBox[
              TemplateBox[{0., 0.}, "Spacer2"], TraditionalForm], {0.005, 
             0.}, {
              AbsoluteThickness[0.1]}}, {2.5, 
             FormBox[
              TemplateBox[{0., 0.}, "Spacer2"], TraditionalForm], {0.005, 
             0.}, {
              AbsoluteThickness[0.1]}}, {3., 
             FormBox[
              TemplateBox[{0., 0.}, "Spacer2"], TraditionalForm], {0.005, 
             0.}, {
              AbsoluteThickness[0.1]}}, {3.5, 
             FormBox[
              TemplateBox[{0., 0.}, "Spacer2"], TraditionalForm], {0.005, 
             0.}, {
              AbsoluteThickness[0.1]}}, {4.5, 
             FormBox[
              TemplateBox[{0., 0.}, "Spacer2"], TraditionalForm], {0.005, 
             0.}, {
              AbsoluteThickness[0.1]}}, {5., 
             FormBox[
              TemplateBox[{0., 0.}, "Spacer2"], TraditionalForm], {0.005, 
             0.}, {
              AbsoluteThickness[0.1]}}, {5.5, 
             FormBox[
              TemplateBox[{0., 0.}, "Spacer2"], TraditionalForm], {0.005, 
             0.}, {
              AbsoluteThickness[0.1]}}, {6.5, 
             FormBox[
              TemplateBox[{0., 0.}, "Spacer2"], TraditionalForm], {0.005, 
             0.}, {
              AbsoluteThickness[0.1]}}, {7., 
             FormBox[
              TemplateBox[{0., 0.}, "Spacer2"], TraditionalForm], {0.005, 
             0.}, {
              AbsoluteThickness[0.1]}}, {7.5, 
             FormBox[
              TemplateBox[{0., 0.}, "Spacer2"], TraditionalForm], {0.005, 
             0.}, {
              AbsoluteThickness[0.1]}}, {8.5, 
             FormBox[
              TemplateBox[{0., 0.}, "Spacer2"], TraditionalForm], {0.005, 
             0.}, {
              AbsoluteThickness[0.1]}}, {9., 
             FormBox[
              TemplateBox[{0., 0.}, "Spacer2"], TraditionalForm], {0.005, 
             0.}, {
              AbsoluteThickness[0.1]}}, {9.5, 
             FormBox[
              TemplateBox[{0., 0.}, "Spacer2"], TraditionalForm], {0.005, 
             0.}, {
              AbsoluteThickness[0.1]}}}}, {Automatic, {{9900., 
             FormBox[
              TemplateBox[{0., 0.}, "Spacer2"], TraditionalForm], {0.01, 0.}, {
              AbsoluteThickness[0.1]}}, {9920., 
             FormBox[
              TemplateBox[{0., 0.}, "Spacer2"], TraditionalForm], {0.01, 0.}, {
              AbsoluteThickness[0.1]}}, {9940., 
             FormBox[
              TemplateBox[{0., 0.}, "Spacer2"], TraditionalForm], {0.01, 0.}, {
              AbsoluteThickness[0.1]}}, {9960., 
             FormBox[
              TemplateBox[{0., 0.}, "Spacer2"], TraditionalForm], {0.01, 0.}, {
              AbsoluteThickness[0.1]}}, {9980., 
             FormBox[
              TemplateBox[{0., 0.}, "Spacer2"], TraditionalForm], {0.01, 0.}, {
              AbsoluteThickness[0.1]}}, {10000., 
             FormBox[
              TemplateBox[{0., 0.}, "Spacer2"], TraditionalForm], {0.01, 0.}, {
              AbsoluteThickness[0.1]}}, {9880., 
             FormBox[
              TemplateBox[{0., 0.}, "Spacer2"], TraditionalForm], {0.005, 
             0.}, {
              AbsoluteThickness[0.1]}}, {9885., 
             FormBox[
              TemplateBox[{0., 0.}, "Spacer2"], TraditionalForm], {0.005, 
             0.}, {
              AbsoluteThickness[0.1]}}, {9890., 
             FormBox[
              TemplateBox[{0., 0.}, "Spacer2"], TraditionalForm], {0.005, 
             0.}, {
              AbsoluteThickness[0.1]}}, {9895., 
             FormBox[
              TemplateBox[{0., 0.}, "Spacer2"], TraditionalForm], {0.005, 
             0.}, {
              AbsoluteThickness[0.1]}}, {9905., 
             FormBox[
              TemplateBox[{0., 0.}, "Spacer2"], TraditionalForm], {0.005, 
             0.}, {
              AbsoluteThickness[0.1]}}, {9910., 
             FormBox[
              TemplateBox[{0., 0.}, "Spacer2"], TraditionalForm], {0.005, 
             0.}, {
              AbsoluteThickness[0.1]}}, {9915., 
             FormBox[
              TemplateBox[{0., 0.}, "Spacer2"], TraditionalForm], {0.005, 
             0.}, {
              AbsoluteThickness[0.1]}}, {9925., 
             FormBox[
              TemplateBox[{0., 0.}, "Spacer2"], TraditionalForm], {0.005, 
             0.}, {
              AbsoluteThickness[0.1]}}, {9930., 
             FormBox[
              TemplateBox[{0., 0.}, "Spacer2"], TraditionalForm], {0.005, 
             0.}, {
              AbsoluteThickness[0.1]}}, {9935., 
             FormBox[
              TemplateBox[{0., 0.}, "Spacer2"], TraditionalForm], {0.005, 
             0.}, {
              AbsoluteThickness[0.1]}}, {9945., 
             FormBox[
              TemplateBox[{0., 0.}, "Spacer2"], TraditionalForm], {0.005, 
             0.}, {
              AbsoluteThickness[0.1]}}, {9950., 
             FormBox[
              TemplateBox[{0., 0.}, "Spacer2"], TraditionalForm], {0.005, 
             0.}, {
              AbsoluteThickness[0.1]}}, {9955., 
             FormBox[
              TemplateBox[{0., 0.}, "Spacer2"], TraditionalForm], {0.005, 
             0.}, {
              AbsoluteThickness[0.1]}}, {9965., 
             FormBox[
              TemplateBox[{0., 0.}, "Spacer2"], TraditionalForm], {0.005, 
             0.}, {
              AbsoluteThickness[0.1]}}, {9970., 
             FormBox[
              TemplateBox[{0., 0.}, "Spacer2"], TraditionalForm], {0.005, 
             0.}, {
              AbsoluteThickness[0.1]}}, {9975., 
             FormBox[
              TemplateBox[{0., 0.}, "Spacer2"], TraditionalForm], {0.005, 
             0.}, {
              AbsoluteThickness[0.1]}}, {9985., 
             FormBox[
              TemplateBox[{0., 0.}, "Spacer2"], TraditionalForm], {0.005, 
             0.}, {
              AbsoluteThickness[0.1]}}, {9990., 
             FormBox[
              TemplateBox[{0., 0.}, "Spacer2"], TraditionalForm], {0.005, 
             0.}, {
              AbsoluteThickness[0.1]}}, {9995., 
             FormBox[
              TemplateBox[{0., 0.}, "Spacer2"], TraditionalForm], {0.005, 
             0.}, {
              AbsoluteThickness[0.1]}}, {10005., 
             FormBox[
              TemplateBox[{0., 0.}, "Spacer2"], TraditionalForm], {0.005, 
             0.}, {
              AbsoluteThickness[0.1]}}, {10010., 
             FormBox[
              TemplateBox[{0., 0.}, "Spacer2"], TraditionalForm], {0.005, 
             0.}, {
              AbsoluteThickness[0.1]}}, {10015., 
             FormBox[
              TemplateBox[{0., 0.}, "Spacer2"], TraditionalForm], {0.005, 
             0.}, {
              AbsoluteThickness[0.1]}}, {10020., 
             FormBox[
              TemplateBox[{0., 0.}, "Spacer2"], TraditionalForm], {0.005, 
             0.}, {
              AbsoluteThickness[0.1]}}}}}],
       FrameTicksStyle->None,
       GridLines->{None, None},
       GridLinesStyle->Directive[
         GrayLevel[0.5, 0.4]],
       ImagePadding->All,
       ImageSize->Medium,
       LabelStyle->GrayLevel[0],
       Method->{
        "DefaultBoundaryStyle" -> Automatic, "DefaultMeshStyle" -> 
         AbsolutePointSize[6], "ScalingFunctions" -> None, 
         "CoordinatesToolOptions" -> {"DisplayFunction" -> ({
             (Identity[#]& )[
              Part[#, 1]], 
             (Identity[#]& )[
              Part[#, 2]]}& ), "CopiedValueFunction" -> ({
             (Identity[#]& )[
              Part[#, 1]], 
             (Identity[#]& )[
              Part[#, 2]]}& )}},
       PlotRange->{{9900.000002040817, 9999.999997959183}, {0, 10}},
       PlotRangeClipping->True,
       PlotRangePadding->{{
          Scaled[0.02], 
          Scaled[0.02]}, {0, 0}},
       Ticks->{Automatic, Automatic}], {576., -118.66252583997979}, 
      ImageScaled[{0.5, 0.5}], {360, 222.49223594996212}]}, {InsetBox[
      GraphicsBox[{{{}, {}, 
         TagBox[
          {RGBColor[0.368417, 0.506779, 0.709798], AbsoluteThickness[1.6], 
           Opacity[1.], LineBox[CompressedData["
1:eJwc3Hc8V+8XAHBJUqTxJdIkJQllp3FIZYZQCSFkb7KTEUIkm8jKDNkroxBC
Zvbem0sqJH7n8/vL6/26n895nnPOc+997uuCWctM4Qk5GRmZPBUZGelnzImD
ZGT3q0SK/U1uqb8Og8mEfQs70X/rHhbHyYbCBfa9vbvRQap/tbpPhYBlJmUt
NdrGXCFznCIYinl35u1Hu+56ml2yHghkxdux/6EjFlVjVLfewO3rm34MaEry
iJi+g2+gXeKX3kk07ZmVlT9V/sDUtKx0Gr2fiu4ghbAfaCouirKh5Vd+iT6q
9YWk7lkuDtL330zRxhn6wMKjqaPc6BL2+mA3Fm/gGxuj4kULiV+Mrl/wAgf9
4V8C6Mg35aNyDZ6w26qn+Tqa9Sp/34+iFyC71lF6A11VMuTeW+MOwc/aUm+j
M8Y9l9jG3KCXvDlUCm2UMBUySeMGzC8b3GVJ83VcnZYQcwX9fXXmCujM3zmp
rz1cIDOw+tF9dNH7aKN9Sc/hSnSZoDr6T6Mhd8uRZ+DGUsKqhQ6P/m4tRDhC
XXLBQV10tMv4yIVuB6DlzN0yQFe/v7sW22IP93I+zpmgO7WDjCK77SBKML3b
Ap1ETCrwL9nCaGnK16do3r/31wP+swWz2riYZ6T+tW9c0Xd7CgUy7165okPS
P2YZNljDZmukvQfa555Nzo2T1nDjQZiuN3rZz1Ne/pkVePcHKfqR6jVxK3Vj
3BJaHgeIvEEX7GO7X3zPEg5PveIMQR84xRFE2WwBCcseu6PRJ3uo4/R6zGHW
xm01Fr0qmeD91sAcLm46j7xHN1I+ro4mMwcbV8emFFK+XFVXma+aQRml3ad0
9O1g2SeX3E2B4pV1Shaa20l8V32HCUgdtAjJQ8tQrPLI8ZpA11FDs1I0vfcD
1kEaYzgRp6v2GZ0tzNw86mUEOme1JavRvqsrIlXURpD2QUOgDn38kcqj/8IN
Yfmi2ulGNOcHpSL9C4YgVKB8oAXt8W18VrvOAJyv3PvXjn5SktP0wcgAqG/L
dvWhf7evybfU6INCg1T1ELrV7Voxg7M+hMuLZ4+hnU9nyttd0YfBDrF3U2jR
L34LuVt6cEZVxHcOveNLc+DrWj0wHr5qt4RejDnI1RqiBzlPLj/5ie6iPR13
y0AP1mb5Ff6gGbeCV0pF9QDMeeAvusmP9sPuk3rA9KHQZZs0Xrq2b+qWLqxO
XK3c+aBKxGtbWTtoTBeaTlXupEJPzpiXBH3XhRRV8Vs06O/PbJSdS3XBLbTR
8wB6LOT9ffYsXVBrvVtHh+63f5hllKILAjRde46gv5EXGJ9K1IUD4mrSx9Ef
znjknU7ShVnXkVfMaHWqxESFD7pQXarbdAbN7tPI6penC+/+zO0/j3YLcgrM
/aILdjwWd7nQYdUsgsltuqBg8juQB+3aO71bekoXLqQ4/hBAz98+dd5tWxco
x8gOX0HH1p18fvGoHgwf93wAaPmphUZhYT0oUaaOEEPne3AveKjpQXBQQK84
+g/vvht/XPXAtIn+mAz6beNynHWaHkjseftIHn1oJ/fyWIcesNw8FaOEhu4s
Zw4Kfdh0ThxWRq/lO7Rf4teHrNWP2o/RZCGUZw7H6IMPN3/iE3S5j4J3ZZc+
6BiWTBqg6fS+J9cfMgDG4WoDS/SOjJhR/9cG4NrQY+aOfvqV28UkzhDUKDWy
vdAW0R+5HWcNQUB0fMWXlI+evrUgvxHMFiw+DUYnmCitPW02AoX4nU6JaGpq
n20DehO4MPCyLBVt7PNL+aahCVAy0m5noK/Gr7A8+WwCJX6MbgXo7X+FTTrm
psBiz/myFl3NIs/LNmQGm7k53xrQX1lf0/89YQ6di4LULWiZvrO3qOTMwUfn
hn83uuiVa8fZbHNYkXsQPIP+rcSvJ+RsAVVnXWOplatEiLmKV6y3rECKvD1i
PzrR4FQp+3MraBtgDfoPrXFZ9ZBRiRWMBtd5HEWnUnufneazhh07DxhxoNd3
tVdNXXkKLwcf63CjXXqLI8Zcn8KBktxHvGgK0Ub2im9P4ZTFA/kr6KOLyb52
GjYAQ+/4pdGBUo9UFxJtoaaE4JJDdyk0d3b+swXZ0BvnFNET8OKuh7IdqN+Z
ZFJFk/eGeH86bA+T54ToNNDXrPfbv3KwB1MKn33a6GMXeSvzRuzh2SdOMiO0
ljTn248lDkAR9nzdFC310Jq854IjvLJsXbFEc426HNqd4AhR7E8nHEif5yvy
4o9ygk9hpfU+aFPXxT15tc5ww4q22h/dE8S71aLxHOplNcsC0cz2vrrF/55D
7y6KrEh02jPneookF9AauZf6Di37vl7YfcsFZkuT4+PRRp9LjzqruMK6lXRI
Glq/yvJY0HE3cJGL9s9Ef9kt3kbl4QZUHEteOejzPMos2YQbMI4GOpSguT1F
4o073EFQvlejnpR/EHf7bK8HlHNceNiE/pmoFnLL0BNu73ZWaEPvkDSnrNv2
hPvlzLd60dSM+5NeXH8JgxFW1wfRPI1PUg2nX4Lu06+Co+hSTv+slghveHrB
4PwsmvM8bUsGnS9s7v50ehF9xrhAeHPQF16M0RxfQXtZ8/M65LyC4Mis/Rto
55Qh6S0bfzhmQ75nC71doG1AZ/Aa3t9VIid/iPfvCzczrvEGQC7V2uoetHDw
KafBG2/AR+Be7z70Wpfiv1etb0BLJ6fiIHrujaD8H91AOPDZ2OcI2owYkXdL
DoLphW9mx9Em5g+KrRSDoeIo2z1mdBvbQGfV7hAwtR05yY6+96P8tblvKNxO
vL6LE/0i1m6mVzUMjre/nb2IZt9Z21MhEA6NXPfzhdB00icOuNBGwnu13Mir
6OveHzhLaN6Co88BFxG0tFCWFDdjFJyfrJeSQHuYMygyqbwDcrpzF2XQJeMS
reqBMdAj6kEvj7YVn1CvMImFl9Ew/AA9dcVuh2pbHGg0RH1VRdevC+W/DYoH
gfX1NA10Rg27RL5GAkwo5T3VQ9/fH5ZrcDQRSt0Oqhqhr765J5NEkwTBWaYi
ZmhV+zDXHTTJYDTYcMYK/ShiINyeKQVu0LBT26I3HvaEMV9OBSZhT8IBfe3z
Z8bTBmmwrDfW4YxunolVqvzwAWKromM90RGm/4LtTDPBbnnDwwedqN70LnP5
I8idVDbyR/N9Pmo4XpMFZ+/kyweiDxZ/uaIanw1bDocEQtGcS3dTpV7lQEeK
2dFI9Eye85E+j1xI72wke4c29xsmuxuQB6o8Xg2JpPpn8Y9EDxQAj+Z4Viqp
/kOhjMmni2Cvv2hoBql/rUwC5K7FMPLpnWM2eomtlSr/TwkUzfzVzEffKbB0
WfcuhQCGh7eL0fNSE5xiwuWgd6uAowzNGPQhOn7XZzgcZ/67Gl3p2ZDfuq8S
Fpu+99Wha8Pkry1drIKvm+e/NKIl5J89kTWqhqjzL5NaSPnZXKVnrPgK1soT
vj/QCo6LrElctSDjecOiG82V2P7QvbQOTufF3O9H9+SUHNU3qoe2/SrM46R8
jv/W6BZsgrRrhZTT6JEKOSKRswVcjejm59D9Uqfhw71WUI6waF1C77fjSeMK
aYOLtU0FP9HyP3foUi20w+5fHFF/SP1wfTfu+qgDBlm8Xf+iA3YQnxgmO8HP
WUxmpwqeX/OU3oeFemHtMbvnbnTo7VPWYsz9oHVr/2dqtKaO7bkB+kEQounj
pUN7vZQ86Uk2AglLn00Y0XlBiiGDP0eAtj0p+RgpnotPzODAKIxHWB49g2b5
s4ty2G8c5J4p32NHW8aK5VApTECJ5vXXnOgbp0c2uqkm4cxN1m+X0AJpsv99
y5mEALa9OwXQn0afpATIT8HfvcRVYbSzid6f3WNToLvYYXMdXSnwXvuQ0TRc
zY+bvY32CCtaVdaYgeRwL1Zp9H2vkks832fgkJOJuhyanEn7YxvvLDzTUAxX
JMVLL84YCpqF6RuX2x6gtYGLdnFhFhTPnqRRQw9+CbR0vzEH5Xt23dZEJx7d
6csQOAfBLS3F+uhfYh95B07Pw3ZuwU9j9PviXVHVuvNgGBbFaYGm6ZxuYEya
BxF1/Th79Owi5Xv6owvwQVS27xk6YkfZAN/dBTh8ho/eDf3vdZXrxxcLMD+3
/dIHbZGr+MVwfAEeNE9U+qM5zgQf/HtgESpzGjYD0aKSuf95XVmEcPsw87fo
aN3Vun2+i7Dz0bO0GHT2wwvdkLUIpiLa4wlo3wf3uvvbF+Hmbm7ldHT9sJ3O
x8NL8HGWLjALvXWXMZBGYAmfvzYa8tD6Syt3WJWWgAiugTI053CdTdWrJYhi
UWdrQluX5QrcXF6C3ZQ3H7ehDTj7XXZQEGA5w/62E+1/acJhmZYAiaxftEOk
+H+P2YecJiA3qE9iDC3Jrzd/l5OAE7Zf3KbQGtS+4x8FCFi95vd7iVR/5pRQ
dQkCNJitLq6id0uszufLE1BP8dBwDb0o00teqkxAbAPrIJkqni9J5llDegTI
PCz9ehBtGaUe3eBGwJMB00J6dAdLx1eHlwQ4P2ZOPYK+mPQp8KcfAR8NPF8x
o22TVg9IhBNQtyDkfAZ9peK/wLPRBAxbzJmxo0Wq+dR+xBFwyEFe8RJ6zP9K
SXwaAee3yG/xoyMW2JK/ZhIg5pYvcBmte77WuzSHAGsfJiZRtJT9vMr5EgL8
aL9T30JvxIRfSygjICnw+T8JtIrVi52rnwnoihwflkevvubNOVVLAHEirE0J
3Vh6QGTrGwFUCZLVyuiH2U+2ChoJEP6QmayJPq14/XdpKwEK3I8jdNAf5EaC
qX8QYJT7n68+2pxi7rxQJwFRn+xMzdGuui8+cfYSkA8cmtak8ffGj/3pI6Cp
auCuHbrhlJ5G/AABk+IBYk5o7gb2fM4hArYbbvC7oDN9FQwjhwlglP919gVa
R2lrY3qEgIs/khlforOjzAaOjBEgqayy9xXakeyeF+c4AVr9NJuv0aU5Vbqs
EwQ4aFYsBKFrSn+MbaGDxi2GwtC1fy/plk0SkK7P2voWfe3LYznNKQKq5zsr
Y9AJ66MbU+gBc++8BHRIYnOV0jQBv1evJCWjef3UyJLRtPaLYR/Qdoc+kw2h
2f7Fen9EP35TSfcPLeKq6JiLFn2g+HLHDAHKuyhNCtFql53j5vG4hXeR+if0
UMK3xHK0zz4j+Qq0H1dlly06/s3xG1Xo3qQr1ozoT/QtvLXo/SpahbE4vx8R
bmca0KO7TvUdQM8f52doRhtwD/5ngPntip+iakffdeYLScX8T5yN3OhEn2ml
ftOG9RJIk5nvRVd2HeQbx3rKcW0PDKJZZZdTB0cJ0M/Jbh4l1Xe/3/FKrL+L
gM6XSTRLKFeeP/Yn5/q394ukfkpqdY1hP+srHUNX0DYB2ynG/QSM3eZ6+Rsd
G9bMPITrgU4uyGgL7bRlZunaRQBn+61H5Gp4fbSrfpbdQcDtB2uylOigtPY3
De0E2Go84qFFP1wzPVbeTABrRLjdIXTuk9LXet8JaGlrLz+MFjPjefGnnoBz
t6WkT6KPfshmbfiK9Xnu8eY02vv05hRtFc6/+HMXmxrpfrqsdBnPh54LgjoX
0fTBxpdv4PnjqWuZxod2/bwz91QhATyxGYQQukpuf+dELvbnP9ZnoqT4O46R
sWYQcGXjQKgCWqvvfoTpOwKmeWX676M1qL5xuEYSEGzixaKKJleOXbIPxf4M
/8vURr/bn5x43J+A6NrZWms0i6KU6HknAqR2nKW1VyM9j0ysGdriehN+rPQM
ndjy62uAJQGymV3DHujx9bkZH308X4Kr10PRRyS/WPMq4npu2oa36B7zayxh
d3C9UV3xjCGN/0H0xKA4AVmO2YdS0N/v0fXSXSXgsdY7jmL0SrzM9jG8ftJG
9ViUoQ0l77wPPEZASQdd0Re01W1xyhl6vD5J+t6sRw+8umYvQEVAFbfdoz50
N8+CbUDnEpgb5CYMoU9y331gXrsExxIWZ8ZI9ZylT9hbtATWh5/YzKOnPLPN
DcOX4My/u6//oau9quoL7y2BVz3Hl5OPqkR23qkSN/6yCG73LX+eRtcFH31Y
kbEIzqNFZ86hcx/+9i+JWASbjVs+F9HXyIwq480XQfe8pqIoOv+b63lKpkXQ
KkjyuIWukNVN19u5COo3Fgol0Vl04r8ezy/AfRWHYwrog5FKcwxlC3DbJ3hC
C1006Z51++EC3Djcx6CH9l1YKeWABbgezyxlhNZtfukWwroAAiWZmVZo2y//
RmYX5uHMbJ3tC/SfRR1ZMYd5oJD6tycJfalSfM3IZg7IOsWupj0iPV93JRAK
c7D52Mc0E733za/7JVxzsGrP0F6Atuo4dolyfBbGUi9F1aJLsn4Zdd2chUF+
u6YGNN0L2zP9TLPQ+6WcrAW935k/cGVpBtp6pJ90o8U/2Lvwh81A5R5drhm0
kAZzCUvPNJSHpGsuoJMVE/bXJk1DCfPPwGX0d+ny37xW05Bz2eXPOnrhVxj7
ZappiDOI/LxXvUpE79CaSgDzFET9Gl6hRR8oEZJjGp+EcFe2M/+hxZ9WL5Ml
4v4qIs/7KLqk39Y2jnkSXL41KVxAG/DX6vNTTMD53yNXL6JreFxbJkvHoZ3l
11k+dKasjWOa1TicdTr69wo6bSj/KFvfGHzn0k+QJn3/OBwRDxgFG1VHPzm0
/o2QhSHBUTj10t9WEU2eXctyamAErEfypFXRCUZBx31OjQBT8I5VQ/QN5c+D
+gxDUP2ZbtAU7Rz+Il/mxiCYLLDVWaK5m3XqjQwG4PNt2SgHtM4Q2eehjD7Q
XY+86YN+Q1WWH3e8Gw6czeTyRzv8Z7bUK9gFxQpfGAPR+5RpOCoUOoEmfWo+
Av3BR0Vaxe8H5KrjdRfd8XFYN/FcK6j5ij/PQDeM6OmNqLQAZZGKQTb6SVe4
gfyZZlA56HqtGD3/MUrR/1wjUFwPZitDB7Pd1nxYVg8ZhskHv6Crnt3ZMNf4
BmTV3yfq0FcPr0Y8aKyBNGK4uRF9rmTJVTLsKygeXy1uQWe5fCNvN6uGJBsm
/270sVFp1b8SlSCfwGnXj7ayDqlhkPwC680iWsNo5ZuMXo33PoMMu57ANPp0
xb2Y9bNl8Puew6l5tMXqbJ2M1yeIcfPbS6DH9i3dDPhXDCt9uYN/0E5B1z89
OFcIUVS1dX/RHs6OCwf68uE2f2/ONpqFvG7sXGweRPiTee3WqBJpefbo+99H
OXDj038W1GgZ9hOnd9/Lhvmps6r70bl+O7P+U80CEdE73AzoEyO7YnhZMmDW
RPPIUbSSR8NFgecfICjSaudJtOAeOK+ymgqTPyO6zqKLvPw8m5iT4XQn/2EO
dEPoJm9+aSJoFrUqcaOLdTI1GUzfQ3SkSRAv+u2WnWYIXwL0Ou1pE0Tfvfzi
5xhtPDBoJB64ig71DlD+9jcWlERF5UTQTI9oO66uxkDzLvtGCTT/9782cXei
gGaajvoO2vAlxXftpEiQqs+SvItuY+GWomOKAK90mZf30O6dFUrbSWFQ7T9d
8xDt+kLc2U86FHZYvNiljnZUl6QToQyB64qnbmqh08+xdWR2BEERg/IXQ7Ra
cuDRoIw38Gv957YpOt/tofT73ADg6X993QpttbJb707QazAv53hmi559GZN/
YcAPMmJrPzmid6jFfvx34xXMumlvPEfnvF7PXqv0gXNPtoVeoO2mbp00V/WG
eHbBglfoM6wyxRnNnjBE3b4agL642SMYneIBxxZNeUPQrzpWzikHv4CHLXst
I9DhXGR96W/cITQnKSsaPf6budAuxg3ag28sxaEDZJ7eyyp1hQO2g5xJ6KzH
bYTStAv4Xjn8IROtnUTZHtDkDHXHc2Zy0MaXuWS7LJ4BJZnsuUL0IWq2wpsc
TiA2OqP7Cd14euuy7boDuFR7JFagP0gcnz7cZw9lSczjVaT18Kr6+UyTHWy8
LGOpQ/8n8/lQQ7stWN/5FdOCLgyEZQsaG8jmfjP4A80nod4qfv0pLB7kPN5D
Wj9MDEU3nlnDhdU61QE0bynF2eA6KzDo1IkcQYew1KVbnbSCpCKyngk04xdZ
Om5XSxiPjGKYRQttqAHTggWoa/wIXkFTujjpHBgxh7ei5u2/Sf1ylZna1DOH
7tM0h/6S1t+TYrlPC2ZAT5kiv432aPwdZM1kBgrTYq93alaJZMScnLl5zxRe
1w993432Y7XvfhxtAo3pjjQ0aHfjjo5dK8YgbpHrTYeuYVH+eqHcCF4oytUx
ovsFU3qM+Iygkn+O8jg6cMuXPSfPELYZvG4xozsD94/ZXDeEqxssL86gPcMS
e6DVAOz7yyvZ0fk8p4UjjQ2goFxlBxf6Z25ICeMBA/gZ+xt40AyKRi9VP+nD
RfdAZwF0xZ8LKxSm+nCU8q+1MPpmOvkkzwV9oPTWNrpOmv/ukSlJQg+WqRsf
30Afev7OkKZED/r9+ZRvo/fM0kWKeOtB7cFoWSlS/m3clbmP9CAneNctWfSH
W5brvIJ6EMVgekWBdPxZ2/s39HrgFdl56T76IXUFRcKaLlgeh3Mq6NK7utdh
WBfUYpNPqKN/GHY3XW/UBfHTB+i10DQXC6tJ7zd4kuyoddHW3L9PDGTpwnH2
kR2GaK6Hd8OFUnWBKl1yzQS92aImZpWoCz+5chYt0DxrN4+bowezmSaeoqkP
07gdws9/43PvsyfV02HrkAjGyyuca32GvmsWIDZUogsxwkp1rqT5CqfndNbp
gk9ZabkHOus3rSFtry48FTmT741OqZ46braoC5pVfh/80IZxmsEju/RA6vbv
uDdo8X1zWnKn9ID/m3p4CCk+WUp0/DU9OCVT6x+BfrvUqPEV67e3mdsjGi3/
+jVvvIseDP8gs0xED/YX5fI36UHDAwP9VLTGwwtOlWt6UNDbqp6BNkg3b84/
ow+vhuOl89G/ythsnT31wVab+kYxuo7L+z1HiT5oTVoJlaEf90zMLy7pg9D8
zTNf0fXnONwNHxvA2J/JrR9ogWfDIhdUDKHJQe5XN9ppPrv9eZQhFP0rnOsn
1eMJJZ3KsCH47/TuHkeXX8w20jU2AuH9HDmr6L/PEp8aBBvDmcCglDU05Z2D
iXYjxnCAfvPdJnpV8VJ6JrcJTDB996V4XCXC1qXmZNVsAgFnzZ7Qodum7orP
HzWDqWu5jHxoz5EwwbpVc2D5j+2vIHqrZreC4WkLUJuOHLhC+v5ZHoM8BQto
DXSLF0NTXX92USPXAj5N3b2giD6kGExzyNkSfpd+pX2Afv5DT53IsYSLgZeX
VdAv31KF105bQuJV5gIttEPfQk3oAyt4/YYAS7SM2YMIdTFrqNfVYbFBR+6I
/P7e1RoornZTOKCvK1aBzhdrsJ+s+OaKjvE3vvbu1lPQvvJa8Q365zLsUdW2
gXcHdgqEoNeZksQqP9pA94QNYwQ6zaiOUN6ygTsB6gOx6JucD9jc421BcIJT
L4s0H+Yvafv22oNlSZxkHvqF+NgEp5E9pL+mv1CE9iow0rFvtgdm4X9EBfq4
V2wxR7wDqO23aK9Cl+m6a40ecITQ8fH8WnTEZviHJ+6OQP260aEZXewxf9jD
2glu64g8aiflM371gOtPJ3C5nAdd6ErJZ+G7bZ/Br7G3FEPojps0KX6vnGFI
yMh/EU2+Z9v8t6MLMNEOma+gvzjaurS1uIDSmILib7SGF2Xe4jlX+OYnzLiF
fqZ0CzzGXIFCO3NjhxbevybnFu7edoPrQiwDu9AVl3e92pXhBrmje+L3oROI
QdUBT3dYLHz24iBaOZRHQm/DHc75LevSo3U9c4bjLF9AtGAPx3G0WF413yFL
D/B6lZJ/AW223eRD5HrBfYbE+YvoXy0BW7OPXwJrfNxpfnRODzM1OaM3fC6M
fHMNzcrCmyv/zgf8b4TViaK/rDfkPTfzBbXvQdu30BzXlZk/Sb2CtdFXJrLo
l307i2KZ/aHGxPu9AlrQblvC68RrCF7z6LuP/tBTZrvxXwBcpH0uqYF276OR
/XDpDWyFO7poo0um7eotGt5A42m7Qj1SvB1lLvQmgaB/2eKMOfrBvtMKg9+C
QKDaRM0aPWfymIPWMxgo5AyD7NC0x7jsL8mEQKyO9g5X9OMvx6i71kLBdElD
yAO9s2bVpGg4DK46qJl5o6mMuk/KdoRDz+t7A2/Qx3joDRanIiGFSYEuFD1N
6WPzfXcU2CTKSkeiC9e+3N8nFA2HPokXx6M3195mcDfFwPCtm0QSmlebrezW
21jIbBFh+4B2S7diOKUSB1KTl0NySfnBl+T5jXhgtBBoLESLU0XbvhlMgMm/
PDtL0ZUx0T+kW95Dnie38Gc0yw6u1rOtieB28IJFNWm8+/1pN0eTQD7qXEod
mtC9bjpCkQIn2M4MNaJlwtoU7wunQsnVE3c60GpS4Wvfxz7Ay1qmFz3o3P5s
glM1A+4rMHwaQD8SMxhkn88E1oH/VkbQHYOJyWYyWbCid4B9Eu2x6zxHy6Vs
+LxCozmLPvBc+9ozthzwf7YnbBH9g89qcpArFziCyHf90SL9fsyg0TH7fNg4
vn3lL6l/YQKygRUFUJfy13Ibfd8i5ujfE0UQyruWulMb90epwsPJEcWgU746
vBu9u4WC7DzPJ+CRXGagQS+zepSrzJUC2Y8F2QPo1e2Pntp15RA1M1nKiBaQ
rTjL7/wFDK3Hfh5DW3eWdTVnVILQ9tB5ZrRzmVxZ2J8qoPTpf3wGfdDKJ+qi
+lf4QdcTzo7+vPd7gst4DcTHdDRzok29qYSz/erA/HwbJQ/p8y0KsRyP6oFG
pMFaGF29OD8a+qwJXhoFa19Hf9vYPMR0vwUowh4p3EDvNX/mLv+iFVwqz4re
Rk+b+FrE1LfB34Ulbin0jr2hu9rYf4DNkeITsujNklgn+vgOWLnptk8BXezo
OlrA0wWzb+nmHqIXMu6HGQb3gm7tQM8jdLBvzp9vj/phdCWp7jF6VLHd+8bF
QeiRvJxkQJq/Bstl1rlhUHpKHmKCXox9+8ixaQRaYhvcLdBzDhXODGmjUPfn
0WN7tKjyJN0RsXG4eZpN/hla4+tiWvzWOHyWJa67oru4L170zpzA86WY0wN9
I/X9bWrFSShMdDvmjT4npOmTOD8JPK3S1H5oPpVSnnXHKcjcpNsIQA/46QsW
75iGJMXkrnC064KSw8Of08Dy3LwmCt3NN04eoTkD79Iu58eijXnFyv7WzEDI
jsbAFHQaxddGQ9dZOMAZ4ppOmm9CTKRt5yy8UlY3z0JXcFQUpp6dgxcfiTtF
aK8cukHykjkg6yu+Wop+kh7598e/OXCidOf4jAZmBm3W6/Ng9Yh+Tx3aL9FS
5Fr+PCy+HPzTQMpXOCLNbn4eDPOSJ5vRNuUZYYeZF0CLWri6Cz2fYuhwzn0B
BgV25vahuenqTs5mLYCKVmPcEGn9UT83TetfgLvF6s+n0ByL7+/Hci2CiJ67
8B/0r0tb49wVi1AaKMP+F61/duRu/dAiCJXTM26jDQwX0k9uLwI3fcovSp0q
kUsNDAPCwkuQJmIxvhcdPXyl6Pj9JThrLNxOi5Ynr6v9Zb4EJ6oasw6jLXOj
VfITliByMSSGCX2wrakl59MSHGbS8D+Brqcif9natgS0FstGZ9GPY/L1w7aW
4N+Jw2wCaHqPwz+CzhJAQ6ZvKIz2iK6/IXGRgGMjxRnXdUjvz90Koy8TIJzw
iE8cfbb3Eq2wNAFSLz7aSqO9vAWDvRQJePhkxyc5tEjHz6fuqgTYsSWKKqNj
DSHyjSEBXlR/Xqihf3K9YE21ICB0RqJOE52qmxNpb0dA/od5WQP0/awSdVkP
Ala4+dQc0N/jruiQRRFAftAzxhm9lkKueySOgIMrXaNu6Ec6SYUbiQRczHM0
8EUvsu5SPPaRAAj5nv4abbEzw0wjlwBZm5NEEHq0/98L80ICTISqbKLQyZIS
gTsqCHA6Ql8SizbqeDrkXknAqw3df+/Rx3bta+v+SkBa6d4XGaR6N7rUbDUQ
UBKtVpuNljy5u7i1iYBvzpl7C0j1DL/K69hKwLSIwptyUv5MghfudRKwxvz+
RyV68FOGhFc3Abt3/maoJeWbPXI+qJeAw+Piqg3ondJ6r+z7CTj7NeJdM2n+
fZVHrwwSwJ80N9KO1r94xaN7iICbXtfOdKPpUpr0FUYIUNJ/rd9Pik+2pZk6
SoC25MiHYfTU2PrOwTHcy53nXRpHcyrm9RPjBLhRe/DM/P84ufXoBAFv5juf
LqDHN/SlcycJiP1+rngZPUvd0q89RUBWpsPmL/TSP6vYVXTF60bYQJMfD96l
O01Ak/kJ9y3Scbk82yL04F3zGvInuL9PXVcnvW9Y4Kncsxut9EXjKPkMAZv/
0d2hRveyGlBv4HGaX08C9qP3My95/UAf7Sxs/w/9vFh2/A36fOEeBkb035Lf
ljxo4XBVlWNo941h5wKcj6R9RvQpdOjstuwJtLLK9jArukj/xHlDzEf/yl1W
dvRsa8/dSMzX9liCHifaMfMf2Uesh+e/1bRL6LWtQYsUrFfo4O1FfrREmeyA
J9YzsSL8kjBaTNfdWgrrnRc7a30d/Z5PSfcn9qNdy//vbfQoZ87+39g/ntC5
89Lojm9jVMp9WN9vEipyaOnlnMXYHgLkLu4sfoC21Mj9N9VBQKa25rQqmj7V
WWWynYB9YWUMmqTPW1092IjrqeGfrY0+2omd6LvzHetxqSPRGN3uJHRgtp4A
bx2eDnP0yZCuUZM6AsQb5nntn5DexxzyulBFQFX442VvtPPymoEnrn+WxvJT
/ugc5q88mnkEuG4flQ9EDxnrZjBn4/mj25kZib4pmRSsmkbAJ15p4w9owcjg
2tS3BDDppbz9iO7Sy66sCCPAPnJXQy66x7phuTSIAMEdn9lL0bd4eeyMfQnI
beKbakSzturWRNkTcIg88HArWnFchpi2JsCCf+lWB3qfndzlo+YEcEelvh9A
ZzBWmlzSJeCDwQmtRdL8rMfTTtwlYG+045sV9GnZc5dC8Xpk0NL9+Tc6md7h
6MotAtgEg05uo7sjUg7fFyYggYJqYL8uPk+zitnUMOP1ROgJDR061T7q3MOj
BDw2qrzCiF6ziGz6TkfAyTanyFPo1kSe56q7CXgbs/zgEjq+OJPxb8cSBAn3
tSmgi4zXpBcfLEEs7a6S++jrt7Q8D0ksQfooV5wKWqqqmO+X4BLU+LiZaaE1
bLzXlg8vwVovO40lOtKXpjS1dRF2fVT8+RS9bdV+LgHvF4fcn/XaoyX7Bxbv
ZiwCB0driiuajezYz29ei6DuaHfrDfp4wDnLTaFFMJKLvxCCfiDK1G7Hugh2
pxv/i0ArnEiPfLd/Ed40nByNRftJi6YMjS9A9dFa5yz0Fe8ugsJ3AdhL6Yua
0TpMqV57q+dBIABi2tGKchqdXKnzcEPHwLOLVI+78lo9fvOgRlOmNISWVpzO
y783D/5qOsuL6LDB/NlLQ3Pw9qJ/9wr63yZP7cXPc5BCUVTxG31WNN70bewc
fEmn9t9Ckzmydb7XmIPVzZzztHpVIkfyM08dxPv9jtb+g4fQhakqwevZs0Cb
SLlOj7bxdVQ47zcLbHdUao+jrycQ2XKis6ASvUOHE+3/rs2JMnYGdC04pC+h
3xxJ9A14OgNWt+7x8KN/WHquXpKagVcLKWTX0GpPY8qjiGmouCYfLYPWSXBs
vXBpGjRryXvk0Vclwg4JbUwB2d18unvoGwavUga/TAEW6tUjNEcy9UKNzBRU
+ow7mKLl1r/8UJGbBC26sAJLdFZz1/co6kkgfye5YoN2epT2ZP3rBIhlZxo8
R0fd3/E+j28CqrvslANI+VRPaa3/GQOdxxzBwejbbb/kBuLHgGJuoDkcPZVp
kSwsPQa3tm6Ix6EtT2nKHwsehRrWfQI56J+xxjp8u0ZAN7PCogAtrBvg/jZy
GCiFLDNK0BHvN6Tvcw6DuHQXaxXamZ5KTzN0EOos4v77gU5/bcbH19cL+n8V
5brRrzY8E8gneoDKg9K3H+0TIHdYdKEbJMONyCfQ60Ijh1Q3O6G+nH/5Fzrv
TjxfEGc7GEpMX9hAL1Ev3xy80QZ72yL1t9BCO2Ui7j5qBemJ7SFK/SqRPw94
49wlmqGRur6JAe11duRhMO03MA5x2nsMvTMkZGo8qRZoTnLfPoUWlnO/ekmu
Bu7wBJedQ29Qv/H0aq6CxU+31y+gO13IjbmSK8H/1jrfJbQR+UHz//y/QJOy
evpltFB1zVD//gowHT0wfQ19XFxmdJC3DGiNq07fQLcG1v8JsfwEmb+eatxG
J5H9W5mqLwa55+feSqG5XDji8q4UAUHV1ymL7q4SjO6pKoCAQL9DimgYiXDg
18qHlsQVb1V0VDPn1MmBHDjRYvFMA+0wrvDIvT4bjDcIc210nOuGmX9tFpSw
muvooRUuEXkjSR+BSm7pgRH6xeVet6pefH6zN5U2QzP4cZCJsKfD+4SF61Zo
dT+x2xMBaSCyNnfGEW3itE+BNykZ/FmMjjxHPyieFpe4mwT9MrM07ujLMj6v
1A8kwnlbAzIvUrwApRbF0QSwi5v+6YMOiuS88V9NPNQ06E35o61DgTO8JA7o
fk/2BqJn/zCaz5bHwkepiS+R6BUWU6r8yWjYtNbJf4cW+LkNgWJRIBUzlhKP
Fl3QNpApjoTwb1pRSeh3Ysd7TG5HwOTPkddp6KPkRwpDZsKA78Rj90zS/P/4
dNnFhYKbxLBNDromNneu3zgETkQPPipBBws++xN9OQiMax/dLUfb6MV5DAgF
Qsly/81KUr9YGdOeiL8BqmNqQjXo3ohNb2mdALh/u4+jHm07GjNpdPw1vDdX
OdmEvjgF3um+frAS2XOoDW1q6kzdcfAV+C91rfegc7VkvG5oekP/kQcLA2jp
rkzBxTMv4fzNzuERdLEhBEtueYKd6b0fE2hehrunrkx7QE34j9oZdKzDad2c
0RdAV6X4aQF9frFsIH/eHbQW2jKX0b6uIRX3drnDlmhryDq6dGoAttRdQcZY
3vsf+uyR/mzTdy4QGdrstMMA+6XdyxzZ9hymP8ua70K7ZHzzaHvmDAJz37X3
oKOim6+KXXsGL+jvPNiH7rQNmsrZ7wRt0Ch1EE3/7ncp5aoDmAbXXzqC/mHx
z4Fl0Q5KyyXPHEcryCyMbu2wg70zdYzM6G+frAX7T9uC8n8SNGfQcaayDtMK
NpB0rXb7HPq+5p9dj/2fwqre7Z8X0NOLrJueHdZwI/Dr5EU0nbZGzUc2axic
rPouhHZXDlpwn7WECwfFvlxFa564zr1bxRIcrlTmiaCnhCpiL7dZQN0T0ZSb
6GHZt7eiFCzgcMDntxJoLvK9lKW95qBTAq9l0E/SbHzZDM0hZ7zcTZ6U/55S
Dzsyc7hzucxAGe1fPMPzzsUUuI58zVZDm0aEVghXm8CB9cZ1TTTTZKJoJZ0J
rHT/EH2C9tW/dtTOwhh+FPV7G6D1uY8X5fQYQUH4eKsJeuRP4mCjjBGE2c0f
sUT/7j/Ry1tvCCpCm6kOpOM7KcqqRgzgKiPFijP6Mq2c0S8HAzi+Ri3sjg6i
c9N4fswAtrr+c/NCG3l8j9n8qg/DhUfrfdF8zFtBtLb6UBl2+lAA2mlXSPBD
bn1IsOVQCUafYlDc7b+oBy8e8MaHo7df0xlq5OmBruCV2ShS/cxe9b1w0QMJ
BjGeOLTz40NF5Qp6wP5HyiER/TSpoqvpvB7s7VKoTEVXKn485kilB/MFKnsz
0UWqt4dfz+lCU6iWQg5aS8xJoLddFz7aGEYWoK3s7vJyfNGFgPuWoyVosrgx
cuVcXbAUcDhfgR5v0JEUSNMFpcNullXoa6qsfDGJusD/27ukFk0dLHjNFH24
8w15I/rA+jH556m6sJYfIdWCvqlOfzw7Wxd6Q+ICf6AXCyPNx8p04dPT1N5u
tLeBU8Dv77oQdS+bZQBduHg3qXFEF5z5iw1H0IxqL+5IrOuCJv2XnAn03NbZ
cBk6PRD9Vbcxg77el5xXxqMHLB0tNxYNSL9vJbX+XEkPKPK7fVZI62vy1Uk7
ez2YDB5u+42Wtmhz9I3Tg1rraaa/6J0MZZYxjXrgw7eWttOwSuS/RGEbTQ59
MKYj+7kbvYeWqO5R14c7q7uv0KAvpbDLzwfrw4E8hgY6tGOYeKEdlQGE8grO
nUGnVjiWvtxrCHb/Ae95NM/jSyun5Q3h4c/bjlzo+LXx71FhhnAs9z61IPpf
ZUt0F4cRxPPYcEig89Z0cp/pGUPmpXwjQ7TQD6YrzqfMYEi7LsYUfZjZ8GSI
oxkcCO1rt0QfP6L+erTLDKw2dlx1REfeqj14VMochKpkaV6hzbQu9GrRWoDB
r8ciAehu8R0vxUQtIJLtqXUwOsaDlmvR2gI2fd/2R6FFtga3GwYt4IvSdHoG
ekprZmxXuSWseP4dzkb7K0Y991uzBNZiWvoC9BHxmQ0ZPivwPM7/rBzdKx63
p+yjFUhNut5pRrsvWi3EFVmDI2OIazv6o9ej4lPb1pAulZLfhV7vjp/1FH8K
+z82HR9G031jrrMZfAo/bI8uEuhrA5FF7OdsYVcaF8svdBTV+a1TrrYg0C96
fx3tYXyF/F+/LYSL6JfvMMLxLT7LbkfbwTdLx5Vd6B/aXs62O+1h473/2b3o
5qHKFDtje3i0J9//EPqa5WOtZkkH8L9SV3kYPXBmd4RnuQN8Nun7zYR2VOB4
6CvoCCxtOzROo0WZ7pKrCDrBZKQsNx/6z4dr3Z+snYHh+2NtIfT61qHvDoee
g8S2ddhVtKvBBnNAwXP4oP12+yaa3C+s2c3bBfpDMnkl0Xsi98TtmXQB2rov
enfQBnceOBredgXzC9PN99At/2lfd/3PDeLU/+5UIY3/vik13sUN2gJohdTR
Mk+yqK1X3IDvF1+sLprO+arDqQl3WC9zNbdFRz1hvcBL6wndAY/VHNFLZh/D
vkV7QoG2qMRz9Ffurlw7Xi+w3rPjlBc6/Tz/EVXLl6DYP0ztiw5l57QUOOYN
PB8///FHx4Uz3HH87g2EkktzKHp3qaf6N3FfaGbT/BSJviS+mfce77eZG5D8
Dn328Kk4//FXYBy77ZyEltu/d7djsj9IWw0ZpqEZqh2pPcNfw/nbFfcz0Z3U
suIPpQJgas6Zq4BUnyf0182U30BNuTpTCfpRIIsIw8wbeP/mOmU52ugDW0as
SyBoCW4NfCX1/7l+3OTXIBDdO/jtG9rzCaOQg3UwnBooy/+OPsknxx3DEQKD
bs/8OtCMjQN20fmhUHbvkX0PWnsy0crPOwyizl17MoD2buqNuKofDipNm1cn
0Eeq0z9bS0TC5bj+czPoA/v4dQyk3wKjdSndAppp/bPIb9Uo6DjiNL+Kvitl
vksy9R3kzat2r6EfU3XWLE7FQGDFlepNNM+Kjeba21iQf/L3LYUx5m8jtFeW
Kh64hfq8qNCHLlfSj3+PB1rqT1Y06G9b4zsy3iVAY5aDNB06fOpxzYJOInxw
VxFkRMuRG28fUUsCn/vCp4+h10tavo49TgYDdqb9p9DNc+VOSrYpILG5vnEa
neh3782r6FRga+6ZZEPbXXmlUt2RBpTxxW0c6Gcnk4ZlmdOhStw+jRcdGBeV
fnMtE+KZHoYKom1Y56cdxbLAZUHI7Qq6vYlfuoEhGzQ+M5oCukidi+vwRjZc
D1p7KIaeMdxqt5/LgeO63bfE0cqGswLcC7mwKVR0SRodkyIl4EeWDyWDtnsU
0Qy7uMsktAohIvvBr/voWO5LZnvyisDuheCICjq+lSpE9EQJPHjA8F0dvdE7
ScGQ8AkEzv8p0kLvO/BQfepmGdD/63yviy6kmGSRpayA1eaCAEP0oJ3Ua/qn
nyH7qY2+JRrun5JgCaoE1q3BFBu0dKTQdvBAFYR6is84oIUWDf1O3/oKVPuz
2J+juS/nN1c21oBDGKOhO7qyntUpw7YO5k+6pnmhNV53KmpK1oNGysysLzqM
UnJ/wK1GuFlcYhSMrolRllPXbYEC0dPp4eg9krUX/D62Anu973wU6fN5k/I0
9O1A26dmkohuWomhChXsBBftrxmp6AzjY27wswt+znEuZqDb+qhti2p7oHtz
y7QAzXt/lawtcQCkPPQ+lpD6R0Tt7IgdgrJ9LUvl6HsBhRRqjcMQfyLOvJbU
L58LIjezRoEueU92A3oxgoLRKnAMvLgtl5vRT+nsBBv0xsFYRMyyG/3o1KdD
4zMTMFj3IacffbysYoYybBLu3qX7OUzqp574w2LBKajuceKdIK3PBaea9sYp
ENCasJpBG7Y++Hf1wTSkzN7JW0DfGXw+1ds1DUxWBavLaOalQH1vuRnYdvd6
uoFedjPde4VtFixpiPwt9Ml78Pr9y1kYD1b+TW6C9Uwdej83Ngt1iey21Gi6
IOvbHD5zIMwVWLgf/a4+IGhf5xxkFGz8+Q/du3nxU8LxeQisbbA7hj5hILTj
Ztw8UMjzFZ9Ct+r9cRgfmAfb7qh1VjQV5VlvPYYFUJsxceBEW97r0/vtugBN
Fp0ll9C55kYaT3IXQHTj+l9+9O2GnRbOowtwlvqA03U0Q/nR5NvCixAeZFd6
A02f3655WXsRqI+NbN5GL4/solP3WQTiQs4zObThST6+5PZF0MpnKldEq11p
4Pv7axE6rrlvPUCnX6aqHj68BCWySs810WxWlS/TlZbgQldphQ5a+eI85Fss
QYzGGTID9Ply6rJgvyV4Yf7bxQJd0n6M5UDlEtwJDHdzQ7set6ZI3k+A6afv
Dp5oa/f97B5HCPAfJ7fyQVddmftDdZqAJgET7UBS/pSzK7T8BCxqxKuGmpD2
6+/vh10jgNa7SzGSND6H30DrLQJk+0RvxqOD3BWX9e5hfArbq0mkfvUp2Nap
YXzOdL409F6VVLoJbYz//PCZHPSwowqbqgUBcqxzuyrR201yP829CTC/c2rr
K7ogSe3OjD8BATb3fn9Dd9PbaF0IJqClrmKyFX31u6074zsCiOXVwQ40Yzef
eHU8AQeOnu/qIfVTVptfJJkAeZPg2hFS/zL61DM+YvzQbxUTaHXVj72xuRi/
YqtwBn2gpWePQSHGP2iQsox+u3bZwbEc4wu/i/2Fzua7GVv7BePrtIevo1v+
aojOVxNwt+Ca9w7TKhGHYUu5ynoCLIcsXXeh70WZKD39TkAgVYr9HvTCthM5
RQsBOZcGLPahGfZWHTJrI6BN5ZDhQXTLD3Pewh8ErLiLa9GjlTek9g10EnAo
w0nlCDpUQfTGSDcBCtuTUszouD/XmL36cbxzx8TOoDmUVhbYB3G8u3evsKPF
NOZUMoZwPAdPXk70sv2ZxYMjOF7CJ45LaAqubBblURyvkTjNj27bprRwGcPx
fp85dhndR+Er5ztOAM9JVbpraIO3f8/bTxCgKBFAI4q+1S5rIjVJgLXFV4pb
6P2nNpy30cGRG5sS6N3zaxXhUwTkVXH/kkFrM971OzxNwI95nQV59NmE1Rv2
6FX6yAkl9AslI/4vaDpoHlBGJ/06UbCI5tOn6FRDfziRR096H6H05nKTJtrK
6+G7v3jcusS0RgdNNboZ2ocOHkso10cf5d26FY/Oo+kpMEaXJDLPy5HG56f9
aI7urm+sGcf5raqLJVuj/xz4d+gxmu6lXYwdOuh1B9VXzIcvOyPMCb3rOvnA
AfS93tHXLmgL88Gqm1iP6nunrV+Q6jvIFfcE68XXqq38ktQf1fIuM6zne5n3
V1+hTzE6v9HGetPVjZ8KQHdRvvklgv14IXZmVzBasVfoLNUwzqf8yUwY+uO8
5K1i7OeP/MnsGLQSl2RbTx8BNy+xhSag3c5cs5PsxfzS9RyS0Tle2c8TcH0E
JUzf+IjOL3SlZ+gggPwkO1suerJctPFiO66XSAPqQvTTbh9BftLf67yZbS9H
rxb9Mt1qJKCShqOoEm10uVSpCtczz0ujqBo0m87Qaas6Ag4+n9dpQvsM9CQE
VeH5Yrz4awBN//5uUncRASLTXL0jpPW+d9D0Vz4BWdpm5RPoHYu5fP9yCHit
QnguoD3F7yd+T8frh8QKwz+0pkcRvUUMAeVVPJtkZrifSDrUP/6WAC6wGqZA
r10+fkssnIB9AqspNOiVn+l5FQEENJ7+ffkY+pn6yxd5LgRcjRE4cQp9RMl0
2cGJgHQmW3JWdDlXlgCHHQG+B9fqOdCxMkJfJMwIkNpeV72CPiN5utMKr1cl
DsIigJ4ws1h/8YCA878dWMXQ7pepCpwVCNiz8HdeCr39MPQyhwQBdb3/nqmg
bbwsHmnxECBesCPWHn3toF7OIXKMP1Xf/Qy9v9OmadfvJZBlDD7ohm5c85JL
nFoCJYez7j5o8vX3+0/UL4HWdWndt+idnPQifb5L8MSMLiaGNH4Te26E4xLo
xw50JaDVdOXO7TdaAjNyc8l0NO85k6dMkkvgVBN8oQy9pOP96PWOJXD58+jJ
F7RC8/r66OIiuJ9je/cVbcZPfWSsbxF8fIr3N5HqeTTdcDRvEcJkB1cG0XnL
cVc/ai1CTidbMZk57hdCUml7PixAwe7lZQq0XnFr35GgBSgWKjm/B+1Rc71t
0n4BPkfKRB00J/0/hhNPmG4vwHd1i+cs6BYDy56w7nloeS1cdBa98+qJ8JlP
8/Dj887l82gvAQ7uj+/moZclVIsX3dDx7piX1jxMT5bcuom2dKVS/Tc6B/MM
L5wl0EOe3LMuX+ZgSeJOoQya44eJ+oOYOfidNnTuHnp361L+tPIc7DSjoNFF
763P2t5dNQuUsd9vGqIN/RZ2+72dhb2toc9M0bfmaGUErWbhAC/7kg16/AE7
x/DJWTjx506bF/q21EfRTJMZaK4bq/RFO31uGysWnQGXSPvc12jH8l6TZroZ
GL2WGByGFjMwefuncBqSXmzeT0YfrvuhLrY8BQ/uB4p/QPfpbnIml04B1blz
Qh/RzIJWV795ToFhg+KRQrTvi+/iRximgPvQh74a9KrClf9enJ2E4TGRxnpS
/QMpWO0mJyAwv7O0ieR9+iPl7ydgVZn8XSf6crHqJ4pjE1AU81BzEs16gDkk
4ecYGFgsyc+ir4pLZGi/HwMmMQ/RRXTzUfqdqwpj4DSZxfIb/f0G1axM6iiI
cFJN7LKoEumpZsusuTwCy1vRHXvQf6ptPi904f6yhbdmH7rQf2/qJ6thoLDW
SKZHNziq6xyTHIK6kgKDM2gnJ4WJ9f4+sH8lo8KO/nvYnPfKRi+cVx+V4kT/
cq2V1aXvhVc7aC/woz/RBD2ZF+8GeYknizfRmremWzqzfsAOpr+DEuiohIUA
ipZ2yJkLaJZB6zlWvvdfaQO616VZSujuS/GneW+2wldNhThltGi95EED6xaw
4Zl+o4a2vhjm/EipGbo7/rPSIc2n8ijvD7lG8E5O1dZH28XuyZ4argdhe1Ay
Rl+o13xk/PwbRB0z4rdGdxi2JqZN1MCdRbKzdmijJ/ZurzK+wlZF6GEn9IGY
j6787tXwWLvyjzu6rXonL+eDSkiaHb76Er3ZmP9kFr7ArMW26yv0paGou7GC
n8Ha5SpNCHofkzPbRkIpFO1WvRuBHvn26RDzVAn887cPjUaXKN7g/SNWDJ7R
BaeS0Al20do0twugnrXjSRr6aImS2vp0HuxP/5mWiR4nd176HZsLSryHiBx0
JZfX6pRxDoSXXOQvRDdxxUkWSmfDgKicwyf0oNjbCeWrWcDyzaSiglT/5FCZ
EMdM+NCVJllHit/JdTJ0MA0I9W/+jaT+iZ38fvhKKvBNTrW3oCc3vGy3spPB
3oTySAeaTvSVbr5oEpSvsqr3oG0LmdmKp98DuZNYwgA6uj1oLSoxAcR3ak2P
oBkvUhrvto3H/ViM5Sya7DaThZFCLNBFlBUuoufXTtiy5L2Dh6f6N1dI9W/O
/nx2LAreJW+I/iHVc3fFtQnutzDKdcTrL/psKLOGU3gEsBUINm6jHVSURM4d
DQfja/cPUlhif8/8r6L7jqeqDwMAjpIQKkWplBEtWWkoPYhsJeMlJfOa2Xtl
JiF7JCLZKpKtbDKSGbL3HrfsEu9z//x+zr2/8TzPOfece+79ne52sYIoWJUL
f7UPfflMCX08bwQId3wc3k/yH8bj+2jDwf1+6+nDaCZVCuubm6FQPbJochRt
SLHvHcVmCOw1pss5gY4o+HLgMnUIyBPPr7KhLVvng2OVXkCog6wwF1r4ddPe
sPeBwPLUr+Yi+pXY1+Ov8/xBiy6VWhDNlyvHqf7gGbyNqFG8gn6nuMzFweIH
08fGwq+TxqPtFx897wsX3pL/BPTf6P1KD9t9wOrcKVYJdNChjOfXGr2h4ONN
PWl0c9Cevu12L4AKl4W76Dur83UUjJ7gIxUroIoujR7Jlpb2gPrvRQ4a6MI6
q1rqw0+ATq3780O0grygY8NHN7g3sEquS5of8xzTDQNXiNI/JEVAB+REhC/z
uEDfnECgCTq/Q84mhMYZ9P9YMNmQ5peknOH8xwHSPV9oOqDF9/msONM6wMLe
94ku6Hnz/O768/YgENI08QTdI07LY3rfDuyZZ8/5kN6/0nbAKcoWSl/vtXyG
Xr/vb3tyyAbIuLjzA9GU5qdNQgRtwP+SPkSiQ2mDx/5sWQEr/QvLl2jm+KAM
FhsryJ0qfBOPbhsYkDz42xJuV460v0HX6N01V3eyhN5Y2t2ppPGLrXNY77UE
c1shoUw0Xs0HdolYwC7FR4QPaEmhzdBMR3O4QP6pvoCUjyiv9zOHHkNFb/9m
CVpDnrph0tYMVPL2nC9H8xR97fs1ZArTQXwPqtEek3n+Fqqm4GZ4P+gr+oTr
nzddnSZwUMynrAntHRrAlvTQBFJZPiy1oO/ZFM/8t2QM35vJ7/Wgx00ZKuvP
G4Nu2nnvfnQ7V9i1oh9GsOahmjeMljZ4t7L11Aie338yMY6OO6vvBmAEJy9l
MM2Qxu+0tffStiHk0XVILaClMvreh1YbgvTUluMvtH0D3Z2DwYbQX8GVuUrq
//Hzv47ahmAZe7dvE/0vkDX2+RVDPN4779tG35QQzaY/ZAgxCskiFDZYD8rT
JR2rBLjA/d18D1rNRkk7o58AlWQbCTToic3JWJ16Aqj1srXRo//dyfHoKCLA
7Cc5CkZ0wlRjR9d7ArgH2Qkyo/WVPVUl0whw0DBB/xg6pc7j3lYyAVJFGyJP
opNjpR1/phJAmGW5jgNt7hy87/M7AnxfPr7Bje5hjHrrW0AAvebbZy+gh1Wi
KY/UEGAj1fI+H3rUUumM2g8CBHrEBlxCtzu463POEuDU/ZrPV9Fp9mU8hhQY
L8HFhRto6vBbNbtYMV50R06Koa+tEHmGb2C8JsXuSqKv0KW7j2phvCpMPWXQ
vfXFCr+8DYEyNjJXAX16munNcpYhxNqUjymhayRXn7V2GcJFhZlDauhl8kI7
i91GoEYm4qCF7r+fJx5maASzPwnpuui9u1QuT8YZgfunkJ8EtGg1z524TiNI
I4xft0D/pJdPaJc1ho1vAWQeaMvrdP827phAYGo+vw96w7BZfjHSBE55DOk+
Q7/w+BYYO2ACMoKCtSFoM7cFn1YrU4h92ev/Bn2T4UPSnywz6Gdss05BE6it
3zzYMAPWF181M0jzk2CM75N8DEleeTwfSfk/c2eAafwxZJq+aKtAGz4uYTzB
YwHzEz4lNegHrjMCa54WcFHb5W092kFPV7W/2wJyVYzsWtFKorKnLG9ZQomI
+NFhtPcUrY3spiVsFV6lGEcvHT9nIHfGCm4K8M5NoS/d3JFc/88KqriOf1lC
S9KWe1sUW0Ejw5r2Dqk93r0w72sN+57Py+yyxXgfHcuULrUGxd1jAlToqS5R
qbe/rKF9o2U3A/oA7cTEcx0b+DmSkc6KpntJSfxxxxZYHiSGsqM1Wh7+an1h
Cw+6opy50AoqtJyKLbYw3OgtfxFdnZXPw6ZqB9OfHhJF0I1k2nrR9vZw7qLK
TzE0xZ/jUnQ19mCWLlslie7PFVirYHQAYtyVCAW0Pq/BfpUSB9jwPXD1ITpJ
T1vbl9sJhMn2sumgvW+eyhV77gSuztvUBuiHTFnvgegEZBZzfWZovmbt4IQ6
ZxCfGamxREtIqlKpXHEBH72e97bow8xmVL+yXGCveu0TV7Rj8qum+DeuINte
auRBsg3Tl/0cbhAon6vkg77M+pSOP8MN9oslcASiMz6Yp96vcYcj55y+vkKz
u8vu83jtAYsaG7sT0SUPmGNKtzyg2t9BPNmWtJ4Ow8CClieYz9h9eYcuDxV3
p+LzAomjq39y0D2uOz5aCV5wVMb2aj56k8IcAhi9oSbd+tMX9IK3w38mtD4Q
2/OLWEka30b2SmqwD1jstbpYh26+J/i45agvsBhZZHxHTzuX+3OLPQVi9OJk
O/r12XEqyqGnUPv1MWe3Len7RP7icz5+YMltljCEViqXLJqceAa3/5vrH0M7
V9vXqr/1h2N+JizTpPEHzts0GT+HukmjSCKpHpSfZRUzBkIc03T7CvqIq5up
wkYgWN023L+JTo/r1WGcDoLjqQYB5HZYb653hVrnguH3j/F6SvSuoq7saI8Q
+Eqpv4cGLc16vVnmYChYG+h6HkTrdoQ36cuHgXTkSBkTeuHkwYzC1TBgrdXe
YkHfDPfIGU0LhwbORw4c6E8DPVorZyLhtcpgHjeaXMgugn4zEmx9Hv4+j36w
EsBi3BkFp8Y1H19CsxhSJdZnx8AaY1/mVXQ6K9mgwceX0HTr/vQNtB8VX49d
ZSzYv1XXkyS1n/dVsXN/PMh3dCfKoIPdRQuk7r0Gtl3/DSqgtaJTApxTE2BN
oOvYPXTQbK3eA79E+KarqqGG7snRIRe6/QaSwjqj7qMLL1G+9N+fBA5Vyp1a
aGrxA5UXppKAnf3eHUM0m9swNeWXZNhQags0RcdmjJWLlqVAs+fdRgt0Gq15
U19LKiR9bKGyRaewEq8wLaeB44iipCP62yjfG4WzGaB44LuXK3qeOyl5xyYT
OMQUKjzQv76QH27uzILviXLX/dG3qz+l7R3+AMmtjY5B6NcrZN+kpXLAiUy2
IBQdQzYpXcLzERT5GpYjSfPPbZ1N5swFTm1p/lg0IxaBPc8n+BP81fw1OmLl
dkC1TB60lN9+l0Qa3wdDThmXfHA+Kcmdhd7mkyucOl0E/5ZCjmejc2fuMgj5
F4NHRf+BT2jBnCiKoj2lsDv0DFUheqnocv/XxM/gp2O7VYKu459/tqlRBjQC
Fb/K0D++GZ4NZ6mAFxT7pqrsSP8H+elYzFIJEW/ftjWiR5nkpVo0qoHZdqnu
O1pf5veh8rgaiJW4/rkdfaKAXELyTy2wHvb72EWqxyr6MyO2X+HNRHtqLzpx
zYjiNkMDcBawxg2i2z18bNW+NUL6U5PQUfRb7d8rLNnf4AM3hessKb/3psgZ
nVqBf0PBahFddCaj49y7Nsirf0n4jS520v7YtN4Opcb8Sn/QrySP7Fnt/QE3
hd1ub6MpbPU/frLqhiqahusU9nh8vNi6NMT6E+qztLlo0PecYk6ovu8HOdd3
x+jRv5lruyu9B+G7/Mb+g2haO8LLJp5h+LEQ/Pco+kJ5+UWfPyOgXtZHPIHm
m/hCKPkxCv0vuCfZ0CvlewN6UsdglLe89Sx6lr6gfYZrAgzIaOt40B5Nn73u
/ZiA6Va1Un50WLCyg4zjJJi9ScoRQqfn1Nip75+CJavFlGvoYxkKGWdfT4G1
uPArEbT7vcgSO/ZpWDv4NEQMHWucnLoePw1bn064yKB1d7gjjd1m4ImPsaUC
mi5wsiV5dAYoVPMNlNCbB53OZ4jNAvWa/F0NtNyNj6pMS7MQWBcj+RAtW3j9
tsHNOdgfPS6sg2Y+/1VLzn8OmK66njZGr73dCr3COA8v99azPEa7Hp359ePe
PBz/ybjfijQ+afp6keB54HDO+uNoT1o/ZeDk3Z15SJVdX3JFl6y8s9MWXIBz
x25NeKC9L3XSUhksAN/n3pZn6EOtOWmfKhfgUyBXbSD6fXR16M78Alx+aF0S
gi62OHbVnGkRbmxTp8Sgr5nWWrPpL4KM6DXndLTpnq0504VFOK4XovkOfenO
I8EO2iVY9J26kUNqvziE5tDZJYhoitwpRK+nU0ZpaC+B4eL8cCl6SHnmqYPz
EggfkKgqR18/k539JnwJhtV++3wlteecHCpRvQSfnGQITeg0K9OI1p9L8DQu
UaoFnTux4RW8tAQXRhVputFL7mdl9fYRweFxVvAk+gjdopMVPxFkQyisZtE3
u7o6Z64R4fgnjXuLaIY7z14ziROhaoPq8Bo6KbckI1qJCJHHHq1tkupFxTmH
qE4Eo5sF3f/QUam7c6i0iUDvox9L6VAtWlG4u9/hMRFGUktdqNFxMhWTnTZE
yGs4+JAOXar3OnPdiQj3GSpPHkZnlPGeiPQlQkrsiRROtPQH7dj7sURw/GL7
9Ax616uBv/sTcLzDTYYX0GtZcXkxb4lAPO187hL6J9nZ1lPviFAt3UZ7FX1l
m1GPI4cIUaZnFq6jeTbVc/9+IsKNj13Zt9An18d0+UuJwNDJEyqFDrfXfxVS
RoTRNR9rOfSwV9TNhkoiPLshKKSMbv1aTNX4lQiaj54z/Yem/pdbGt5IhIte
I+v30YqWgSvXmonQ8TW4RBftxO/3mbWdCKmzk68IaNWFt7FanTgfuptuJuiD
Z03euHURQY4vUsscPf8ozsC1hwisyvNgjQ4ha3DW7CXCL7tbbPboBsOWx8f6
iVATE0vhjBaS86j6PEAEk0HpWk80Z9B0ZMowEUTIE1N90XRsnykXR4iwn3Pd
zx/NRWlWTlo/auy2onEQOtTLne/sOBEKjFNkQ9FnOMMqjk8QwT9w63ykA+n3
ytFdK+gH2cp0L9HFrLs6Pk7ifNszF+NI2+NfHVCZIgL5KnlrIim/Ty0W+tBG
zSOUKaTx2jGNKpH+n5FSeT0Drb39MySDdP/D/Y3Ve3TuMd9HY+hYNc+0j+iF
osKsHTQZr85APikfWUWt22hDKjHGEnRzFhfXCKm9oVMyZejgyp6tVFJ7RWRP
qtDcQ/XJd0nthQzn1ZH6H3tnNEgan3HFbCPaK5Ar6C5pfGKJp1rQQ+vP1dJw
Pt+Peqh1oPVMc/aM4Xwv/X4U2I2WXzTo3oV+1QhVfejsuiEyGowXxduTG0No
KqGdklXSelEuOzzjaLmji1e+Yry/Kw/pTZPq8fdqsjvmQ+hC+ct59Hubq7zH
h4gQtzuhhYj+XTlCnoj5oxhwp1xFR7LeE6PB/Brla13fRG9+tNpPyn9L0E2r
f+jz/82GhmF9xN3c7qd0rBY1aaQ9WYD1RME8eJAGTbkS8jAJ68146Ys0Pfqu
9WyBXSsRLie65TGh/ywE77Q1EaGV/F8AN7qe0Guti/V9ube/8jz6gMRRRn+s
//jcz+u86KfUUezRuH+Y6LnqXUW/aqQKNM4nwu7av8Iy6KQoqfXJNNwe32ep
gNa66BUonUyENrvSVCX0cWVN+dBEIrzmcjl4Hy2zy5O8J4YIV579mTFBF2pG
vbnyDLdr9560QB+alCNr9cb2r5Wo2qBnJh9+VHyC451xqnRBtwadN9y2w/7k
NmMC0Uoq20bsuvh++g2pD2gJNU4TBSEi5PolC+Wiw9Z3F8TxEqGOTImjAF1w
1dO5/SwRFn9nbH9B174NJBBPEAG6NfOb0b3aD1MXdhNB5e7et21olnqt+Lat
JTBqyAv5gf7rt34gBI+nIaV0ZgPorbWw57qdeDxOKGdfQF/Wop6WfrUEK0fM
9v9CU91i0DENXIK9YUe2V9BuX+SL77gtAZ+P1c8t0vu9Q+/f11oCTyOOkH1O
WI85F55qnlgCdn6/f+fR3JcDdZlfLMLlTME5XrTb4ccr3c6LIMsx3COIfnZn
66OU4SJYH76Wdx2tzBjQcxEWoXpz1kQOXfpLSWZhdgF6rKPV76DfBLy/+aeT
tB7irdvKTqT1hHl70ssW4NBgHJsmupbmw9BoyALoVyn2mKApE3lHg/kWwPH6
31pztHdxAKMF8wIE5qV9skZXXPx4d/DfPOSnkgU7oy9Tu3nrNszDnoBcyefo
na8pFZ/uz0OaMtOnDPTNvBe5eXpzoOglt/qe1J+2oJYCzMFajseVXLRFwAsR
dpY5uE0/V1qCzjxUqWLcPAvj9eU1TeiLH/SmC87i+cH6yp5W9Bm6pXvu2zNw
ieucTCean7blvlz7DHh7RzT3o/sernzssJ8B9pvGXQvohdzlB7G509Bo9vrI
b/T5VdXXAe7TYP2q4/4aWjyBtUdAZhoqN0SGtknzWzP4a9U7BdqfDk4zOOPn
LU1ONv/cJOwdlTp3CL08bzinljUJOfvdzI6gpZgN/3w2noSdx1PEU+hBXeYL
u0Ym4PWZz5v86KflsqaqheN4Pfbr+mU00z/DHgPDcTwf4HIXRtcqP7/OfHgc
RMZCKG6hhXluhNMYj0F/vAGtCjqTXc5Y5NcI+HyLVVBHW8W+29ELHIELf1uC
H6BniE2GZZwj4KIufMgALalTHHBeYRhYGBlO2KOtZ/WPn9vphyoxiUfO6KGO
B56f6frBxNLpjTuaZnV9ieVoHxQ3j532Q1fmDF3cdfYnqD8ruhjjTLqeZBay
k/gBZIULlnHOpO9nqdyi7nRC2gT7p0T07vt1wYJaHbAmHnQlA03383DcKf82
iPynI1qCBiO2tsa732D2m55wGfp4kOIhx8FGEI0zuFSFHjfsje12aoBZYeMz
jehrIy+fh/fWgSiNKft3NMVtmr/MibUQ+dPseDvama/VINmmBkQdLff3ovt/
3FE9LlEFUVLWNIPotiiBC09EK2GOyXb3KHruPcFpUKYCovIdNmbQnaV7f6zv
+gLzPk6/F9BkjaJGJY9KQUzFZf4XKR6dqY9p2oth/rf78Cb6atwkQ+RaAYhX
efT+Q/dk3fu2mJoP0aFeneQueH3J+NL+iEkeiPM9radGv6xN9BM+nQvRO35V
dGgN6+kmy2MfYf67/+cDaC8JbYOVUzkQ/Tgo5yj6cvt3sgfv38H8jeDME+j0
R+p8pTRZIL4vNJkN/Zad2euVRwZE94W9Po22u3nKPYEuHeYzI2LOkvq37nni
nJMK4s5RYTzo7gl9CqJhCkTLxATyo8vONHB3CCSD+PQrj2toz80fT1y230BM
YbyzCFprk9DE/y8RFp4m2Iqhv6nRWV+hTQRxtTfmkugjoT9sFO+8hpjTb41k
0F+6jwfefRsHCyvJugroa2ebywb2vwLxmtQHSmjFR9zcNlEvYUE3864GeqKu
ve/EeBSIC7yTfYjul1k/EZMRCTHkHyR00Pt+HI4f94yAhdbsmwZo6Q6T+jHT
cBBP/HjVmOTtixNPCWEQY/FJ4DF62MGfqs0yFBZu5l+wQmt7pD1v8w+BmIGi
U07ojjNB1//VB8HiuxIWN/Qa75eOEzKBcMv18yFPtHDWZOiN4ecQI1dG74s+
4FxBvRLoD4ssFXv90XtlyIe2FJ6BxGwlRRC68OcvPRZ2P3hZXL0Vgl6lSjx8
fu9TkFD/SowhxTPqq9UQpQ/EcjfMxqHLldanA495w9Ja43giWmHyptV18AKJ
um+DyeiNU6+uHrL0hNjI7z3ppPef0yuUe+8BS/qt7e9I49UMlpebfwISl9q/
5aATmTzie8PdYan9R0URafvnfS0mJ10hYmU09TOpfmoeabvscQFhJmJgBXqO
VubI9j8nGLryz7oGffL1TvjGbifw0aDRqEd/t17748/iCGddmOEbuqnoE/0P
EQf4Hsd5upW0ndfiEJ25PRwZvvmrmxSfwa4l9d+28IVcvruPNN60NXY6SVvQ
5dD4MoQOvPjDcu2NDVBJEt6OkeLzrrPVZa8NvCPY+E+R6lHkGcthR2tQeuZh
MYd+4sZFAUQrWMsIUl1CD5lYcrpaWoHoQhrbOrpucOy6jZ8lTNDnU/1FT5nc
qdM4YQnP+aoWttFw8eB1IxsL4L3X0kHhiuc7CeJRikXm0GnTX7wHfb6Jnr9q
rzk4Rc4k0KDJXiqynNN/DKyFa7706KY/BanEBjMw+rP/HhNaV6fPPzDXFOiO
s15lQT89d4nb+JIp5IqcZ2VF802/lC4tM4H/Hl3dzY6mnBwrP6pkAlsekrOn
0b8Kw1zY54zhTdK91rPo/zIYnN0CjeF2zaMCHrT05o25jkvGEErl7CWE9ktw
1ICXRnD5rJ/RNbQDY1xUrYoR9MtGKIqgvwx7XD3LZASeZm8uiaEZrq7z8w0Y
AteLDyyS6AK13z8SMwyhKbuUTAb95pxYn6SLIVi21U/Kk/rbwz28pGQIh5d/
fLuLDj34+JcFjyGUHBrLVSH1T9E6+ZLOEB5dJsaoo3tWX6bf/k2A3er/3B+g
p4RVUu70ESDDicZAG/2PV2w1uJ4Aiq+Y5fTROaGXGieLCbD8mZPfCP3dfmNJ
MJsAMYP8zGbo5JmK4+rpBBAhg38W6ASyA+xXUggwyiY/ZoPuy8+zzkf73dJo
cEC33GXfKMwgwAUDQrYL+vD5wK+nPxKg7alN5BNS/sy7QyZLCWCf7uHijR4f
4hMebSDAscYgHT90TcORfRQ43oq5WKkA9OjCRCfvEgEM6NJ5gtGrad2OqnsM
gYY3nzEcrfKBPvPhKUPIvlu1GYW2KyB6C4oYgop1y1AsOoay9mzVA0PYDO+v
fY1e1/twcdXdEF7nz2QlkV5/Wcmh6K0h3OpeC01FXziTO7/eaAjTG7scM9He
esslCSuGIHiDVSKXFB/qeyy9ikZgxpjnXoA+QJbZ6+htBMmzMsUl6OrTd1qC
S4yA6aXdxWpSvMaIH+p4jWFj9duRTnRJUg5Dh6AJ8DfrKveQ4k9rUPbOyQRM
kjeC+tFsTzRz5CtNoO8e564JdGHsy+kIVVMoy3ZZWEVXUqs+tQ8xg7WnB878
QXPcafj8ftQMeLXSdLfRR484ZF26/BgS93V073HDzwsdBZH9I4/B2/hcFTP6
6AHaYGdJC5Dm+Bl1Db21qnTC/bQVePwxbxNBC26GZlBrWEFx2+594ugd2U5D
QpAVnPPg85RFKwqtK1ZsWAHdgJ+pJqk9BR1FQp813M47kfoILfu2xG+CyQbc
Az4N66GLH8iWZCjbAPHakKoZ+qXkZq9Cmw20R10WdUPnZnzg1h6yBRrzb86e
6A8tW080uO3glqRuvi9aTyGC+Y6VHeQtB517gU6M/06ZRGsPC40cBmFoAaWF
8OsP7IErqTghCt2XccVPNtseou9OHEpAq/oOPbr70AFauV3uvEX/M63kCS5y
gL07+5+nkcYfEOjQweQIzu9v7GSjq4OZ2OgHHOEBTcRMBbrT+5cNd6QziHut
9dWgl7OPNlyldIEzf9S/16MZ+C2u8zu5wOrMiU+taEnRFOfwx67Qr+OR0olm
q0we1150haqfo9E96JPb/BP9Nm7woiHNdRg9eDC9sjLIHWzFaCzG0ZVzh4WT
2J+AZrGZzjR6w+tO+8kvT+BMBv9tIrpVv9iP3MsDKp+VMpC5V4sWnRZxaCB6
QjoZK8Vu9Nus3qRSVS944eixQoVWdnFSKC3zgvtGkj8Z0KdL9+/9EO8NosNp
TYzoF5uNUbSHfIBbnaaMGf2VVlpXIdgHVqRakk6iGydC3G0jfaG3nD+SA73G
UZM2cOopVFyJ8ONGv9pLf0Iw9ykEcWuY8ZK2/3Z26ZzyAy6qMSFA1xbarkql
P4d9TyTP3EKrbNhJK5kFwPJaGosUOjSQ1/jMtUComDTbUUQPecXUsS4FQapW
y6976NKtqTr4+QICu/jH1dAtY6+CBL4Hg0bdWr0W+o+CjKn9QgiI3tQo1UWn
G+b4/XMKBa6C0vcE9C0XBW8hujD4neIRZo5+zeySIywTDj0nxnys0c0uNSE/
f4dDeaSkgz1aMH931bfkCAj0pXngjpYK1j+VzBEF1v/MFL3QdU2bH6N+RYG6
XYvoU1L/Lffjtxqi4bRBxOkXaBob34WsuJewb2CNOQxtxt5VqxYTC79VNGii
0P+d2aQRfvMKyiRYl+LRHcmaBTsD8ZD82WPkDXqFyfdFPmMCBFwa60hBi6aH
0XPxJII6Z3rRe/RI0KCKVPAbuBlHk/URfec41UfVO0nAeehxfD6aS01r+DbL
W/i1S8DrC5rl7n3Djo5kMOE/0VCJ9jPMUmrrSYFxrb3769BCIfV/ohZTQStw
Wa0RXckxwmvJlA49xYPx30n5i89drVPKgHtTDePtpPnzyX7gSsqEb4fyz3ej
L17QCBKlfgcVFgHFQ+hUnZ3ZGxzZIBxvTzaOFqtq3SvwOAfyGnWkptG6QhOC
j9U/wsUN+Rfz6A+RWqxZKrmQfvrqDyI6zlui0ljvE7ArcxxfJdVr35jlnad5
EOdBr7eJPvn0MwVveT6E9I0TyZ/g8fmK7wCXSxHQULde2YO+vz9IbJ2iBHwu
l7rToCWu0KxBZils66XW0qN/JjKTHbD9Ao6hofsY0U8/LZG165XD7zJXZWY0
u7E/fWpZBZjNG8YeQ2vsVErfH62ER1I3z3CiP0k7VYJjDfTYnrU4Q+r/pq3y
6FIt3Es6VHAB/Sb/LreB/1f41rKzxYeOsX3XxCfdALf/zd4SQssXBhxd5G2C
inNdz6+hD9Dp69lLNIOwemWbCNqH/MS5Av8WuPgp+tFttIXLalTI/XZIH/ZK
lUVzZRhLhbV2ADu9+YIi+qR10ZaI/g9gMpZw+Q/NbJNOazPcAyFRvFWa6Nvl
Znsbq3qBpoaFWhttl17ItrugH/6x/ooyQoflUtZu/zcM9vL9A2bol1duL0zc
GwGi01dOK3Tsox4Quz0KJmm5pnZot1ND4ad5x2C8Mz7XCV31PORJPO04aFH4
b7qh/6M0oorvHYceXltRL/Txx8H7el5NwLfnst+fo5cvJ0xrrk3C7SKhw8Ho
nWzLbIbQKaiYOPUgHE38b/Ng6KlpEGbc9zYa/YKbcq4pZRryRNdnXqEXPtCu
JrPNwEXzUb5EtO/6J1iOmIH0V80OyehrRpMbrmSzELf2lvI9KR6Fv10pqmeB
iTNY/iN6m9HphOCxOQhRcg7PR1f0pXPRms+Bz7u7bGXoSGLepCPlPGz/vG5U
hW5LSE3ulJ0HRyru7Dp0KousHyFwHkx1/91oIeVb6oimEuUCXBpdtuhAUzmG
aF64sQDbOrNJ3Wj93pvX1C0XIEyne+8w+tHy0LxG2wI8GGm+Po5+UG9O5bm9
AKd1asynSfX229Mu7uwiFGl/7CSS4ilySvKi8yJ4DadRraI9WdjpBhIWQU77
tfAmaTy3U5/8ql6EwUcBieQeuP82R+QkUy3B7kcGZgfRUzWDUrJPluD7oGYC
E/pD++KIbOwSRGvda2dBO48eyRHJW4JzWnCVA63/uOL5uYklWBkQMuVGM5Pd
nhPeWoIvDy+8Po+OcMpmE6Imwt2HR3dfQr+xo3E/zUoElgGGK1fR5nxmVXvO
EGHswR6TG+i9WTXZz/iJYP9guUUC/U/47rbrLSLEaTa/UkUX7UxIeeoRgdBX
/V0Dnc/J4VhtQgRezRJyLfTuB4FGZVZEqLqfZkhAm0T+/DDlToTA3vhYE/Rk
b6Aciy8RVO9HNJujtx+aXqUPIMK0hqegA3rPv8/mYlFEyP3pQHBBnyDf4vN5
RQQXDfOXT9D+CjTCwYlEoNfQ3PFDT7hZCezOJEJPj5JAIClerGlblh+IkKQu
bRCCZgj0qMrKJYKQulBTDFpW5I5MSAkRtrvPb8ehP9pdM7hRRoT6/9j536AP
8TBcKa0kwoP/GKIz0BURh7mE6onA1U3Z+B7dqJd/VaCJCEtqW1sf0fOvLYmU
34ngpTajW4L+70BJ1aUOIsh3DUWWoa83kXmG/iDCYbWu+io0W3X4hfpuIgz+
+Pa3Ds26WPLk508ipKtWX2xCK+kReOv6iGD9o1inBT139t7UiwEiXFfNiehA
nx3tk7k0RITdP1K/dpPyLfRjvWCYCN9V4v/0eZDOh7yfMo8SQdJOe2IIbaf7
j018jAifIzlax9Be7wX+3iH9v6BgsmTKg/Q8yHBXsQkiZHVlpMyhR33/0jJP
EoF93SxkCf1ooJi+DR3LzOeyjGaSExuzmCLCgavLBuvoNAL92DL6mXrB3b/o
c8tg+HCaCDuOTtd30A9oXarfoe1f3uDa5Ymff5Xnb4+iF4t39lOhuwRNRUj3
Gwx6q/7SoMtc6JfJZojQ/8d3kh6drRCUNYvbVY7JtB30JD3v7F9mKbrp+r7P
TOiXAlcEbNHiD1pSWdBvvXNcD6GLXcNCWdF/hTVq43B8fPGqruxo67JyCTp0
+pcjhlzohQzOiwSc38nBPqVzaE2bA3lpGI+o7dc3LqK9lh5SkZ5fQX9Sl1sA
vRxQqzyB8fSF0wcvo5WM6WtGMN5bj6a3rqHPMEp4ke5H2HhkTYl4kn7P8S83
CvMzm2jeLobm5S9xvIP5+zmykiaD9mHbI+/ej/snRVGYAvrHWULUSi/WI7uL
mxLabGxmUQXro0CPXFkDXRX7nq8T64nHp0bkIVpeWOf2MtZbcrLfGR001SP+
qq02IoRP0G0boSsFRQVamolAs6dt2gz9nivwVgzWrxdXRIclenarbFmugQiW
hiwZjmjOowbqNjVEmPIbCHdFj5gLHpvC/UErPdHdAz2VsBwtWU4EhRkulWfo
ajWLhqpiIpwzFdyJRq9kOPZ9eU+ENwFrM6/Qc+9y7/rh/nnkXXFnAjo9jVH7
ehoRqBYgMw09OniLVQ/353FzedVC9LC4tlZ2KBE0gxlESz1J68Fm/m0KIkJ7
dvu5ck/S88pOJ7X7E6GSqE72FR1Nszcp3pMIr60NsrrQk9nCJ7ktiZAh/XG2
F23FcL74gikR8lj/nR1C09Nek2cmEKGhMSJ9Cr30vtsxVpMIK+w1KRtotjIq
+3uSWL8bDBNbaG+TTAUnwPi1aHKSe1WLzlTuO+l9jQinXJaTqNFRD6Z8bvIQ
Qa6DPZEFfc3pxKosIxHUMsyHWNE1Bw/7eOwjgvaTElYO9GRDnUQUJe4P5+/F
n0e/jonUrlxcgiRvz9gbaJXE7qKG3CXYEByO0EJnB14QteBZgl00Fzp10SzW
iuymx5aAftiB0RD9OaRn4zD1EnAEMoRZoHWsgsasxxZBcfxmsAda+cFA5omI
RdAoef7dB/2iWeUq4cki6Id00fmjnTdOFt41WQTnG+aBoejxE9uFu2ARUiLi
/ZPQagP0nBljC5BjMlOfSurvRcz++qYFKBEV2puFXhlLqXf4tACt89+efkLv
DO5zeeK5AFsSW9416JZsobhR5gW4t3rffRJdPiNae/38PNCY2djNos15afy5
6eahejTAbBHdYzT/2XtxDi61fr6/huYLLVt2z54DpizWK3u88XgRTtdAf24O
vrNduUiDDu9/X0JPNQd+MXdO06M39/zheTg2Cxu+HoxMaLLR2sy2l7PQqz26
dBrt7zUa5vZvBsK6/0yeRTfMcn5V75wBOUXGQR50xATjsnLmDHy+LvFNCL0e
o+8RpDwDr5lS0yXR4pYT1oKx06AWVJYgg9Yjqye7bDwNDLu7oxTQvQcWhZiu
TIPHLypfVbTWHg9OqZYp0P1mrGNAat/jIQ0/cRJYbnmpG6N7doZ/z+ZNQkdx
7J3HaPK+Xe4cjpMgkdYkYofOk1WV79qcAC4vHhZfdPQHxfoX0+MwuCF5wB+t
enCK/0XCOERbaO0NQq/GHuUIVBmHvQ+D1yLQfh9lBqFoDGav/GpPRvOJH/rb
pj8KSR+oG9PRrgR6s0M0o6B5mr3yHTrUmnlm7t0IfDuonJ2HvjZQ8kZ1bhg+
LOQF1KBvGCTcvBUzCDZvHSXG0XJ+AQrHXbvB1SyOexptbH/D9m5MF/gIVdDM
o3lFNi5l5P+AiK9UbctoKc/D/n5rHZA3F/Vwlw+ezx4KTGlLaoXPeSWiVOiU
Bj625U8tUOM2yEGLplYsNc/m+Q4/GLhmD6KT7olNzEg2wZpgvj07uuHUWlEh
Yx1sb/VocKHPmzj/qJqugT11WzfOofP5K4ZPNVUDk7rELgF0wtc0jZ2CSmBl
M5oUQv8z475BLK8ArtmAhmtoqYBm6kuZ5XDFtSNYDK12tsb1mORnEJVct5ZE
b+6+w0+dVwLS9MfUZNCTVQL8HFeLQT1R97gSOva/02H3XQtA2/jpjgq6P1H9
fqFwPhgJZI6qo4cCmRuqaPLwkuRXujba4PH4jWf9H8Ej6HCgPlqvGQ686c+B
Z2rXLIzQ9yup6u90ZUPMtIeQpQ/p9yrVMvQ67yDxY/IRW7Sd0SXtuaZMSHeu
/+uAznv9ZN+2QgYU79tf9QQt8ESruiosFap+CKZ4o71vuMkdVU6Bxtf/PfND
65Tverl4OhnaDV1MA9ABv+j7rtC8hV6+BMVgdMx/dTmb229gdLOKP5zU3zOC
hcSuNzBbNXkoGj1o8iJAiCkR/qhc7HuNdticDHZuiAMK1ntlSaR8uGc4hom8
ApopuzeppPyddzFrrH8JB3Ne+mSifWKMOb4Zx8Axpy+GH9DDM+EUqiejgVN8
RDYXfYbY1SQwHQkXaCkvFqCFW3gbbldHwI14+ZUvaGZjV/nhrDCQIFh2V6Jv
rNsdsisMBXneiJJa9Mpp7vOabSGgslEY34BmP/LX1/5XMDyo7PNoJsXHkdj/
UuMF6D/f0WtDd36NZ0r4GQhmyhxSP9A8xoRATssAcJswoRtAP56karXqewZH
9JklR0jxoFl8RRnpB3mj1a4TPqTfX1+glNZ7Cnd1LPNm0Dcdf0pNSvjC/NDx
+QX0sxnr/tSrPvBMq4HjN3rum/NNHRFv4Biw01xD67/S/0N+zwvu935v3EY/
aDa2/5PqAWvqLhS7fPF4bTp99G/jEzx+cQtTobNrBq/YabvDRbVOK1pf0vNo
yfO79rlBQ6dHBgN6nuetbOZ3F9BX5hlhRLvtm7kRm+wMZO0/jxxBN6dejdYI
coKrLQLPTqFFmIoyssIcoFNhqJwTTRl/T/PQe3uw/BawfgYt4RPDvKfLDvbJ
XeXlQdfXJQSF77ODtIZxAj/6sX1t8NQdWxCXDn0thJZXO3L5aoINDNaJdF1D
5zluB9RuWgNTTZSkONou+ZHkXLMV5IrfcruNjrBf3bp12woUK5fyZNFdDSk3
tL9aAl4hziuiHRqeDRTetQTfMmlOZbRn99rO22oLOCWyqvkfevzZ1y2rFXP4
XPomXBN9TJl3ikLQHFaK/lDoo4+rUYQ97DKDkCtpwkboncmBkbJrZnChQNna
jDS/S811B9JNof4SWaYl+plTuWv5KVPQ+/RuxNaXtH771Yfw1gS2+TWOOqEN
q4JU9/GaQGwOpZIbuuHdRGZOtTG0v9eq8EXX2qTo11Aag/kF2g1/tNSRM8yP
c42AJquQ9wVaoSrw3H2CEaSe1TcMI+XzbnDBFTYjEEvfnxCFvrvi8adk1BD6
ub50xaLXdY7SxWYagmOKMX0CqR7iv5CHORrCIU6m22/R020HzQjyhpCTVOWW
hraMsvDrO20I8mwW+VnoI2obAaW7DWE64dhCNvr2iDXrj2kC+LDWc+ah1c1z
7NbbCHAy3vZBEbq4zSxnrZwAJcfYIj6TxtfH8DUjlwBqsc1NFWh7OHdtOoMA
v48476pFX5UzVglKIcCLaK7rDb6k9TLfHrdHn2PqsG72Jd3fOnLQA19fF/Ek
s40UTzlG+4CPBNBlvDD6g+SOZGenLwT4F9pztBfN8OZS2flmAsTs91UaRFdM
/f7kO0yAS8H8/qPo+z29kqbrBGilG6yYRF+T9MmrOGAIZoHPN2bR5kwvHpry
GkJB1q7pRfQT+WKD3YqGsNPo2v0bnSFisU/dwhCkZ1fr1tA5F66FKIUbQhi1
RcEfX9LzVm7J9Bdj/M9Mp2yjJxmZUsYwH6eldSIpnlaLDkRYWCjTG0HRU2Vb
GrRCuCD1cTMjoEj9pkf/lHT+7iql8NoI5GollQ+ir0koF0W3G8HgrqsCLOgE
6g9t58WMYZfnceJZtP4FzTq5SyYgnxg5xIPmUhQYFLUzgahy+hZ+9EaziX5F
oQmc2Sb7cA39RJvzObuYKSi6TJjKoPOM50ZX9cwg1u7DlBGawYT6y40RcxiP
4O42Q69cEMn8KGQBPHmJdZborddfVS4FWEDF77AUR/RBw5PURcctYcLCQe8Z
umGBLaGgzRIuBhPvBaJLPrKrOpFZgeMHY/GQp6TnlYkzjvFaAc2CJlsMWtfV
5FlDiBXwmYgOpaGFc7uFhzWtwdm/+HsWmmavbkN7iDVUpwuUZaMZIz7afa6z
BrUpzvhCtPfChQNZQjbgqk+t+RX97tXj4gQ2W6jz9pJtQhuw0P+3+MgWGN7+
vdZC6l/WpT0/wRaSRhaOdKOLPTjVdjjs4KtWe9ckmiieIzghZg/trfbX59B9
YvLNetH20C9+LHEJXc7+5vHbJXsgcukbb5Dyo16itSvDAf7E7P2+hSanK6Rz
oHEEStr3AuR+eD088VBA2cIRWJZW/1KjM2zZ6MglnIBTJ1ab3o+03tAD6St5
TsDbcbP2IJomjtzi9RlnkCj0e3EMrWDnxj/O6gLmT46y8aA9+mM9eKTdwPHX
F19+dNdwU17psBt46+nOCqFP/TZZj3jiDjFSWZ9uovekSK87tT2BpOI7R26h
W3qvn4kX94B351dcpdDiS2vb/yV6QCWDyO276JtWHjE8Rp7wzXMkUwU9JfY3
oKjdE7qWfRk00Ed1pCP/iXnBbPf3Hh0/0noYl+tKeb1hRcZGhIAep50OqPjg
DTulzEkm6FsJKnbRgj5wKFHb1MaP9P/2H10Ud32B9SBlqwPaxVL8ltS0L5z1
ybjkitZJZNcv83sKN41+//NBX8xhpB4b8APp3ihdf7SsszK9ZeQzuCd//WsQ
2hNGSpZU/cGQzyckyo90P5ajqGf5OVgnnVmNRVdMJ4RqtweA66FmjQR04Dd/
x6OfAyFk4zBHOvq7jz5Z46cXEGtS4vcOvbBwLutSdTCk9GvN56Bv22zOa1qG
QElFWn4x+u2Bs6WVyaFQIyDPUoa+sHhLQl0uDFqSie5VpHhdyFcZ+RMG48+u
STeR5lclvXPYIQIW/wy8ayG9njG5jlwyEjbNvA50ksZL85xajzUK6JWaevvR
y6UCN8LXouEIfkaNoEtNnufQr8cAh9Ch5Am0FWdwrOaeWLh69OHjRfTa+6uj
z1TjQDyAvP03mnDS5NCH6HiQ/5dyeR3tsMBLI7jwGtQsZF/9RYtSWU99Pp8I
OiOLOzvo5oqyT2TzifA/IGMcmA==
            "]]},
          Annotation[#, "Charting`Private`Tag$1802#1"]& ], 
         TagBox[
          {RGBColor[0.880722, 0.611041, 0.142051], AbsoluteThickness[1.6], 
           Opacity[1.], LineBox[CompressedData["
1:eJwU23c8lV8YAHA0RaIkP0WJskPZyUN2CklIZUYRsrKijDIalIhQIjIqyYyQ
Mu+19+be18iq7ITye+5fPt/Ped8znnPe857n3ovX6oaBDQMdHd33TXR0tL+J
PGx0dEYVyl9FDLojTKgw9nr7jw3ocwfPXPfWoYKo0LbeLWiBXN/LAkpUKDq2
IW8HeltQ09mGg1Ro01q8uh/9zJqJT3SCAlyNs4Z8aG4VGXO+XgpYnPupIoAW
fNf9s5tMgR+Xv+8VR7tMyh70fUuBLW49TUq060N1zSPsKKC73FFyEv2wcPC9
jQkFovxaMzTQyQIT8wsaFOANrQvSRa9/cxdT5KPA8Relsmbo6rCUE1+yh+BG
TVKiH7o72JTd1m4QCk6/fBiAvmJdptRzYhDWWuK876Hfbz+TU8g2CGH9T889
QisaZscUFQ7A69l7W16gcwTLtebX+qFrr/2NErTVSuBfNqc+AOejsIr+YPmf
atXWbuB6W+i/jmYe0X9/rb4LFkYVv20wxnhcWdnO9bgL0i9qqjOjL2s8buve
0wWsmpd0uNE6sR4sx4Q7YTKA+pAXLXF6wPnDrw6oLLFtPIQ+93qXZnJ+B3gd
dTl7BK05/LZuv2oHULiDjQHtMjte22fTDsUmTM9V0fPewwedJNoh6unjXk30
/hTNnd2rbaDFGH9Zn9afDTfANLoNshc+WFuiL6aFtjK1t8J9celUG7RlufyR
s29a4Yp98ZgdenpQ4ttb71bgpFTauaIV7CtZP/K1QkBdz40g9PbBKT2ley1w
abP5xxB0UqLIDQ+LFpBRGZl7gM7+rV/aqNgCkwU/b0ahXZdKQjqXm6Fy1q0w
Ft1s4xZ7p7sZXor+WU5AM/8Zmzle1AwGyRt8U9FtS1FsfX7NIDoQWpqB1orp
jsmxbIbNnCzr79Gno8gQotEMxY84Awto8eAsDWHe1QwHvcVCa9BzJn9FnByb
YC03h1SHvjJ+6oOhahN0/pRlakbH6I6MFHM1wf0rJ8O70Wd9dw5WNDTClcSa
pn7a9e87LqpnNIJS72k2KnpnICGyMbgR5vSMoybQiW61fcsnG6H+fn/HD3T5
xdoVFr5GeFNluWcO/eMZ98TBjY1getwhboU2Xp8A6lZSA1QcDnjFZILrT0Ze
X+NSA5xiaHu+A11lXbrPSa0BWgf4n+5CN5gfPLdHrAGIqNp7e9GU416z5PV6
oN/Ael0EXV8Wa9+XUQ8w9FJaBz25XDN9lKkeqotnjuih3eMcriov14Hus5OC
59Anxho1bo7WgdmZMa6L6Mb6st2ny+vA77MY3XV02cWdg/6edfA5poR8H/39
/Uj73SkynHRjqQxHS45KqEb2koGsa1EaiRaZfBz1jUSG3k0bs+PQhwcz0iPT
yfDHTSc6Ex0qLh8peI0M/novwrPQPOEMandNyLBV5FdIDvr1ja6n7Npk4CQi
fYpp/bFN5x0SJoOsfq85GS3nvu271ywJykRELzSi/3YKvO8YJoHGltsGrehM
m682QZ0kMCrjVe9F9xg4Cw2XkGDwuZvSIPqTQrzjy2wS2N6skiVo7Z/5wlWa
QoKbonbCk2jNL9YO8uEkWNvyme8nOtd1H11yEAnuDjNzz6FP7v9IDfImAfMX
M44lNLXSWWj0Bgmi4rJ3rKB/btgqUW9Lgn0eDIz/0C0Zv1+AGQlSzhoyMFzA
8X0Zs9EwIoGo2JvVTejKHdrk77okyN26vMCI1hC2uS6iRYL7Mud7t6N3kQqY
ZE6SwOpKzhc2tNKj0P3TiiSQj9yRuhsd0vxj4rwcCVjLHe7/hz4nyMLkK0WC
8R+kG9zo1E9XYq9KkuDLXoHzvGhTFl+ug+IkeKZ9V+EQmkXhc3i+GAmcPKn7
hdBGQrX+omiNVKVNYui+Lxc2RaK52+InJdDbJN0rZo+QYIHuT5MU2oO1jNkE
668/YpQvh6a/mNXfgu2nXMqNU0T73uWlOsiT4NZ9Vn9l9FVx9eeyQAKDT442
amiFywrGKhokEB4jn9JCS2oaasVhPBjYBSVOo2+9zYs/Z0KCHpV7u/XRZlSd
0DvWJMi+QaycQ1/xzjSUdCZB6AugGKP/sa7c9btNAvO6hKqL6OBruRPeOJ8y
f/5kmqPn1G0zTrwiAYuA8WNr9A7D747UXBKMGubdvIr26eG7f4dEgpJAtovX
0UMt9+mkqDi/2U7KN9D7D6Z92LdKguuDdYfc0FNJB6Mu7MHngVmIyRMtvbGq
mVmGDFwKwTM+6LJ7xl2mxmSYvTrccRt9YLd2jf0tMryqePEqGK3WvNLlU08G
r9mVe/fRjG3W37v+kEFvv8n1cHQim9r1j8J1cPhMvn4kOqU6tk7JvA7++eyU
eYbm+zWR/DmmDjrSb+yNQyd4hm671l4H7zrr6V6ir4+rzoTuroeLR0PqUtH2
H+2cjd7Uw1GLkewM9KnLoZnpS/WwLVzl2Xv0c97Pdz+fbgDq55e3PqIrpNUu
zKU3wKeJVYt8Wn3UtZ+FTI3weM8FjSJ0efX0yO2bjXBVvUCkFP1fbTbbt7FG
4EhyXqpEj1nuZWyjNsHPxoa+Wtp477JkWsg0Q9Wa8Nd69MXz9nwF/s2QIBz6
ppkWL1VV0vHmZnA3GX3Qjo75+Y5H41ALnA4+6dKNtvJ4Ni7s3wJ8eYlG/Wib
V73rStQWaN1hyjuCfhS4bflIYStknijcPH6Btj80nHsg2gYB19mnp9ANEQOV
WzPaQKKmsWAebawz81u4sB0e3VY9vcG0QnlTt9kuS84uWLYUCt6Cnipdnb1e
1QVW6jvKmdBNohwuai7dIMfcd4wd7aWsM9pe3AOvf5U7cqL5Ncv/HjDsBZa2
N2n70BfawoZJw70w8tx17yH0LjduyV0jfaDnZ3JeCN3fTcqaMOyHYgulCDG0
iGdXhlJJPxxS4ydJohP8tTKbuAbgscC2DTLo2y/UL19zGYDVbTOKCuhwU7fu
1vIBsP3Z4aGEdlUUPd3IOAiK+UmTGmhurqOz/A8GIS02hF8HrVd9melt5SDs
9HU000PPdjRMcq4Mgp/5udhzaLMJ+6k+kSEYPynfaowObVBlMjQdgnOH9zNf
QrecWwjsuDcEZYybNCzQZ8+FQWbWEEQ1NxddQyc2v63Q/jME67kF8w5o//1U
gfLtFLCPSRBzQb/OfNwwy00BZbNrSd5o3i2HLEePU+Ctim6fH3r+EHderTYF
OA5J7Q5EG8k1FG4ypsD01HroffT7/alsZTcoYNw0+i0cfTTkyga9WxT4llO3
FonmuXLwkE0wBWK9Y5zjafG6JlapEk+BDZf9MhPR2kOMLRypFHBSth55TZu/
BUuj8CwKqG0RN3mH9nwx7XGrnAIfJtkjs9F1LMUnVmtp59eVujx0Z8LDn5It
FJiJqoZStDDbGeV2CgUSDpoJNKKL90W1n/mL59fNapataMVl06zxDVRwnRCK
70SrThbuNNxGBa3sRZYhdPvkBZdUDiosnHi09At9M+zNXTsxKpjzukksoJne
3hktP0oF8sYL9svoVGNhz9+yVHhVxz9IdxHXW2/T0y0nqXD6QkkVG9rLdOx6
hyEVbAacCnej1U9pXfmL5/fblrwZ/6HvN/kmsl6mwge74Ie86HRmprzVK1TY
6aN/ThItwfz9xpIbFYT/MahLo7cXXem570kF1cB8GXn0PkF6xx23qOB+n4tL
Bd0SMs0yFUCFrrgRij467FDG5HI4FWZ4YloN0SqTvvf2RlJh62vtShN0xMKe
r5LRVFB4m5Vmgc4pcburEE+FhM9eTs7ocHqyZ/UbKlj1M69FoHl5eu5vLaGC
j8WXH0/RJ0O+vA0ro8LTEZehGFq5Z1IPw1cqVE53fktEvxX7LjxYRQWBv6/C
PqDH1YyXTjRRYZpbek8TbfwVnQa1FCp4ml8+ynKpQrk24Z0IPR0B/M9jvXai
1VoXu3/TE9Dc2lbGgSYtr+hPbiBAUOOUzn70AyZm9ootBPSIyl6RQCfqh/3S
2EHA8RXWZwboHb3cd7O4CViPqvzzDJ2S6hbwQo6Ad43rEI9+fv7riqICASZb
jwcnop9pcfzXd5yA7Fsfd6ajU0vnn+wCAiytXooU0e5X+xLhqU5AhbjX5T70
Ptfgl/sMCAghi3zdfxn3E/HIgKvXCQg0cp3nQ/9n0ZO54kDAbeLTIUG071T4
1ggnAjxW1O9LoEsvl3357EKArbDFORX0DUuLXgEvAjTuR41aoUf21tBZ3SPg
JEffnqvo+Kr+V+whBCgl8566jg6vzBEhhxIgU5yV5Uarny00SOkhAYcmaz3v
ond2bOrQe0rAxlN/Gd+gj8RWLx1NJoCuU1UxEx3rcI+RP4WANcv7TlnoBlu/
Q1xvCFjw3tNWgBYPvTe7O5OA4QzJhBo04a/apJtDwDdG2yMT6IKXVntaKggo
i35n8QP9L4vjIFc1AcW885GztPaVOvdeqyUgR97/9x80I90vK7YGApLs4sq3
meH+cCou434nAQmLlDkWdJsMX/F0NwGxAQKHdqFFLPk1dfsIePw8L2wv2vF3
Wcg2CgH+pEYDUXROW/h+2QkChJeoihJoDibZWOUpAtoOLh6WQvNL+EUc/0HA
Yd+9q8fR2aHWTqszuJ7Sj4wCml7Y5n7xHAE+HSpNqugbhvcemC/g+mM4X6SJ
1h8cZfy+SEDDkWuvddAbcuddz/zG+bt465EeWs/WYnvEMgEHQsM9z6GXjytt
Sf9DADkvydIYrfjgyJ2oFQLcqXk6F9HXru56qr9KAA9LrbQ5emYLp3M3ukah
b781OpRidkVwjQDnqz8Zr6J/T8rMKqK5ougX7NHCX88O7ERXlrMPOqHnI05p
pOH9jj8Eal3Rk/cuffyN7XFwHc/xQLOqyf3HgC7X0E3wQXNxjy1VYn/t3SyD
b6PlznJqAo5n1yt350B0/jWp+8443pL6ENNgtLbs5gqTeVyff+LU7qMrrx53
WMb4sR7OOhKOTvf85qD/k4Aig6+ckegUyYdbrTD+VnfaGZ6hU/vMmo6ME8D8
7vv0c/Qjx8/3P40QUNC90vkCzXSkV4SeSoDFJpavSWjL2eTibQME5JpJRWeg
g/qiu661E3Dpgead9+ijz9psvzYRsPmTqd1HdPPI9laCTIApW8CJIvRKnSlr
SDmu78qG0Vo0r99qlG8GAZkzlKZ6tAE9u4PaawLOcS8UNaPD5st7BxMIeOPB
Fd6NTmRmSn8UQcBpoasy47T1dq1lts+VgKXzPgem0ZfDrB1O4vOdGPho2wxa
4nO6tJ81AXN9uYO/0bYF/Ww3zhHwPJwuZIt5hXL3h2cxipIEjM0/7zqMtgsW
Wz84QgW+TmkOEbTDzI6yL91UsPjUYihOc0Jl/YEGKvT6MrbKooONnvuK5lOh
aZN3vRY6gaiKOBtIBeZxdqYz6FNSPZbL7lQ4Rc7WPos2OMp08dJV3H/Dx6sv
oB9fOrxgrEOFT3tMvtqjJSL/tjOwUmHxz/y6E1rhmtwWLzoqHO2PUHJDW9Ze
zEmeocD7VzWfb6FTxzXfsjdTIFlItuAh+paPwvWzDyjw4DjH2yy0+JTb6tjI
ENRy50zkoDsZt6bmfh6CzXS6goXoPo/ehdYnQ+BfeS/1C/rzm77OzYpD4H5m
MbGZFp+J6M3yoYNgZt4eNYfWF2Wc5KYbgHgV57Yl9N9qBgnB+n7o5mPeuYr2
4z+cExnTDwbjqhEbLCqUBb+rlEWL9oOmS24YO7oa5s/U6vWBRFDkbRn0CVN3
+ZE7PbB386q7Atrp1s43xlo9sDnM+roSuuZ2qPxz1h7oD5cy0UDPnH2/kvaq
G0LiOiWN0I3vqI2/vnTB4Eeu0ZvoTbkyU00bOoEkFdTnjd5COrAQ09ABeYVT
LX7ouHYP04aYDrhfWlJ2D31sYNU+U6wDpElmsdHoL/qnQcuiHR5SknXy0e8+
xXsNjbeCpzXTySI0P70l0VzaClZjbnKl6HVNUlz201aQm1Y7VIX+T6eQU/tk
Kwz/HvvXjnZTvFHD+7YFGn30Frtp/U/RPFEf0gKf/hZO9aNJUr79LjYtEL4h
rHsE/WZE7EEGXwso7BDJWUCXmXXOh71thkORT9OX0Rl/ijlbIpqBdffayzV0
cve64pp7M4xyNTzYaInrb8JgaVKlGZpfSAduRUv/DWh/LdQMxQdeejGje9i+
3xPZ2QyPD9+wYUcPa6yI8dQ1wa2Mrouc6Na3nbMlr5rAVlTZYB/6o8BZqPFs
AsWjbMCPDt86XDUh1ATfT+RySqGHmt4o/kpohIO7BFZl0TVriXocfo1waTxu
4Di6687vQimzRmiJDExWRW849pdegK8RPn8/K3qO1t/yd8kJBQ2wVFLFYoxe
jPm3IPuiASQi5WdN0ZdvXp1zvtsAqYq8BVZouwY+9WjDBoh4MgOu6GoTQfKH
lXog21456IFWLydPnRith42K3Rt90MHCe1YON9eD99gXUgCa5WnVsRnM56yP
R5x7gg407n/71bgeZEfFrmajmW4+1f/wrQ5ci5O089AxjzK/52RjfhixW/QT
umr/lGjHyzrgVfg78wW98bHnL5dbdcAUUe/TRIt3ht/bv9J1MCR3Pfwn+tah
wYqkbMxvWYac59DlTgIeEa/IYDhscG4JzbpFKS7lMRlIjxQ4/6EvpD2oP+NC
hlyCMXm7Fb5fU+S5h6TI8LPQ7y4b+kfXny06h8kg+GjWdjea4XaK6Dzm0y9k
e0S40QrV/Lab1kgQ8jA9XxStK5S+8KyGBEZ7Uqcl0DdtOrxUiknAn5zEJ40u
1vrobPyeBOWFcU9OoL8a7s4biCJB+MmYWhX0k30VWaZhJLjU8HRdHc198FLg
pdskWCYeOuqivat73ZjsSVDtGJZigC6cb6mrscD8f/lenxE67ybfHQETElgF
Be68iJZJjeU+pk8CCZY72ubo+UX31/NaJPgXe8vfGr1qOXTP9SQJ6vm8Cq+i
Gx+9yi5SJEFclvvP6+if4qFP2mRJcE3e5ZAzmkXfWLjuGAlkKh0vudPGPxHF
8k6CBBv17J96oSXcXG8EHiFBa48t2RfdMrQkdVGMBK+uWNMHoH97q6yo0j7P
+WUudw+dUpx8QAevV/S5dCMMfTHg2PAdrG/bpgtvHqHPihnazmF7PRHnB56g
m78+qsiVI0E6lwH7M/QX0R/7OpVI4JGqqxOHdoq3KXHQIIGahE7gS/Qm8Z/8
D/VIsPOzZlEyOrQz4NApUxJQ1NVm3qD3jR3+XWpLgqxmZYG3aKNttVfpbpLA
9+IJsw/oztr6HyL3SHBqTD46F+3+TId0KYYEnC4y9YXoI62bxD++JcHY6tEN
JbT1ItZ4R/sbCfKCxRXK0VvKqXZafSQIZBN1qUQLfTrM0bZEAv0EwfRadMFC
oS3bbjLwCBwaqkdvjPdWPyJDhumPvBwt6MvJ/u3GpmQoVuQ504FeCtP68CWA
DKE1XHd70Anm8Wrx78hgZLDn8wC6SUNXg7+PDPwDu+ao6DNa9T9jt9fB3FVW
oTH08U5RM0W1OiifY7aYRL8zH+c1vlMH4X6MMT/RPLUv82W/1IHIU4ZNv9F7
WKjkFN16WOFeP76K3tkUEjXzsh5q01dd19FThWt/Ahbr4dmx5YwN1hXKJitf
bzUYNMCVsgXKFrRSXRj/2cIGOKo9u4cZ/VLi0bFo3I/o2n/osqKZV9xKRGMb
IWFirIQT/cd0rKQvoQns3Yfn96Et5NiyhfY0g9z6kDAvutdph8YNm2bYfL/f
8hD6xbX6BylFzdDO3hMrhP7ZlBh+jL0FkhM7msTQMn01H0JvtoCzcOvmo+h1
ed+sHYMtwKxc566Azr33uViluhVCr0dZK6GPedtfyDvRBhtjLhucRA+KCHxw
KGmD1R+/xE+hmzieXzJsaofJePapC+hgHeZEZ/kusK0Z6LmMfhRFuefd2wXE
3JtaS9r9Oh96xX26oUdb/o0d2jbMZETofQ8Y3mSIdkR3qovJdin2QvOruiAX
dGm/hK1uZS/U/r5s6Y3+b7hj+M6nPlDjE9D3Q49JHiqRPNQP5bozSgHoX1/V
jO3C+vH5KRK7hz773E4nb7QfClMD94WhiRzejhyFATjaosP0CJ3j82GOMWwA
stbYVx6jhcO/XTJtGYA359K6YtEz9hwPZQ0G4eAd5+oEtDhr466GB4PwMlM+
/xVaoZia5PB1ELg6GVJS0Prxmu985gchmr4+Mh3t8yHGWv/gELCKRQe8Q/s7
bq5Q1B2ChyZmztnoIpEfZfc8h+Duh5kzn9Bs+0LkeCqGgK6vSLEE/S+d17Jj
dAh8NweJlNPmP+jJ9ssbKOB2eTdjrTXt+ws9ixZeCvwMHfxdhy70fcyyIE4B
+7y0sSa0JruF640TFLBiUqjsQn+8qrotyYgCgzIbcvvQvDpJ7xysKGBqVZ80
hL76npW/xJECZ4vM7nxH6y3ynNoSRAHlq0EKv9EZRv7J2zMoUBJ5WmgV/Xto
SKP0IwXkynZzrtPWa9bmyIPFFBDfnb64+UqFckmMrxsPmQI8FfXZHGhmP87Q
E98pEPczOpEL/Z+AIs/6DwrmI+bhPOimO9wqjxcowOIye/0w+l5jp6owPRX+
8nAIyKD/8VK33OTE8y3dNXsFdHsh37w5DxX2UYveK6GtTnY85OOngsLry1Ka
aLHEXyXHxangJZCqYoLWPTqy2qtKhZCtv+9eQncZsgoXalHh2YRWrQXa3Sks
0PMMFfLfTuvaoT89r9iUYUSFOXGpSz7o0bEdAZN4fmZgC068jTbKFE/b4EAF
trkuIhD9y9hIe6szFSTybtk9QJ+t7Rnq9KSCo1yFRwI6XqPCPz6YCuPKBk/K
0DmScRknkqiwzJvS/g395Ou1y+dTqLBlw9KeGrS5zfZ5izQqHK56/rIJPZHG
InH+PRWstalvKejTIRbinz9RYfCsczWDTYWy6Kb+4VLMD34c/ca4BX2bxeSU
XDMV1naxn2FCe5+9yPC2lQp7OwvbdqHtzzLJ+nRRwcR0ncKP3m5yl7WKQoU2
q/BVDfSbivwNx+bw/P9sSlgHXb84Y6K0QIUnJC1TPfRF2dBOtSUq6ElsKDJG
79jnRVZdoULdX0+Pa+gXckxDzAwEVMRazoahn1LMOUZYMX9rlPpej1ZQ8prQ
EyXgqUJfq4Etnjddtkj5mxHwimVTsRE6Rol/66w5Ae+II0mm6HQJPU0rSwKq
7wfesEKvL6hpa1whYLlXiNkVbSUors5hT4DZLS/1J+jKp0z8YzcJuK6XLBqN
5vn1jNPWkwAvvvpdz9Hf8v6mfvci4EndfuIVOqKOgfrrFubPe2tuZ6OVd2hq
7wkkQKhk96cm9LGH4v2d4QTIPIbENrTqpwr9W48JOHnFLrgLzfKXOnowEvNR
5lLDIVp/tjQP3YomIPzSldmfaCblDfwmmE8urOUIs1zF8dF3C7ZmEvDlhP6L
0+hxwe/3ztRhvlvD0KOP9l+W8ctswHz1bD77ebR0x6PtTM0EKF/hengZvVWC
ybgd899v90d8nNAjfa0hjoOYX7PHFLiit72umG6gEMDwUnvOAx1RYZ0nOEyA
6scsuztoP4tTnFXfCRhRsEwNQms0n/tOP0nA3cpd1BD0uZw/nuLTGI8uL5PH
6E3Gsvz6mN9fsRSJikKHHnokpDhHwMapgaZYtEXNtW/bFghIcX/M9AKdw8mV
VbhIgPq/k5pJ6OazQs5KvzHfDVkMTEU7nNxnErdMQDBbelkGmnuLyePqPwQc
jjddeY/+6iQsUbaC882/XSYHrZ8co++7SoBt1heXArT9EXX+NfRmOdf3xeiB
mj1s8muYr3/lnyhDT3dG1h9Ba+p08VegowLUPXrw+vH2MIsatET7ro/S6FAz
xYQ69L6wpk/K2J7g+M+uJlo8KU9dl7F/tS5Ju9rRHkeTPC5i/6+tntPrRhsv
Du20w/Ftvbf5QT+6UaRVnXeegHSWomoKunXJPOcuxks79jrDKLpIKvhR1A8C
Jnl5lCbQ/GU2IQYY7/tvm71/oOnMPD+WjxFALpOeXUQf3Ot8sBDn015rXHSF
Nj+Su4LVegnY1hp37R/a5ezGww87CNAZXR/afK1C2ffC5e2GuH6mnXL2MqE3
c1TOdVcR8HD5ivEOtNifUOAtJ6Ceidy4By152YN/Qx4BDtG+2/ah17z9yxLf
E8C8X1zjAFpoX1rVpjQCzhyNKhVE/7Q+Myb5nIBGE7N38mge02rPvfi8OBGs
4yfQbypzV3e7EcDiUMF3Eq357vbtAXwe9e4Ixp9CN/64Ttd2gYDm1Lmwi+ja
uU379aUJ4Gl28TNHCwRcjT2L+4HDyoyzNVo1WUSenw/jq/fL+Dq6jY1+TQH3
D+XlqUO30EOFz7T3j1Mh/OD1/+6ge95dWYsboEL/6UnmIPRvn8+qw7jfeSWN
z99H6x2LonaWUOHDqdGvcehKjYgKmXDcH92v5L+ktW+Um7IhkAqnEofTk9Hi
Wko2MTepMDZPjchED0vs8ma9RAWeF4OXi9F59ufOHjuM7f/q+tOD/mY7oEX7
fqL/P+MfA7R47BjsdnhJAWG1TgoV7X3/Nv/mcApUx7bXTKDza82O2zpQ4J9K
S/Qf9PFXRV/JhyjgFEWW/M8O13enotPV3UNQUqZ9iBtdZN6lvjI1CNsmajl5
0c8Wu7gX8fzx5kTNuiA6QjDAkM9hEAbHKhrk0NfbXBWcigbgjHypnQl6VsnT
hCTXD0f+q/p4Cc27WN3IxtAPrH/q/1igLf8ZmFaT+6D9U3+YHVrNjy01xLQP
TOXWMnzQlxgHjrC694Kt7PHJBLR5zWj7VHQ3aO1RPZqE1h7ZPaByoRuEfp/y
SUUztpT6he3rhukC021Z6HdbFeh4XneBq4yP8Be0sDfjTPnHTrgtXWRPRStl
OWhFU9rBYvfXnFF0r1sSJ2dGO6gs1q5MoA93Hvlx0bUdNuZ3359D/91XkGu4
pR3uSy1nbrCvUN570G2/sGIbOLDTzW9Ba6Y/q+lmaoMzC1uOM6N5CxRSn/a3
Amvenjp2dMNyirRGQCue12WnDqFnmTZL7e5uAa9dcEwYbS5QK/E6uwUuzGvc
OoK+rtPNZny/BfblGjHJok36i4XFVFrgX6TZuePo2j0qKzo8LTDkahsP6Kmj
S1Fha82QfNRDRAvtFqVRZlDSDHd33nY7jd59lnqs40Uz2Mzd+6yPfmE89OKK
fzMI5kTrXECzspznjdRqhizJ/Ov2aNkZOq2m2iYYsq5NdELLKM2ZrsY3Aeuz
vjZXdPl2484y5yZwW6FXvIU+5uA2X8/TBCmiu53v0MZHHYv9/bsROs0EU4LQ
otpvJr1bG0GuQpf5Ifpms+Ur9QeNYLdoqfwYfUmM3fGGXSPECdx0j0I7lUoX
fdRqhLUH8f0J6LE2Z3fVbY3w1XD83Xv0RMum2S2xDTAXvEr5SOufN/uYhV8D
8Bex7C6gxedd+ai1dQMEc0v7laHbiwxT5SUbMJ8MONNEu//d8n90bfXQ7rn3
5wy6olxFJ02gHjZlHjm4iHYJsekz3VUPMv0qRn/QInqGNUrrdRCrfK2M/jrO
j6DrvgdddXCZMT98J9rWOO/LXFgdjMXpikuhu769Ie1ZJMOeBktrObS2WUrs
nmEyaK27xyii2XnlX59oIcNb6/h1NfR5i8CJDVlkcBYdbzqPfjVCvCuyI0OS
2eoGU/TeY+fPCF8gQ+tjFjkztPScQWaHFhmkFqVe2dLKO3tHJgXJ8Kc0wNkT
3R88vvn2NAm6H1teuoW+lZM6wj9EggJrFa076P0nQrbsayWBOyP9gRD0ad5c
IeYiEpzrpzA9QLt2k/lZ3pPg6Ify3+Fon++elq5JJJgx9G96hl6xf1N/8wEJ
mgQsPseh75XTJewPwHx+BdJeopWjXy0oe5LgUcP+p8lowUidb0OOJHB4tX77
DTo6ecsRBhsS6LgN2Weib54qzcy6RAJhjS9GWejVyNO/pwxJsPW/xJM5aJlu
pr1fz5Dg+9TtIwW0eNsweklrkqC6zIyrGC1y+HWVvgoJUp4obS5D3/94bfde
RRIEXeGZ+4rmF4gaTZAlgZXsv4Eq9IL3E46hYyRQ2TZIIqF5mhnWJiVIcGCg
NL8BvZzndo18hATrH14ktaDThrxSQsRIMBjo96gDnXu1IEwMXXr+sncPulJM
KLgGnSB4wmYAzczM+NJSnAS3VvedpaIf8QwGbD1KAtPGNcVR9OY29niSNAnk
k/oFJ9BqfLNMuQok4HQvYf+BjqUTqW1TJsGSRgLdLLrNSyjzuBYJOv7znV5A
1ykXu6zqkyBv+mL3MvqfXsEg/0USRH45XrmGFppjaiXbksAlcm82nQO+385w
6NC7k0DfZjV+I7qiP+neQCAJxOX6Qrai+1wH+D2ekoCF6bMbM7rzb63CcCoJ
fgzEmbOiuexLzJSKSVCf7aPDjs6y1R1PbibB2yBTWU70frWtm49MkOC+kQLf
Pgfa5xsaTf82kMFOiGvHAbRtw8pdGV5c/2t/VvjQ2QtQu6xMBoGmnjEB9Kl7
dOnXrcmwObmoVQTNIPBoqDCUDBWa3pnH0DvEsmPD+8mQzHXhmSxaWfO9ig9T
Hfj/kAs8js5QcdFjUKoD83JOJ0CLTnVPWbjXgdLT5Quq6IiDZM/2rDrgtu1W
10TzCi6JvvpRB2tynyR10G8jd5kxS9ZD8aAn4zn0R8PR5xtq6uH5R+NFI3Sc
JXeOIlcDeN2VpZqi2f/r1nFzawBj4z0NZrR4/vPv29HWADLCvz9ZoRc6fiUH
yjfC7r+dKbZobctdfGppjbDQVPDYHi3HfNGjY18TfLzpcc0VHVx+ckc9azPw
/xtM90A/c3EVOGXeDM+CNSd80Gsk/0fk3GbYuiNb6A666o9AfxFLC/jEcNoH
odOuVSqGOLfA9P6AzBAH2vlrq31STwuYp09MPkCL9B5idD3VCmpFxdej0De3
3baJUWuDAhW+d7Foa+ORWePGNhAiP5hOQLfdESkPtmgHlr5LjqnoO0tp4oYJ
HdC99s+pAE1tZRVS1umGU/eufihG8wsWfT692A2l25t/laGPf32+yel5D0g8
k5OooMUrQVz5rnQvJPMkOdfQ5qN/VxdbbS+wpzF+rEOf/LnfV0O/D0LEXWeb
aPGL0TeabuiDlcJeyXYH2ucpTyTUVPrBQVnVtRvN9qmpYyCzHwZr3+b0o287
SVy8yTQAZ8+yz1PQV4/5r3VbD0Blj++xUfSvNsuwrrwBkLEadZtAn9em9Eiv
D0D65Jm8H+i9JFmdDNVB4HIrWJhFx/yWDusIHIT1oJCbK+jmx61B4fOD4Mo8
k/8P/Q3qYPvhIRiJMllicMTzUpDhmMj5ITDi/iqzBQ1Tl4JVAoagNlXIkwmt
bsAVGJc5BApHIgt3oFmHOCa9W4bgfcHK711ooVrlSq6lIYisqfPah+5NtvbO
30eBjfpSRQfQTTYroXKiFPDsTvjDj56UkRuYV6DApQlHHzH0zl3JJwyMKNDo
0lksiY6WE3vLak0BlRWlVWl0y98voUo3KHCYidVXCX3ocqEPG+33ME+9Sk6i
7WR8Y2sfU4BpH3VNA50yt+qyK54CM6I5fnq08pu6jP543rTK5yo7h177Ws+b
VUiBjhNB/4zRY1P69aHlFCjWNbxjQbu+4beKcQsFRLtKvlxBi+ze3nyuhwKJ
5ofo7NAN85fusVApcNd5yd8F/Sb4gHv9LwqciYwNDETHC39U+rKNCk6fG3yC
0RWHAqbjWPH8O8Lgdh/dHKqdpM9BhUYZR+tItIH6oyR9Xiro9qmoJaOvXvfy
qJPG+zd6Kr6hxdNBJPaVAt4v9k4qEx3yXjPGFPD+OxyHchxp++cpzQAtKujx
T236hs5ZPm2Ye4EKzmcO/KtCZ8ld+EC6TIXHHueXSOgvNr5EnSUVmmu/jLWg
3y+thz+zo4K+Y1QNFf3U7eNNIy8qnC04EUbvhOfvEyp/liKp4DrkGrAJLT1w
ZpjlGRUit6Z7M6J3+zQWcz2nQqvpTns2dFaRcfSORCoYrI+d4kVvO8495ZFJ
hXNaj5lV0LezPlX7fKGCu0vVRnW0obzd1sWvVIiKW1nTQu8flrp3tZIK7dNX
fujTro93W5EmUcHwiXyjBfr8sN3W25ivnO8lIvzR41Hcv4eGqVB5ns/9Lrpw
V/L18VEqSLVYm4Si9yxwUKe+U4G9duTAYzRLr4L2yBTWnz/2MRFtPB909OU8
9vfJZFsZWkHidcQZBgJ0teb2/EWzir5glecmoKzi6BrdDXx+zlP9WngIOAJu
lI3o2v2mBVcPELBdZiGdGb1RsaDuEeZj9XxL8vvQ7Odv6X4TIuDU+p+Lx9ET
Y+U2vZjPaRbQv/JGz7P464mfwfLv5G4/tIPMkYNlutg+ZxRbIHrzmUPRp/UJ
MPQ5HHQfrSsjk37tHAFWSjq28bT7ZQ+lJGK+6FsdJVqKlnwl+4jLloCcToEi
Omd8XzBd3Uy5Q0DBltnZjWjzsxJ+DwMIKJIrFmZET91KCjweREB53OkENnRp
WkNeUjABDWYudw6iV8cFxCIfETA+Vqyuhv5jFzp7IAHz0d9nWkPQoXL7oygl
BDTVDn97gG6q5tqxVEaAf5x3bgQ6v2XJlfUrAcSJ1KgY9FD/IYdzmG+/ubtm
lIYeizy6gbmRAGOjSM236E1bAmpPNmM+Kygo9wF9kslzl28r5vd15/4rRGvq
e6TPdxIgvvNtXzVatN9ucHCIAMqwcj0ZnePqdX4nQUBkfmdJI1o4p2az8ggB
CyYMLzvRitU1fwPHCUgVjg3vpfV3u5B81CQBRmtidwbRn3xlo2KmCfiUeMFi
DF3VsiJtP0OAncsv/Um0rbZf4bE5ArhU76n8pJUzX6gfniegjn3v0Tla+6Ul
TJ6LOB9j2QeX0OIDm/onlggQ+6SxawUdnvnpltwyAYNh/Rv+of9qBzOb/yEg
4qLrAr0LPk8UgYQLK5i/i20d3YSu4fl4jH+VgNl/LzoY0ROa/t+L0cnNx6q3
o0GlY/y/NQLOJZMK2GjlWhdiT6A3upun7Ubr1jI/P4jOV1+M+Q8df8lzuIr2
+dCeB6HcaKZr/F20+vdMHPDmRZOFQ7VOYPu1xQV2h9BBsx8ebMf+eT88bSqE
DtzT6xP1mwBhM+KUGDrRuNGrBcfbJ+51XBL909vBqRLj8ZCeRVQafSW986vj
LAEn2l7vk0efrfp5qvEnAT9T5LefQCd4cKh9nyIg0aPprzI6M7FErhjnR1/L
5qca2rm1fE5rlAB6rtVBLfS0QOXVaCqu76nHTafRM7NGaUkDBLBHlGQboodk
qGP0HQRUWRgkmaC3O92jM8X15HF0/Mkl9MaXPxh86gjo7tjldgVtGZ5C4sT1
GZaWYX2NVt/5czlxnwlQ8AZDB9p4fgbVTuYTkLDvurQ7eiXpw6aVDAIsrb/9
DkKXj0XunY7A9TxJUQxFy0/Zki1CCZh0WQ94iBZfML6Q5E+Au78iczR6iq0q
N9iZgOAXBQfeoJM2cXyk4PNP5u+wyURXVrG/zVUjYMe7+cws9In4mxpnjxMQ
WywhXYgO9xm3nBQg4G1XpnYtLX6VfQ+D/lFhxowUXk+rr/fspXjcz6TGvrc1
ow/2Jn70GqdC2QK/WQ9t/qjfiv1bcP9nS3SdRD/JSgnPekWFRZ2n8cyuGC+d
b0V5R6mg0PaRwoqmY6huLOajwm3T5kO70W29Cx892amw1W57Njd6n2XvMtsi
BbiCQyqPoH/OnH34PocCZtvfMB5DM88936OXRIHXUZW6smgxKXUiMQLfr6/p
ewCd3hJK0rlOASi/9UMf7WYWnlbAg+9Xzbij59GWSZe6P2+jQG3jJ88L6KTr
ed/ap4fAYGCR3gr9n2zHYuDzIbiycoPDjdY/HzuB+MlBCJO6AtFoR/1n7u+v
DwAPS7jzc3TrkWnvXPkByPlemPQC7eHEvY1zywD0xjFtfIOertJ+vvlVP4jS
59YWoCO2Rdu3kfugsYHeoBt96dNeTdmtvWCVJhLUj/4tpUm/p7EHlvzP51HQ
mcn8WzKf9sB+qQyOCfSLFl3P7Tw94Byn3/cHXdh74/2ARDfsvJp4Za8bvl90
1bktTTrhjTIpej+aydRK9jpPJyhwzVfzoa1LrzEMjnSAdYOGkCj6sMUxRgm3
Dsg79vOHIrrntvGPgWftoLWdc78KOib1P5F7lu3QP6air46WTw/btCDaDpvi
onPOoJvEVdP0q9vAiO6Epxn6uGbN4fUNbTDZY5tuhf5h4HR3qKMVbuc+7rFF
L7gJD9ekt0Ka7cjxG7T2RyYYKs62gqIyi6Mb+qubvcGAQCs0/yf30hNtT+HQ
YFlvgeX6B3T+6McMwgPF2S3w8E2+5F305GmVGNkHLXDAf8gqFM312CG4wbYF
tI8dq3qMbt9SyQm8LRD3vDcsCV0k/TZgKrkZ+ne1uKai9V7+HmkPaQae8JqL
GbT4sV7+HufYDMmBeWIf0VmXxEszjjfDyFomRz46n7KwZ5yvGQ57Jq1/QutI
rrv8ZG6GzOvhLeXoLUePSXh+a4Lp0bvFlWiWTuqb6dgmOGJx63Ut+uLw0Q9f
nZsgx/DazWZ0fH9UoTF/ExSfOPkfBb3amjVAft4Ia4VyDCPo6WBjgU7vRlA6
Kj71He0RmF3ca9oI3w7vK/2F5mgrtHq5vxHIO5Ys1mn95Q0/W5XTAMz3p7U3
uGN+U+xPr/e8AXQ3Dh/dglbOP9Dl4d8ArctNG3egfcwUxr31G6CHmpHOg05k
v//XYKkeuC69enKQ5ldwv5lSD5c6n/kcRp85zvgtva4eKOSg00fQRN7QY73k
ehjPvTxzAr394LPL3Qb1sHyPTe4y+pZ3qZNAaR0o0G3ltUQPfSiN5XhbB74+
/xht0Ln2G7z4n9cB3Y2pPgf0wo27zbE362CrSdUdX7S801++LvE64BT2rolH
0+/d+Gc9gww/LyxvfIXmu6nmFBqL+XGY58kU9FOCgV8lhAxOEzdL39H6G51U
pWtDhsp019xSdOgLvzwZfjLEdc/OfEXvHpaIjmcnw42tLkeq0br9uTvPbCID
17UbGY208ollvvTvJHAWcEgcQlN67pysyyaBhvFU/zBa8HyK7IEUEuwNseca
R2s/ywicjiFB9di16Bn03f9qAjcFkCCBY7x1Aa13s/SohQcJXDSusv5BB0rZ
yug6kGDfG5sH9DcxH9jfzbDRlARzHSO1m9B1n7en9p8lQc2mK5u3oYP6Dczt
T2F90sOqLGjJ5qjCAlUSuNpYBexEe39hfFt3ggRa0dQyDjT3U45y2u9VeKos
1rjQTsY/t/tIkWBhYUh+P1p0xv2EsCQJSPzmnnzonUE3XzQfIcFLw8E8AfTd
t+aSPmIkcL97eU4E3empnS2FPpXXLy6BXrw5msCC1x8YuegohT5i+8R4jwQJ
lnb1Zcqh+RtshcyPkaBO1XRcER0x4HfutywJXrn1HFJB2z99fngO++vx2sRa
HR3auMhjrU6C021dr7TRJfSM82a6JODdYDx4Br0pf2vmqgnWf7RzrwG6peDe
F30bEtRbnb9gdJP2/4o6mp5uJEiObH9mirYS2sxwP4gEnt/OtZuhJ591B6RG
Y/1zrWzW6IfV903HM0hw8KCB3lU0141dBm7lJFg+2/LwOrqeTeSuXQ8JGgL0
yTfQgjEVkTMLWP/Hpi3uaOfc3EmJXWTwouqqe9HiYVDIZCRFBl22xkBfdFVV
1udwEzLwqZwp96f1p3ZWZ7s/GRpf6RwPQ2+JTTUu6iFDSjPZ6xH6o7HVcwvm
OvCmO1XwBD1gVzevoloHuhKk+Wi0Wet5kbTbdcBvoSUZh+awot9JKauDlYga
p5fo/JLIzaob66Hpi8a7ZHQx+fsDMb168NmvLvAWzf5Zr0bmdz38/fV43wf0
xLyWW7luA/iX97Pl0tbb6k6R1+8aYOMTwS2F6Eg1YV49tkYIsXRfK0bvkR0c
V/RrhG1Hy2fL0HGuNiM/ZhohnIH5+ze0olh25LRDE0S9ft1CRtvWcOrsVm6G
Pe6/qhvRrpxMs+cfNkOc2vGSVrQee9jdfwO4/+4O+dhJW8+SustXpVsgabT1
TS+6L9BfZTqyBfgLeBIGaevjUkX98FILpAfbPyHQFX15X5IsWyFLgMF3Ei1c
mODof7oNJJfPuPxEHwhct5ytb4O82ue2c+iu14EHcgzb4bOd5NkV9O4iqU+f
vDqg9q3F4W0eFcrLPwLSNy91gY7vu70s6Irw1tt6z7qh8fQy6060xGX6layj
PWDArbaZA63u/fqiOKkHOn5ErP6H3rhby/ykSS+YlPXNcKOt3h4O6hnshf5w
gTFedHmsgt7VS31AiH9pFkLvvZFtq63YDzZ0TNViaKr57H86if0w3mz0WRJ9
xfDcDvuVfnBISs6WppUbZrXo6A7AL5efqfLoNMZv0rHxA+B6UiH+BPqkRzDb
LDEASzuDH6ugH0lfuP+DfxDWcrlvaaNbZlZLp+MG4c5dO+cztPtrWdL7mgaB
4Xy+zVn0QXJ8iSb9EAQfor94Hp0qZNsaKj4EjEun9S+gL0TnpU2bDsHD6lj1
y2jm6J10n4KGgDVmRMES/d0/slAgcwg45HwP2aG3peRurJ4Zgudba7kcaeP5
vCEsbSsF9vXsYnVBq6myOf/HSQE+n7crXuiI89EONVIUeHPq9y9fdEqfucGB
kxQQ3qs66o9+GWT0iqJLAYmS3qZQ9OHR2qRvthTIfXi46iG63e+f9W8XCshc
di1+jD43GzpW5EsBxX+MqbFo129GXpueUEBbWd4nnTY/uw+WW+Vjf6wfX3yH
7tisHvKolAI/731XzEaLOJY8vVlFgai66PVCdMMHxQcP2ilAMZq7W4Ounbca
55vB9r21bevQvPX6vyKWKBCc8EqzCf1v91p+0xqeTwndbV3o6bbswNatVPB0
fBsxhtb56ODJsZ8Kpx4zuEyivcwfDBnwU2Ff7gWDn2i7tWUZZyEqfFvesnsJ
fbovNt7gGBVY7l6J2+RZoWxDpHF1qFMhNY47lR/NXbfXP8GWCl6l7sGC6Np+
bQMze6yfUndVFH2v8NsoixOe7w/5CEuhUzDxVLpJBcWPnR9U0QLq7rWjgVRo
q4kotkI/fFignx9PxXxkLN4WXX+zIS7uJda/XcnPHl2W/1PjZhIVeM5Ngyt6
cMhqkimNCvaDWlUB6MV9PTNVH6lAv0jf/ApdoTUsnlxFhWsN1E2p6Mwf7jeO
1FKhMfXr8Qy09Quqfw6ZCnFGAWkf0ZMX/f4kN2H+8Ynuzjc0hyfDknAP3n9r
XWwEzcfGs7Y+ifkH/d8HAl74/nqzyEvaRoBMb/9XEbRC6JOQZGYCXuSU/BZH
v6GGO3qxYP5v7Wsth5a9dZybayfmt1WrCtpoAdP9abL/ESAbujJh70X7vVg+
/a/DBLxkWdbMQs91+FYNKGO+GJIinYNWqzy9wegkAdV0Z/kK0PYevxwbVDEf
ncv4V4r2Om2+qViDAOi6mN+AXhQZpTw4TQAl8cvBH2j+u6XP9psQcFAy5K+I
d4WykZNboOcN7H/msSlxtJeq79I85nen+Cjdx9C6kUxZLq4EuO6WzzuOthhk
lHO5SUDFn0l7HfR3Ry+2oFsEXPmm222P/jRr+24T5o9p5zhyM9Av7Vka5F8T
oBuos/gerbx4cEUqlYClbH/ZHLSM+POr0mkEaLBMfS5GP6h5GaTxloCR2i+V
dejaC8eS3+Vif5XsOn+gTRuJh0+qMN90eMk5h76kpy76vQb7F99mukSrnyBF
q5AJ+Lp8YugferngMM+GJgIscneO7/DB93nU3sNp3QRsJTSF2dFm7lZ9bH0E
ZLP6OXCiY10nu30wH193/D5zAM3YE+esQuB8CJb8kUTr+U0LX8N8X8N49rgM
2uVMwfNHPzD+9w7fVkAvvH6q+fIXAc/yLpYrodeStB8+o31+MPyYQRXt9iXV
1XUex8dWraaJngqcLxNbJOCh8mqwDrp8KXC+YokAqRsSJD10ctp9E4llAvpf
2DAZon/t0N7u9IeAu/VxZ0zQ6+9Pc3itECC62hRxCS3F3e6qvUpAu9CmVgu0
ut15qQH0LRMFdhu0hoH8c9rvZQ6G3DCyQwexPBKk/Z6GnJ8S64i2b9ZoXMbr
XUd6el3QrEaURTs0164d3B608ZU2JYVhe99U1Mx90Cxq637nsT/2zt5Jt9Ex
V/qn6n4TsDMxazgQfePp4uZpHF9Rw/ChELRKVVlSPo7fYo3z2gP0aZVvCkIY
n60iupkR6OhjwlOaP3E+LgRNP0UrN+3R34XxNgn9dCQWnXPyqfOj7wTQFf5w
TkCnb1xL+jSM6230YO4rtLZglUPMEK6vk49kM9AePT0XfDpx/ly+eb9Hd/17
WxDUgvP36vfnj2jHiI10OvUERP+1VC5GS04cuLDvKwGT9dYKZWj5RsmNTz4T
oJxgI/UNbfDc71drPpYr2AmS0UJXEsUqMrDcy5m1l9Y/5yUBxwicf03XbYPo
0SDFlSv4PExxuG8k0Gkh72PEA7A833N5Am0zvbHwBD5f03O3KX/QcbsgVtGA
gJPf/Hv/ouc5tj0gaxMQ8ySwnf4Wnt/N8u2FVbBcIriWEZ3J2elkJo7ljo+y
/0OXqPEO3mfE8vF4f3m0+uEOd888KsQWvvA5gRZo3Kg6lk6FH8GJ7iro4dig
VO4XWH7o9TVttJ7jpNDwXSy3ytS/gD6659/n3LNUOHn03anLaIdni01n1fB6
+iw1S3TGvjmtHBksf/VRzg4dkc1zopALywc+HfCm1V+pxfh5CN9v74q5/NBK
HjqHjZopoOpbwh6A3q+pbPO+HMu5yreGoc+/jT/z6BUF1ExqZmLRKvvPD/67
RIFfrR3ln9BdbM7jio+HIGqBeFNCq0/p4vPDdkOgwDHzsJx2/+Tssq/KENy9
sO1CLbpCON/XaWYQOClKs11oI/ob1taag6D8I433N5p1h/rgjt5+eLLFJ1Da
t0L5+VL4rqKkHpARCrkmj97zqP+41PUe6D8VpXsCzWYuvddHqgcOh2dxqaPj
yzl971V3QzH7cI4h+vV3c7G7E11A8J4edkOrP9BUVDrWCSGqF0ie6N9XUrQf
/+0AURvbD7fQ/4om96nWdoBHuv+tIPTmyPv+82YdsE08f9dTdPqJnTsiI9vh
mCKPWg46T9ejx4+rDRx25d0uQDuNrM57T7VCyqR2UTH6WEr2+p3SVuB4fvNI
BZpTZzi37Eor6Doz2dX40v6/7Ev1unwrhGgmva5DByWz21xkbYXlxXrOdvTc
SWdv+/IWkGywOteNdtxe+XF/XAvYpyw/6kfrhR+6Oe/eAn0G/BtG0VMOr+1n
xVqg7MOtH4voy0zSPf/eNcNSMJvgCno0LTr8SkQziJulWf1D//c0oKvBtRle
Mbd1bfbD/G3NS++pYjP0DF/byYR+5n/EnDjYDDs//zu9Ay3n8IV177ZmCLIT
/rYHXch6fq9xQROUKJev7UWfHQ5Z+B7WBAt7jGQPoIdBJJHFvAlsqwPeCaIf
LkiW9G9vAi2+nmfy6NZp4ae5txrBf8Wp5QSaP2aTo6hpIxS1bGQ+iV5UHt9e
LN8Iwv4SAafQwozrbztXG2D7QMj1i2gbbglh//sNoJHH/cYcnZJZcmCrcwPc
fpBLsfajnX/4uWWMGmBGfui8A/p5f/Lqef4GaH0mo+yHvlNOMr9bXQ/bnOp9
AtAHb/M0cWTXg6q6Vf499M72DBGGuHrIm38kHI5uMg9RrXWqhxj9UfZEdENY
N4Pj3nq4tC1qohzdeX2/3iO/OjgZuNRXiY6dFNb9fL0OBFdMGmvR27LsJTab
1sHiBHduM62/z7xhTqYOwklpvhR0QlHbviNzZHBX2XZjBB3R4tmpQyXDxSIH
y3F08Ob2aw+aySCYIakxg3b8+sjC4wMZvoZ+3kF3u0K5R9s9UuIGGdLpeBg2
omNk6Dc/MSdDuJf/wha0XXLXHn59MpheU+/ZgR606P/wQ5IMC5pNyfvRUcxS
sVeXSdD7RTKaD71kpKKaP0mCctmoEAG0j4b8B/0BEjwSuOAgjla4u+FBQAUJ
Dm8Zlga0fzpJUCeK9H8Hdx5ORfvGATwp5LUUUgkVkhYha8KtIrtCyS7aJXqL
ooisWYpkey1ZsmYphWiRrWWOw7GFLMeZQSRtKtnid5/fn5/rzPU837nnmTPP
zbkG+AL05fajAzz6wkMjCPg5lS9mgJ6Xe2eqEoDje/Dym6BPaRobOnrj+B/d
F83R68vMYrncCchzYvywRD8Z4fNXO05AdJfSsDXaREK19KcdARfN47vs0Fa2
BaL6VgTYvpl654Q2GKn5pWRKgK6O7XNXdN821mCdPuarfF5yCt34wYAxD5hv
p2SmG/rn1G/hz5oETOYGxnmgrzdv9UhQI6BHYijkInohSYdvuTIBrxL0r1xG
P/2iHLVfEfPxF5y9itbxjlhlvxPzhfI6XGfPHxGnZy2P+f66mwehlyQstdFF
23gzdMPQNUuTNm7G43W+KClHojcc1hFZheNtPhm/+Tb7+nz1slqF8/ENTK2J
Y9dTIatRWR3zHbblTUTTjO3WhGthPvrz+f/Q/QradLH9BNToSX5LRz+67WG9
aExAzotAMgst/s1E9sBhAqJUhjpy2fW8tPIhhzPmK9Z/U4jmL/x5S/8c5pMp
qCpBH0kauyfri/nSeIvK0HU+l5Y/v0mAjMj59Aq0Xp3nQbEUAnijGTHV6GmL
e1mOJQT84NwV9JKdt+J8bUY9AW5KEkQdeuXn3cv/6Sdg2Iln5Rv29eCWTxTF
9eUU/dOahhYx9TWaEKVBTzUzvQV986Dk2moNGliOEsPtaFVT3hMljjSgi1Rs
70ZPRE/Y/w2lQa1nVPUgWptfaUki3h+a6ZeXDKMNn65Y4ri6CcppLgZj6GTG
c21/sybYOW16ewJdYccbuz+yCQo2a7z/jm6dlJpfSm8CKStp8d/oUY64kNXC
dEgLFDg+g/6S9O5BvzMdYvuGv3ME4P3rHuqgwdcMvCta1bnQ3ON3bz53b4YQ
tefXedGb9WY52zubYeF43msBdKJlrAq/fgv43LnDJ4zeu0VKjremBSZr/KzW
oA1JaYmLugxwnzidsh4dljXbNUtngLOBjpwM+pyD8L264Fbo8drqKYcWTUmv
jO9jv+9LpHIHOquWM1pcsw3ojMV5RfR0/Z1oWkYbHPg7vl81gP3/ytC3/Pzt
ULutK3I3ushOWsMsqB00beratNEN5hd1BhfbYeeTJOcD6H8rJm9ViHRCASso
zxg9EulxpL2oE6QEPL6Yo+tE3wa+Nn4Pomf1rh1FB8+tepKT2gWxiQr19miO
womDM0bdwNsotuIY+g6fdxLXTDf8lfyReAZ9vaYqRNX8A1w27R9wR2+hhfIo
fPsA333fyvyLzuZrypEI7wW3/MfnvNFjJht7BkT6YLgz/bFvAHs96/NOJfWB
09KIGX90qPB08ZWV/dCj4KUbhA40Lqvqut4Plo7O4WHoDcwVC/VD/UCPNG6J
RJ8VOrBnhe4AHKhSXR2DDnLRPO4fPwC1Ixsd7qLLWi79mSAHQFOY734SmrPn
4YU1W5lQrvvnUypazMqt8YEbE3Z6UIqZ6Ju9Pv778plQkNp8JQetthCgf2aQ
CWlT95eXoKO5e2uV9QZBVCbGtAxtmRrTlPnvIMRaXL1bwc5rKzcpn4b7o+JD
m2rQViq1vDWfBmHhw54z9egkRuTdVC4W+HBvefgG7eC+54rzGhacc/2rxUAP
zQjttVBjgQr107MD/TipVdFVjwULLuPZ3ez8bZz3CQsWxLl087DY+deuDmhx
Y4ED2bxnGK3U4bYs6DILNrs0eoyhwxVtYqtusKDqWFnnd/Ruh/f7WhNZEMTK
5/6NblUyM67F/aDJsXuaM+gC/+d6Fg9YwHSOyuQIbNBdGsyvfv4FC5Y5n3QX
Qrc57P2zeoAFLUz7DFG0ebNKeMowC5KcLNvF0PqpdaNDn1mwzQk0pNHKtyPU
2mZYcMhx3TIVNKVMz3QWJkFsQFBdAz1xeDO39ToShhy43LTQvH+PPJfZQMJl
h58MPXRZqtIqy20kpNk3px5BP6slmtYACaf6Glps0VPtQuT8fhIU7J9xOKHX
7vAaeG1IQr1d/ulT6PEqozFuSxLGbG8oX0FLHN1Qfvo4CY8/XDl1DS3YYDsa
fpqEa7Ye/wWgdV7yn7x7jgQBW/vFcLTII2kpz0skqNqoNiWjX3+VnjEJImGh
e/tCGrs+p1IkPoSS8O6olFIWeos6FWIdQYLDUcGkQvTHTJP1MrEkBFl/cn2G
3n3Cdfca7AdaDqfP9qGvnNkeWYH9g773sZFBdJeC7qLRUxJeJEi3DqHv0ZOX
dFWTUNRVmPsZnehYH/K+hoSbNpWH5tAlfzJMfN5hf+DAyBO70aCrtWdtsncv
CdV+cXck0fe0Z/P/6ydBMf2InxR6R2qCcBWThA3MPott6Dp9nvBhioR557H5
3WjLyKir7L+/VB7nsLJFr9wnQjs6S4J8SKO2I7pxs6WM4jwJOTnhci5oauDf
omULJNwd4V84gx7cuyozm4P9fg2xQh80n8GVjHIeCradU15MQhdaut3YL4r9
4sWTRV1o+zOrNWKxvyo0LBvvRb9r1elRVaKgXPLv1kE087j10w+7KCBo8QWj
6BAx+wBxNQp+STXmTqNbwkoOxWpRYNIhlSkW1KD7I+Trnb3Yz00rs+Kd0B8J
1+BDrhRY/ra7/hFtUDqsO5NEAa/7Je9x9O+OeLmn/1HQQEW5f0Wny2WM+aRS
oNL6wm4K7eXVcZongwLRIkl1ruAGXYWMd2F2eRT0HqO+bUa/ofEHk9ivxnXP
ftyKLq1QE/z0FPOYCzPlg9nvt1le/7uaghd79OiqaDFTaT/JGjx/0bwCfbTL
jaMDD95Q4Eo/63ISTUvatODdw/79SJDNWTScNd9R2UtBR3XKwfNoOqeh4O9+
CvTym7S90VZ/Ni2eJSmYlxhW8UXL1fkqpGO/XhE/v90f/VjG15wYoUA2SF4s
lJ1H5+ntZeMUMKf1V0Wgj2bV7ROcwP7W04nnFloiZikP71cKDn28vBiL3tvk
Lzb5jQIex5ip+P8fn+7T+IOC2o78L8noQ7L/jPv/pMDXuHY4Dd3gt4dj/W8K
dtX19GWy5xO1Fk+ewn5e/Ud7Dlq2ZPjCjz8UZJeuoBWgVR9+F5KeocB+s1Rd
Mdr8b8Ci3CwFImmaVY/Y9Yl7s30RTReyeliOTnD4HJ81R0FIxLm8KrTgUK0F
3zwF2ktC0l+g7bbU5+5BT11Oi69FHzghsXoHuvRLeVQjOp6e59PL/n3Lieag
d+iFzCuCeugNfSO+dHSf5Jbbp3C+HouFC63odr6MbbqYL/ad6JlO9NSrtvsM
zG8ECs49aIsjz/VF8PyWVhpY96NrVp4f4f9FwbMdx8xY6BZhh94XWK9L9330
htFjGv6Tm7Cefu5pW8bQhzvfppth/UNUa3kn0OVXrMZUPlEQvTD05Rv7eou9
DPqA1y/+LXfbT7RrUK6RNkVBWuz28j9ondgeFVcmBTm2B5Pm0EfogwbGuF7K
Pyc6cobg8zemjnmuDddf+TNdbnRow3uVQjoFjf5M6X/Qs7EXDMreUvBeUHZc
CD3D1z615SXWT7nishSa5xXH5Y5cChbme2xl0dxF1JMovB+43sxrbUNLOzFv
rMH7R9RGj3MXeml2UW5RFAXqfh0xe9Gs001azR4U6Or/uaiPnnzzTWDbaQoM
BdZbG6HNj8RV2TtTYJPpKm6BFokJf691kAJcZAXH0AoR6+2+7qAg8Nbq6BPo
5XnKPuPSFNy03u15Bj32j31blRgFyWOBqhfQq0U26dC4KajmW1kfgPbN9x59
NIjPg/fKucHs8z0eOq3wngTavaM3w9HPIx/X+9FI6FXMMI9hn7/VtU9++H08
e3hn3z3051d8CcvCSFgqaVmTzc5ntDSb6UsC76h3Vh66WP3vaOB5Etb7vjxd
yq5vWZLK+sMkaKWb/nqJZjbJ74yTJMF/xI1/AF3O9TFhOJ8Fa0+s0SfRLyPt
qqLweVxONfiNoFc+IGKGQlgwMSg+8QU9tKNMMvsYC+x6W2gLaHIwe1RfhAUa
jF03N4Y26Pp3j5891M2ETrPBVzJojbVhpRsfMOECPeqPHPqRlhuvnh8T8onh
U0rogE9PikMlmSDamKi/D70ja3JawH4AflXNLj2BbmbNCc1U9EGser7mGXRZ
ik5x3fU+2FFpddEdrSAglsxl0AfHnxSTXmi6UWaceFcvtJc41Yai6yR/Jyrj
/u9Rdr1/PvpGf8VdW5EeMN3kWVGEdvxxyjG8pxvGMtZ/eYh+Inz9fG1aN2xI
93KoQnesb/gSsrkbbifJ7iHQ+8PNdKt3d4F7dOT0ONpMpTGS06cTKos4x76i
1WRyX1kd6IRFml/3JJp2qqfIZnUnxK3wrJxF/wolvTMrOqAqzMqLN6xB1ztR
O3IS98dL8+jHBdAn+655P+lsB5PX+lZCaCMdY0XHB+3A5NTYJYZW2Sa376pN
O3DeEP++Fd26nNdbtrYNTDMTBuXRSY3azn5pbZD4SoChhL6lJBVM820DuYUl
pbvRy/nenjVRb4OLElfTtcPY7ztI23ptTRs81/oZvRe95NuTh2nTrWB+beSc
EbrHLTaj8GUrJKc42Zuh5WTnqFtZrUBWdxtboO++juaxDmsFr2liqy3bd92M
AyxbIcW7dPQMeqOEyNcDnxgwHL+l2x3ttuuPvXwNA+TLM99cQJeoqBwLjmdA
7WRcrg86/briB2N9BqwQ4kvwQ1eaFxhmb2CApVJoSCA6NLj7sOpcC4x4Xjl+
E71/RUbqh4oW2Bnz3TIavXdeNqU1Hvuh0rP7YtF9WgkjLV4twPvFflMy2tR8
n2upegsouukO5qOf8gUzst42w9WI6pYi9Ogy72dXS5qhoWBXzUN0jpGP9Pzd
ZrAelUl/iv6hlSXKcG0GvxMr7N+i28L+upRwNcNbp/auj2g18Twvt2N0aG+9
vOczWuL0QHy8MR36963P/IaOjPBoX1Shw3fZE2en0WNP/rkUyksHsW+/51aE
4371Y1wh82kTeASs2ySPHrrN9WtoXRP4/HgZqoS2DXgU/46rCYKPu46rovV0
Mwc7ftIg2aDoiQ7apPBc/YkWGtQJah84hI72MTtajP0s/Qb54DB7vNJl15Z4
0aDrZ6igLTppLUMoxpUG490tPS7o+EAzXzddGohkHjt3Cf3ysWnL7UUCJIWW
t15Br6yL+Lj1OwFbQwpV/NBBXwytpUns589M/g1BqzxT4DZsJMCwN9E1Aj1n
U+kSUEmApemet7fQC/FzJvKFBJxWDIlNZI+3UG/HE0vAxWy53ylokQshYnoh
BPiJNNtmoJUnGwqFfQkIC/u35j765gaOvQEeBMROr5YuQE+23wiOOUFAituz
8GK0zvD6QDN7AnL7nSYeoYV2T1TXWxLwyJzTogL97Cqn2owxAc9q8yuq0dl6
Hv5z+wlo3GUqVoPeeF8zp1ObAEbO9+v17M+ZwfaxGgT0iiYMvUE/dRCe1VQh
YPjmbsMm9GhX8g1SkYCvswPFDHQcx+1Hd3YSMOMetKoTLRBZu8ZOnoBlg7KX
e9DC8c7ixmgBi6befrR4sZzgRTx+bYMnkOi760R0h3A8aVWRnBH0unsFIo9w
vp35VTzjaMeoc+smdhOgsc7x/Fe0i0fW2mJdAvZFcbRPoj8eXKXOZUSA6d9c
tT9oMTv7NUJWBFh7GqfOoQGEf485EeBCfl1cRCucz3uW607A/wAN3JMu
            "]]},
          Annotation[#, "Charting`Private`Tag$1802#2"]& ]}, {}, {}},
       AspectRatio->NCache[GoldenRatio^(-1), 0.6180339887498948],
       Axes->{True, True},
       AxesLabel->{None, None},
       AxesOrigin->{9900.000002040817, 0},
       BaseStyle->{
        FontFamily -> "Helvetica", FontSize -> 14, FontWeight -> Plain, 
         FontColor -> GrayLevel[0]},
       DisplayFunction->Identity,
       Frame->{{True, True}, {True, True}},
       FrameLabel->{{
          FormBox["\"\"", TraditionalForm], None}, {
          FormBox["\"Time [days]\"", TraditionalForm], None}},
       FrameStyle->Thickness[Medium],
       FrameTicks->FrontEndValueCache[{{Automatic, 
           Charting`ScaledFrameTicks[{Identity, Identity}]}, {Automatic, 
           Charting`ScaledFrameTicks[{Identity, Identity}]}}, {{
          Automatic, {{0., 
             FormBox[
              TemplateBox[{0., 0.}, "Spacer2"], TraditionalForm], {0.01, 0.}, {
              AbsoluteThickness[0.1]}}, {0.2, 
             FormBox[
              TemplateBox[{0., 0.}, "Spacer2"], TraditionalForm], {0.01, 0.}, {
              AbsoluteThickness[0.1]}}, {0.4, 
             FormBox[
              TemplateBox[{0., 0.}, "Spacer2"], TraditionalForm], {0.01, 0.}, {
              AbsoluteThickness[0.1]}}, {0.6, 
             FormBox[
              TemplateBox[{0., 0.}, "Spacer2"], TraditionalForm], {0.01, 0.}, {
              AbsoluteThickness[0.1]}}, {0.8, 
             FormBox[
              TemplateBox[{0., 0.}, "Spacer2"], TraditionalForm], {0.01, 0.}, {
              AbsoluteThickness[0.1]}}, {1., 
             FormBox[
              TemplateBox[{0., 0.}, "Spacer2"], TraditionalForm], {0.01, 0.}, {
              AbsoluteThickness[0.1]}}, {1.2, 
             FormBox[
              TemplateBox[{0., 0.}, "Spacer2"], TraditionalForm], {0.01, 0.}, {
              AbsoluteThickness[0.1]}}, {0.05, 
             FormBox[
              TemplateBox[{0., 0.}, "Spacer2"], TraditionalForm], {0.005, 
             0.}, {
              AbsoluteThickness[0.1]}}, {0.1, 
             FormBox[
              TemplateBox[{0., 0.}, "Spacer2"], TraditionalForm], {0.005, 
             0.}, {
              AbsoluteThickness[0.1]}}, {0.15, 
             FormBox[
              TemplateBox[{0., 0.}, "Spacer2"], TraditionalForm], {0.005, 
             0.}, {
              AbsoluteThickness[0.1]}}, {0.25, 
             FormBox[
              TemplateBox[{0., 0.}, "Spacer2"], TraditionalForm], {0.005, 
             0.}, {
              AbsoluteThickness[0.1]}}, {0.3, 
             FormBox[
              TemplateBox[{0., 0.}, "Spacer2"], TraditionalForm], {0.005, 
             0.}, {
              AbsoluteThickness[0.1]}}, {0.35, 
             FormBox[
              TemplateBox[{0., 0.}, "Spacer2"], TraditionalForm], {0.005, 
             0.}, {
              AbsoluteThickness[0.1]}}, {0.45, 
             FormBox[
              TemplateBox[{0., 0.}, "Spacer2"], TraditionalForm], {0.005, 
             0.}, {
              AbsoluteThickness[0.1]}}, {0.5, 
             FormBox[
              TemplateBox[{0., 0.}, "Spacer2"], TraditionalForm], {0.005, 
             0.}, {
              AbsoluteThickness[0.1]}}, {0.55, 
             FormBox[
              TemplateBox[{0., 0.}, "Spacer2"], TraditionalForm], {0.005, 
             0.}, {
              AbsoluteThickness[0.1]}}, {0.65, 
             FormBox[
              TemplateBox[{0., 0.}, "Spacer2"], TraditionalForm], {0.005, 
             0.}, {
              AbsoluteThickness[0.1]}}, {0.7, 
             FormBox[
              TemplateBox[{0., 0.}, "Spacer2"], TraditionalForm], {0.005, 
             0.}, {
              AbsoluteThickness[0.1]}}, {0.75, 
             FormBox[
              TemplateBox[{0., 0.}, "Spacer2"], TraditionalForm], {0.005, 
             0.}, {
              AbsoluteThickness[0.1]}}, {0.85, 
             FormBox[
              TemplateBox[{0., 0.}, "Spacer2"], TraditionalForm], {0.005, 
             0.}, {
              AbsoluteThickness[0.1]}}, {0.9, 
             FormBox[
              TemplateBox[{0., 0.}, "Spacer2"], TraditionalForm], {0.005, 
             0.}, {
              AbsoluteThickness[0.1]}}, {0.95, 
             FormBox[
              TemplateBox[{0., 0.}, "Spacer2"], TraditionalForm], {0.005, 
             0.}, {
              AbsoluteThickness[0.1]}}, {1.05, 
             FormBox[
              TemplateBox[{0., 0.}, "Spacer2"], TraditionalForm], {0.005, 
             0.}, {
              AbsoluteThickness[0.1]}}, {1.1, 
             FormBox[
              TemplateBox[{0., 0.}, "Spacer2"], TraditionalForm], {0.005, 
             0.}, {
              AbsoluteThickness[0.1]}}, {1.15, 
             FormBox[
              TemplateBox[{0., 0.}, "Spacer2"], TraditionalForm], {0.005, 
             0.}, {
              AbsoluteThickness[0.1]}}}}, {Automatic, {{9900., 
             FormBox[
              TemplateBox[{0., 0.}, "Spacer2"], TraditionalForm], {0.01, 0.}, {
              AbsoluteThickness[0.1]}}, {9920., 
             FormBox[
              TemplateBox[{0., 0.}, "Spacer2"], TraditionalForm], {0.01, 0.}, {
              AbsoluteThickness[0.1]}}, {9940., 
             FormBox[
              TemplateBox[{0., 0.}, "Spacer2"], TraditionalForm], {0.01, 0.}, {
              AbsoluteThickness[0.1]}}, {9960., 
             FormBox[
              TemplateBox[{0., 0.}, "Spacer2"], TraditionalForm], {0.01, 0.}, {
              AbsoluteThickness[0.1]}}, {9980., 
             FormBox[
              TemplateBox[{0., 0.}, "Spacer2"], TraditionalForm], {0.01, 0.}, {
              AbsoluteThickness[0.1]}}, {10000., 
             FormBox[
              TemplateBox[{0., 0.}, "Spacer2"], TraditionalForm], {0.01, 0.}, {
              AbsoluteThickness[0.1]}}, {9880., 
             FormBox[
              TemplateBox[{0., 0.}, "Spacer2"], TraditionalForm], {0.005, 
             0.}, {
              AbsoluteThickness[0.1]}}, {9885., 
             FormBox[
              TemplateBox[{0., 0.}, "Spacer2"], TraditionalForm], {0.005, 
             0.}, {
              AbsoluteThickness[0.1]}}, {9890., 
             FormBox[
              TemplateBox[{0., 0.}, "Spacer2"], TraditionalForm], {0.005, 
             0.}, {
              AbsoluteThickness[0.1]}}, {9895., 
             FormBox[
              TemplateBox[{0., 0.}, "Spacer2"], TraditionalForm], {0.005, 
             0.}, {
              AbsoluteThickness[0.1]}}, {9905., 
             FormBox[
              TemplateBox[{0., 0.}, "Spacer2"], TraditionalForm], {0.005, 
             0.}, {
              AbsoluteThickness[0.1]}}, {9910., 
             FormBox[
              TemplateBox[{0., 0.}, "Spacer2"], TraditionalForm], {0.005, 
             0.}, {
              AbsoluteThickness[0.1]}}, {9915., 
             FormBox[
              TemplateBox[{0., 0.}, "Spacer2"], TraditionalForm], {0.005, 
             0.}, {
              AbsoluteThickness[0.1]}}, {9925., 
             FormBox[
              TemplateBox[{0., 0.}, "Spacer2"], TraditionalForm], {0.005, 
             0.}, {
              AbsoluteThickness[0.1]}}, {9930., 
             FormBox[
              TemplateBox[{0., 0.}, "Spacer2"], TraditionalForm], {0.005, 
             0.}, {
              AbsoluteThickness[0.1]}}, {9935., 
             FormBox[
              TemplateBox[{0., 0.}, "Spacer2"], TraditionalForm], {0.005, 
             0.}, {
              AbsoluteThickness[0.1]}}, {9945., 
             FormBox[
              TemplateBox[{0., 0.}, "Spacer2"], TraditionalForm], {0.005, 
             0.}, {
              AbsoluteThickness[0.1]}}, {9950., 
             FormBox[
              TemplateBox[{0., 0.}, "Spacer2"], TraditionalForm], {0.005, 
             0.}, {
              AbsoluteThickness[0.1]}}, {9955., 
             FormBox[
              TemplateBox[{0., 0.}, "Spacer2"], TraditionalForm], {0.005, 
             0.}, {
              AbsoluteThickness[0.1]}}, {9965., 
             FormBox[
              TemplateBox[{0., 0.}, "Spacer2"], TraditionalForm], {0.005, 
             0.}, {
              AbsoluteThickness[0.1]}}, {9970., 
             FormBox[
              TemplateBox[{0., 0.}, "Spacer2"], TraditionalForm], {0.005, 
             0.}, {
              AbsoluteThickness[0.1]}}, {9975., 
             FormBox[
              TemplateBox[{0., 0.}, "Spacer2"], TraditionalForm], {0.005, 
             0.}, {
              AbsoluteThickness[0.1]}}, {9985., 
             FormBox[
              TemplateBox[{0., 0.}, "Spacer2"], TraditionalForm], {0.005, 
             0.}, {
              AbsoluteThickness[0.1]}}, {9990., 
             FormBox[
              TemplateBox[{0., 0.}, "Spacer2"], TraditionalForm], {0.005, 
             0.}, {
              AbsoluteThickness[0.1]}}, {9995., 
             FormBox[
              TemplateBox[{0., 0.}, "Spacer2"], TraditionalForm], {0.005, 
             0.}, {
              AbsoluteThickness[0.1]}}, {10005., 
             FormBox[
              TemplateBox[{0., 0.}, "Spacer2"], TraditionalForm], {0.005, 
             0.}, {
              AbsoluteThickness[0.1]}}, {10010., 
             FormBox[
              TemplateBox[{0., 0.}, "Spacer2"], TraditionalForm], {0.005, 
             0.}, {
              AbsoluteThickness[0.1]}}, {10015., 
             FormBox[
              TemplateBox[{0., 0.}, "Spacer2"], TraditionalForm], {0.005, 
             0.}, {
              AbsoluteThickness[0.1]}}, {10020., 
             FormBox[
              TemplateBox[{0., 0.}, "Spacer2"], TraditionalForm], {0.005, 
             0.}, {
              AbsoluteThickness[0.1]}}}}}],
       FrameTicksStyle->None,
       GridLines->{None, None},
       GridLinesStyle->Directive[
         GrayLevel[0.5, 0.4]],
       ImagePadding->All,
       ImageSize->Medium,
       LabelStyle->GrayLevel[0],
       Method->{
        "DefaultBoundaryStyle" -> Automatic, "DefaultMeshStyle" -> 
         AbsolutePointSize[6], "ScalingFunctions" -> None, 
         "CoordinatesToolOptions" -> {"DisplayFunction" -> ({
             (Identity[#]& )[
              Part[#, 1]], 
             (Identity[#]& )[
              Part[#, 2]]}& ), "CopiedValueFunction" -> ({
             (Identity[#]& )[
              Part[#, 1]], 
             (Identity[#]& )[
              Part[#, 2]]}& )}},
       PlotRange->{{9900.000002040817, 9999.999997959183}, {0, 1.2}},
       PlotRangeClipping->True,
       PlotRangePadding->{{
          Scaled[0.02], 
          Scaled[0.02]}, {0, 0}},
       Ticks->{Automatic, Automatic}], {192., -355.98757751993935}, 
      ImageScaled[{0.5, 0.5}], {360, 222.49223594996212}], InsetBox[
      GraphicsBox[{{{}, {}, 
         TagBox[
          {RGBColor[0.368417, 0.506779, 0.709798], AbsoluteThickness[1.6], 
           Opacity[1.], LineBox[CompressedData["
1:eJwc23c4lt8bAHBb9vgqGiISyigrK7eIShlpi0Ioe2bvTSU7lB1JQoSMJCNC
yE7I3uN931KR+N3v7y/X53rOc55z7vuc85znvJcDpvb65lQUFBQmOygoyH/T
93NQUFxpUHV5bmFIye8JM9ksy9To67NOGZ3hniAmyjhEj07Zvm8lv+YJldLU
b9jQUvdivEq/egFF5XbGf+iRwrhdCvreoKmy+ZAbbcrcS6Ha6Q09Z9bu8KFt
k6V2fRvwgT0dxEuCaIlZ9bq/t33B+OLKSWH0h5OV0RVrvrBsNLtXEv2omsEs
a6c/0Dt/7VRBT/o9pddyCQCdP301auhGulcNL/oCIN6n+4UmOkl20dxQKRAO
hLcF6aAlP/5ILecKgrssLQ766CM1Vzamw4OgMLbR6Ar6o4hBlztVMCilvjt+
E71iqaXMQB8CgQJVB03J/U9eK34TGwItz8s5LNBVH/Qe8gmFwuWSokVbtFjG
smH3rTB4erxg0BHdpzZ3/u+OcJioyWu6h2ZT/s7yvCoc7Jsz033QtOqni3IU
IqH8fNqDAPSTJ/cE+Xfch80vKR4h6PEb9Et24/chYjju4kP0zPbS+esVD6HL
JFo1Br22wWjoVxYFu2YfiCegVfKO1cV8eATZxBD6VLTi0m/vLOoYWHAN/JmB
1jDen+WbGQNHN33Hn5HjbTMWYnkmFlwDvDry0HWq53fRrcfCOzr36gL0129l
YbRv4oDmgUteMbn+dLk8Yc940OJwTHiDPux+WezE+QQY2GtlX4M+/jfFYob7
MezPtDCsQ0dZnvrk/18SmB26fbYR3dtzOfsAXzLkv7wl10KOj0KNDYtyChCP
Ggq2o9eFdbnzrJ+AfPk19i50xtnAN+5FT8FX6fK/HvSeufoscYY0YNLUGfiG
lq678H01MAP027Qav6PzpvUvJV7JhCS9068n0SEHQu6GKGTBaJ962iya4wg1
v4B4NgjdUL2/iN5KSFhfl3oGNmPK7qvoS2uyUS3nc6DEXMH8BznetVM0vt65
AA5S8BddLlZRGnfoBex5WeG/jT6gI+870JwPP6eV66mvYjyKB/v9HhVAB389
9Q703qKcz7yBhZB347QGM9rtaWm9u34xBCa2h7Kj3WvaZGj9XoPhlwstXGih
nen6cq0lIMc8wLAbTfHQ+ge//BtgP214jhft8VGbI+JzGSwEjD84gE7K/b1B
E10BjTUWHUJo5Rc9R0VCKyHt9yLbYbTAMoNKZUU1uEs5XpBAa8jI3ySI14K+
7a9YKfRzs/QrUx51IJbn1SuHPmly6q0YUz3QTVLsUkL3d0l1Z3U3wBhv6FVA
UwmePP74axNUXWNKVkdbhlXRcxxpgfi46KHT6CKqgZXVnlaw69i57zy63P3+
n86Jz3CG4YmRHrq6vPpWSWkXCJziT7+EjjE+mn/7bTds+uaMXUN/m39zl4K2
D/orDwsYof1X6lUFUwag+GfRbRP0Pve01732QxApKZtjjr5rMcO54jQCZlZV
M5boZN9YO1X1MVDJARE79O/05z+Um8aBZ6zR0gkd3REm8J/UJJD2aL10Rb/P
XwrNCZiC9sudS57opdQgZ6rX05AbfUnCD32oJPp7T90MBLR9tQ9Ci0se+1lQ
OguGdLdeh6F95P797nswB3Inp0j30XTG46/TdeeB3dtSJhrdtv2Bkmt7HhbK
V+7Fk/NtFFs9lLoAjUTniiS0typht7zEIqSJrf95ik6ZvtC2s2QR9LOovXPQ
H656iPilLIHYSPi7F2jXaaaYcMploONh3X6FPko87SNgsgxj+nGqJeidshzv
9lctQ9VDnsBycvte0Dw5yrIC8S2pDVXoy4rJDCSDFbCjFqR9jz4dELs9m70C
Ah7i4c3keH0y3ntUdBU2S0s+taF7Dav+qFisQv/KcaYudNjBxb/b6asQaaYW
NYjWauN2ukBLALP05s5hdKlP3OxfXgKoDJ3nGCfHd/mTk7MsAUi6V+Pn0VKf
CqP3mxCgPXK4b5kc7/Oct9zuESC3yYSbhJ6peq48F04AAyWblA3yfIk68lfr
FQEaDgVkMF1rUH2wckHbZJkAWlQ9yWzo/sXbT8c3CNA9cjDuP/R/f02oJ+mJ
MBHfErIXnZl9qtKfnwhWDnv8+NB/+LUHhMWIQDpn4y6I5qs7+d78OBEoqdmt
j6AHf+j3VJwnQvioiZkkWvtan1rvFSKwV5UaSaMffxJnTDImAr/jVT0ldJjR
uwBBZyLA9zTZc2ipWUrrjHgifKwiSOiihVlTonWfEkEnUU3kIvrnlonEu2wi
3NSe2XMDPUpqjh9+TYQZEXmuW+T6rL+7xb4lgh1NJMttsiVYWNjeE8GnWpzC
Gv3SnPPO7TYi0Dz2W7dD27sVBqt8IcIDpy8kJ3RhbS/dbD8Rnorem/ZEiz6e
Y8sdJ0L145rWSPTfovZgyjUiqDmzNkah1foXE23XidCqY/wuFp1wI+vw639E
GKKlKU5B638OGK+nJYHp+OUXaehOfXViLAMJFmqeZ2WhZTSnbqiwkGDd+VxC
PrrumfnLw1wk8NdNjSpEd/OIHbPlJsGOI6thJWgdEW+9qD0k4JmI9axCuzUN
nbbnJ0HGuynnWrQuE6//UUESiCTL2dajj8+u7eoRIsFxvaFbreT6XPUHag+T
oPaI2PUONKdPqgSDOAk06X31u9F+jdSqxyVJcKX2gMYQ+qwjX6GqNAlGk51V
RtF5M96svLIksLjXdHwCHXViXuy7HAnuiVkeXkCfuyvrsUuRBJv01YIr6GGl
fSEPlEgQPMnMS0KbKi8yLSiTgPn9zV2/0IFCBBdJFRLEpxSzbaAN41v5jIAE
+1ypGLbQ1p41ls6qJHh24RIV1XXcL7wQKXI6SQIx8dy/tOiNTpLGDTUSlO74
85MB7SjGGSCuToJIuctDLOj/1t8cn0GbmpW850D7cggwRJ4igUIsW85ONIPj
lOJuDRKw19lE7kazy1zljEfPLX+y50XLlql92UC/3yt8+QC6Yju8TFuTBIln
gxWF0N4jPZsP0HZu43yiaEo7j4m3aM0cFVpxtPvyo9QvaN6eJwtH0c47qswG
0D8p1jtl0Ie61W1b0e0SV8rk0dMpynP56GeGpSnKaJAapfVAe0Wy+6uim/XL
1mTQ+m9tzU+hbya4T45i+w7PtGqdQbM5hKy7oqm4RI6eRw9m7TH9h/39ejJk
px75OuPFU07oYvuJjYtolQsujX0Yn/BUGLuKXj1RRCeCvtX2tOkG2iyPSdIS
4yu3vp5/C73+wORmMsZ/+tKbe3fQbWYPzjZjvmoCOW5Yoz8Vrqk2kfNZbKdq
j47guvym5AQJ1JhFmdzQo4Ep9oY4HvYohhI80QErDrM8OF6Idyb7fNFUi8MK
TfI4nhtSM0LJz9/LX7WM482duBESSY4HCzeLlQwJdPmuWUeh+a67BPdLkWDL
k1MuET0nU8Ljj+O3L89+bwqa9+YDvXc4vgv62ynSyP1XYZxcOEKCG1JhbTlo
kRhFFW4REkgZTxW/QN/xVOfZdYgEjFEnE1+h40ZiHGgPkuDt/F/jMvQeTvnX
ZXwk2JXp8KsR3WBfM2C4iwQrHZ+/tZDz38TGPPYfCZo2D39oR/f7lHRd5CCB
y7Xp+71ofrGIbWZmEnSzGRyYQrPMU5s1UZDgoa/6eWoDfP+cHDPRnCXCHxPR
UHp0DM8LrqBJIphqsNUxofPqeHsLvhNBnvmbNBf6x9LuHc0DRJhKdtorhM65
8+2//5qJoOtz7bIo+Xq23MqbeiJUGas8EkfH6lzuU6slQrQwI7Uc2ii1UEqg
jAjKZZkLmugD2/4XFzKJ8Dwp7OA5tHTu9sIsrr+c3rY3ddEb2b/4ux4TYU5N
ofsq+rthQOith0SI7+qqvIu+PzvR4exGhKXF7fBItEIXq7bcaSJc7Zyuj0Kb
F2jwvlclQn1J22Ys+mF0zZa4IhGSPB47PEHzfRR0q8H3yyl6yWsF6N/03Ewx
7EQoWuCKLUbfMlmWBwYifu9stL1BX4gs4OuiJAIh/iO8Q19nZ9iXRCLAU4Gb
wh1ob6sdX153E4Ce7pRJN/rLbVm2O60EcJoXfdKPZjqXnbzxgQBnitdYv6N5
po78qywmwM8TD3+tolMsXVXDHhDg/PWaJo4bOJ9vmyUWKBPAfMSuYidaTieX
L1eKAL4mB17sRgfTk4ZdRQhQZBn64ADZrYInU/4jAKen3sVjaKm4dNunnatw
eItKQxYt+/aB5Oe3q6AeWCangOYQkjj/NHMVXCL37DmJjsqMd2B2WoWBlKkx
PfSjsICCJZZVIOx/3H0JbRB2w7P1xwrsyD7beA3dP7bgcuzrCii+LHxujB76
MpYQlbUCT6vd7RzQbzQD5kUkV8B0mHnzEbrA9/ETb7Fl8DR+vxyHruybN5Nm
WIa4Kcfvj9GNn1Xijk0vQeNSf306OtTLsXcJ91PC/zIiitB7uguySjcXQTXg
olcpmj+IZWK9exGu0dLZVqAfiBp+uZi3CJEs1nrv0SHjyfSCeouwxCvL3Ymm
InaqqMctAG3W7I4ecntKK6qVTBZg/6GUjX60Vt97VwqJBdCV2B4ZResH93M2
NsxDicqnZytoejh+Zml0DlrrvRJJaDfzgavUWXMwqSkR/ovcPqm+uaDbc8Cl
G2e9RX6+xX3l0PFZcLtlJMVq2KC6aXdpoKV5Bg4mJ7lzon3GHgxTuc5AV3dP
7S40y4b0wXcHZkBEU+scH9rt+obYOcdp6PULiRFEJ/7uuTvPNQ3+lXUDwui6
V/6aqWVT8FXsuNlRtIHGhR8Dy5MQauGUL4MuJxzTEg2ZBKmMVwR59HNau9pD
uych8r+DPifRlFpG1j1yE6C0wZ6oj16e1VL8fXoM5qTPD19BvzaxOWUQ9h3i
bcMEbpDru2/P7+U+Cktj/wpvo/t3ZG9yaw1DavNCsws6c4wmY2/DAGhRHmL1
QDuduPDpbHo//FI0ueSD/uvvdemqTx/oFA6MhaCfCa+9KTzVA9vxjeuJaEGT
/SmnTndAQcc2PEF3jNbUz9xuh2s7lELT0TIVvzN0E1qh2Os1Zx5atkLo+RGF
ZjAsW7pWgB6N0r4iW9AEO1aF04vRldZxXuqyjWBimnakEv3w9/eh32EfgPXp
V8d3aNvB1nJPvTqo6uN6+wE9cOYJY8r1WrBg09tqQicpHt+Ula8BzrP3T7Wi
qb2vRdIpVUFt4MfIDvSlG6G7FYzfglUN5ZdudB/bjPPPnHJokHQ3+oa2HJiR
fHm/FBwsS7O/o7NsTHexiZTAvuyV+Uk0l0xyQ+9IMbQMix6dQzMXKHYVXCkC
l13mrkvoSTf2Esr9r4BfL6OGgM6nvDPygvUltEd8o1pDn2q6vtEp9AKE/l14
9A9d6j/jy/wuB7rlHvZRGuF+/ud7STX5Z+Dr0LKXDh2cN3NWqisLDudTmzKi
zaJsPdsCM6F/UiWPFc0s9PIln04GBPJ6rnCiNd59p2k0TgOJq2Uy3OhDl2K9
2nSfQljrkQ986C2OrjLezCQIvOL0QxDt9lqyUJz2MfhOvBUSQR/cOuDkGJYA
nnbbV8XQxkE7DCqE4sF1QyPyKFqz35j1x0gsOIU+qJFBz3JdfaJSGAN2nD0r
8uTyKVfOD8ZHg8Vh44sn0Ryf766xnXgIpuW5IRpop4QUYQuf+3BTbbniLNqn
U+Rp2mgEGHRIL2ijh3ivGOveDIcrBp779NES5mepT2yEgv5Mnc4VdL+cFZ1+
cQjoONEHGKCJn347PfMNBs3I+GlT9ER42NS2YSCo7frGfQftH3+BbtgyAFSy
DmhZo135ck48DvcHRYm73vbkeNpNUH+w9wO5qsJCZ7QJKPruWPYBKc21MTf0
x5JUu4ZQb5DoVvrPGz3zlZt5StELhBZa3ILRJe33P7cuuAO/K1t+ONooqTtb
dNIN9lFdGX5Ajm9W4bfdq67AE/WUNQY99un5ihSLK3DtmVRNQF/PuTUtoXwP
2HNFnZPRXvE/A4c8XYBZyiEnFe38RTONv8UZaLT+MeSi+SOahvwjnYCiX105
H32XaFv25Z8jbJpE2hWi96YzrB/ydoQ/y10ZJeiB0BjTBhpH+OnB3VOODhxO
YaF47AAE2pu01egQHrt1FSkHWIp5dvw9OnzcoHPgpT3M8S5aNqDbQyx4Want
YfLFsafN6GaOVjVhSzsYlXXvaEM3JtJ8PDliC0Mfaim60GzzM3KJN22hX5tW
uhfdIqZHMl6yge6v58wH0YXXGvl+h9hAh3ns42F09b/976sP20ArcfDTGDq7
PKxt15A1fPTh25xCn5Gzrw6Js4Z6BguJebTauZjZ+1esoTahwHgZHZo1Olkq
YA1VB37EEtFitfuyHv+2gvJXCk1r5Pzff6nd02sFJQr+v9fRps3s3kxVVlDY
9FF0Cz1+9lzfcq4V5F9gMaS6ietLkyiIPrGC3JGLUXTo7/7WPi6JVpBpmVLH
iBaqmMuKTLKCp2tjJFb0oxrxIyKZVpAUICz0H/o52+FgtmIriGexu8qNVmAa
e07TZAXRyW8i9qJzysK0P3+3ggdCf6v50KXPaCqlKKwh/PXJFUFyfTnv8raE
rCH4RDi/CHql43nUpp41+H/q0BdDMzkMmK37W8PhX+PKR9HBI2NE9hJr6BFY
OySDbhNg8xCftYZD3nv/KqHtjg1XDRjaQFeexDSgpyspDHlSbcCz72SnOvr8
wNTFhjEb+CxxN/sc+ukxnoNNjrbgesProS5a1rNiuqfWFvjDo9wuoot3l7u+
Y7UDl/E3526g666vz6WU28GeeMqfVuivmZ7c0RwO0FjHNWqH3pVfmNN50gFs
l4VbnNBqBrMvGJwdoE5T56kn+grTgyKNQQewWE85FYk2fNajyPDKEUpvyiS8
QI9dDnn+1McZDO+f9nuFFjm3ORVf7Qx0bw0sX6NrU057hG04gwFHwIlK9JTz
uk20lwtQNH6ebkFLLphsbd+/B/mEsc52dJBzO/3DnntwkfdnZRf6y84457x9
rpDruidqEK2yV+XQj1JXOC96R24O/YDpE3BtuMGvy578S+g5Bxd+jQvukB74
kJGANtNxKKJ66Q6kb6Wjv9EcO6tEP1p4wNMdzS1/0cY98ZoCnzxAU3aoZBtd
nrd0r0LCE5KjKMLob2F9Tvv59Wm8QK36P0cmNMsk5+B7Fy9Ymj10gw392vQt
j/y8F6ie1JbkRptKfGiS/e4NMz+SBw6hqXLP3Eql8wPBftldR9CX23PVUl76
gfHbL5ck0Z0C+1w2j/jDkDdD93G0L2X1/ktT/sB9K4ddGX11csfMH80AuHTy
pK4q+gBNueXpwgDopPVoP4M2zGPZveNBIDDPcTFpo1dt+hl2UweBVmvx2Qvo
bO3Ix5z+QdAYNffxOvqSYutLxYfBQOkYTHsTfccu4Pnx/SGgcpH/lCn6CcMB
UlV5CLzlvvbBCu0QEUzQpAiDtfUf23bopLfyK7dKwkBq+JGKM/qhuYf9Abtw
eJXRXO1Frj+Jok6ONhIWAm9v+KEbSqIbfo9Hgoj5tnwwumhnO7NK233IEj1e
/gBN3ymXP/bxIXxn6vkZjeY39xSV/BYF+1bspBPQGWNitxe3H8H1LkanZDTP
agOH4JNoSCzJLU5Ff71rb9sEMdATr7aaiWaU1AuKWYkBdrdR8VxyfI7eFTyf
Fwv3lXa9LES7XSze9RfioYW3ZL4EfT34hus3vgSgo9ARqUCrUY7vCGVNBPWJ
eYtqcn8cWvceZXkM/o0hOe/RNt8lc8R5k+Bd7oGpBrS958CeNUiGjfB3Ai3o
MvbRF4JuKeCivZbehW4x5ONgPJwKryVjRnvR3EYZtMsv0mCFQ5z3K/q7fEKo
tmAGiP1suTGCdjH90m9OmQmW/WYp42jKofXhBkIm5L6l+DqNTm7Mtt/zIwum
Up5yL6B/lbPGXWB8Bjdv9caT0FoXrRyU/XPhyUmHnl/ovRRlxTxTz2FQkJnz
Lzp/NTVL5c4L2EmXp7dNzvepqs7jLC9Bf079EbUx9jc+yoR1qAAetX7/TI/e
3xNw93Z3IbQXeDEzo3/O8w40+hQD4yPuc+zowLcS7D2vXsNpx9IILjSBvSJm
cbMEgi/qtvCg7+1mapWyfwP1sot0vOhr0xo3fRjKYZs7TOMAev6P3Xm3LxWg
vCEQLES+v9hf6/PnSvAYrq0XRVMuXjp6m64GymsNKCXQrxuVkhOCa+FHxi/8
5m9QdYx/pNz4og6OBsX6yqEvmih6q6nWw166vy6K6PtK057Cyw1AF3HbWgWt
82nPo4dfmoDI1G6iho79c8rQ9FczDEfJXNNEt6hvKf02b4VmjlQdLbSGVYIG
6chnKImn1dBBj8Tza7ge7oKn3HZK+mjr3gHqyl9fICyl/9gVtPsH45q/2z3g
xAsiBmgSrbv4qzP9YJjxfP9NtFGCvMfm50GQynVnskB7DLGmf7sxCryi45RW
aPG8TkmRp2Owo+DsH1u0RAzftWyKCfghUbLiiD6i29qldWESRl/vmb6H3vgs
MX0gfAo+yQR98yB778WvFNnT8KZi8YsPmrVd/rdd1gykK15qCUCrnambtAuf
hch3NbUhaN6k+45pV+fgnqpQWQTaPyX+52vOeTBuePjyIVr0kC/hWM08aGn+
yoxBK/M4OhtfWQDZTzeTEtCTdzzDpCcXgP98c1QyelZe/cZ1s0Vg7JQMSUUX
mnwwVP22CGsXkrwy0VbbPIL8Z5dgrJfCKQddIqu6QVm0BG1XLe++QJfqMOu1
sCxD+dCXm6/QrVOXd8taLMODsaxzZegLX3wbQulWwO02k1olOonSfsFdF7+H
Z5zl36HdSg1rpeJXQH7plFATWpA66I895yoI2r/a+wnNMm71KOb8KrCSdnJ+
Rq/O5WlUBa3C5O+ZrV603WGuJZqFVejw1F0bRDftpf/XyEyAt/8qFofRIN27
ZidIgCjqiMEptFimt0WDNgE8Qokdc+gDlzmfRZkQwIzBoGkJHb1Sqh7kQgBF
tiMlP9E8fm5n9iYRQCg2Lu8PmqZL9VJfHgHYd26mbaL33lw6O/OWANN7Pt+n
McH4RUQPHB0gQFeqbOAONOtl15ee0wSo4k9zZ0ZfNhGhVv5BgOhD9uZc6INR
kqHAQgSvFwM3eNByx98WP9xNBAsxVf196AjhX/bWQkRQluKAg2jOh4YO80pE
mD1RyiODfrXD5utdMyII/Cf89zg6M8S5PMCWCIZzKSNKaPkXLpHarkT4EhuY
pY6WtvS/zhBGBOa7v4JPo+fWVKK3ooigecLqzjn0zGyeyutEIlTPXhC7iLbk
06W4lkOEXzVNrFfRNGHCZ/UKiHA0VoFogE69cdKTtZQIOcoHyk3Rh1eWhyff
E+FRDAGc0IrHaP7yDxCh1cJMwBVdxLfu7zZMBBrlQRpPdIVHhkvGOBE8Zt5/
CkDnH/yaYrdIhDfV0gUh5PrM+YV3EYiwEv08KgLtEF7bG/+TCLeVHl2MQfOc
oqra+48IaezUcgnodz+W54UoSTA47cqTjDa1ZhBnoiWBdvTNkQxyPu4GWFsx
k+D4tPidYrR4+pu7sbtJ4FSVefYNOqpplPXBPhIUPNop9hZNoXiFZMFHggOK
/wjv0SLUF37VHySBIZtjTwO61J5bW0OYBIlTU2XNaFfJw+deipKA6VG7Zyd6
yP2j9UEJEmiaqRr1oD9Xtj+WP0oCf4U3MIBeqHjlKyVFgrXJJzTf0bzc9UZf
ZUlwtJJtdgJ94ZKDQthxElhFBX2aQfuAW/I+BRJ8l7eOWkErfFsL3Saf77J+
dyChaVPNB7RPkODSpP7FX+jnMkXyISokiHr7UXaD/LycY9S5QIJPDxV5ttDn
SikeFquSgOZ24QalKX6v6eUcyTlJAhV5gRFa9G9OeslgNRK4syS+Z0Cfelw5
qa1OgtIJhiwWdNrRfYlUp0iwUuETzIFmP3Y/Kgst8pBosRNtViXPIaFBAlNT
87O70ZzAZ5qDTj3+9Qgvmubr6/odmpgvZm3WA+ilqQb7a2jOiTrCQbToj/yc
ePT5CpkeEbTjslH6O3TYg7wyMbR3kEJcD/oKd87SUTRDQvj+fvTBrExBWfSL
tG8f69EksTQDBTSj2e9Pyei6ipSYE+h3u6jNbqCj1B63nESLu1B30aMNP8dt
a6BZRblOpZPP+69Fy2mhn6b/+3kA/Wfiga0OOi6pblc09vejbcQzfXSvrtTg
PMYn/k/Ityvo8XNXLSTJv4cEBXLeQC/3S60YYzyPsvqdvUW+/1t1ii/GeyvJ
y/82urWkJiYc89Eu6F5xx5R8viP1xxfzdVfBUcgBTe3X/ewY5leu0dbQhdz+
n/5HVjD/NLpWce5oppW6Z48VSZBhdpsyAC0mIjfxGseP3eot+RB0mRbboIAc
CZQ9De0j0Aqt7ocCZEjw9dHlkRhy/VHSB+mOkSBvjz5XIjpx+PpvMUkSuObo
nEtBe35csj0pjvmpPl2ZhXbXYg+UxvGuNaOQUIrWjyE6neAnAY+jXHsFemKw
7nk3Lwlm/kpR15Dz4zn56fJeEgRyiDk2oqup6seEdpGgSnm/dh/6ZVirzDIj
CcKb9wR/JefP/0kTkR7zq89dPYJeNJ8Sn6LBfN5hF51BX/m03zh2iwhH4qho
f6Oj1JX6OIlE2ODdVvqLjiysaw5eJkJL3l+nbbTmyyt7p+aJYFb7c4z+Nr5f
vH5HW00Q4en8TA0POsJ6hSG+G9dH1TYXRfR5kc6tE0VECLeOv62C5js7t9ya
T/4900hfDX0qZKJHI5cIf5dXJbXQjs5uizSpRFh4wrV4Hf3AxCw2OwKf/9vI
xAPNX+LZf/wWEU4JCuv5oP2UrbWirhOhToegEoDe4aHp2nmRCBU5gfsi0Fxi
jEvsZ4iQe/H5QBI67KeHcbgkEYKLCNpv0UFsWVWUGwSg+FapXIP+d7NobpRE
AG+6oCN16HP7vllmLhLA2WgnQws67uiFrN5hApgyKTYOoGt1LsPsOwKMylGX
fkNvRJdJTpQRwMC0PfM7OjbVNb72FQEuVN70m0UHODon704lgOqdIMXf6D3K
S82nPQlQE3te9C/abK507YQjAeRrd/Jsox8Pppay3yWA5M68NToz3F+eNJ8/
c5kA+xvai3ehK9iv310RJ8C//buE5dBnL5x5kVS4CswUd60U0SyGKpSXElZh
33jlKxX0NKuSfLLXKihmG8mcRt/Uobr+RnMV3IVzTl5Dz85QTnT0r0DYjt/B
hugnJ8ssPCtXIHH+TIsxenhd7mjckxUoe7mkY4neNdzKsGm0AiRJGUNPcvnR
D2nC35aBiiM03RfNmPUi6t3bZeAgDUwEopVi/9QlJyzD0TdelvfRFp4y/1i0
l8FWvsH1KTqbavrtsZIl8N69syoDPRbOxns2YgkebFj8e4Y+GXanweHWEuTX
MAa/Qr9p9g/t2rEEczhzatGtL+nHenUW4c+BZ7316IPvvvK48i4CPfUv7ma0
mJFN97eFBTjUlJzWiVY9cvZ5U8AC3D47/nIMvZsvbqI4bR6cDkuvTqFB0HqD
y3QeAplCpObRtNmf278IzkPGZ5FKIjo/7BDrf1lzMHrB4SOVeYNq8ZaHfmXY
LCxL1TPQo3v+xsgsKc3C5n9c2kxoQf6d9KPLM7C3v6LnP7QNQ3BNhtYMHK5g
4OZBF2XesFNdmwbFpBsG+9BlbvndyqnTcM1ge+wg2lCZf2hsagruKl04KIoW
1vCj0w+eArd92XfE0WmZ3k9K+acgcVRzRRYtXkqaG9WdhB7TqL+a6M1XETme
IeMglbh4+Bw6lvtJ/h3mcYj5dMZAF932h/Pv+qMx0D1KXXkVTVfn5zq35zu0
/XNzvYumb1ov2ugcgsPH+nJs0BMau8LXS79ChJlUnwO6vDnSQyNxEE63LUl7
oNn2SFm9MuiHhiQTYgSa569BsAJ9Nwi01/JHkcu3/VFkp/wCAdt79WLRERf3
j89SdQFY9BemoOWaOQ+4qLdDWrL0aBq6l4rZ6p1fK/xrj2bJRoeXfvMu6WqB
aulzNi/RTJVa7369boI9d/KeFKENQmw7dNUawSOFtq0UfSP4oL3HbD0Mfjbd
qEAzTgfn/8v4AMcp60Rr0MPH9cpO2dVBogzv9Tq0n/suRYXUWli74xneiKa6
deWRf2ANlHbIzLajGyPu8Mu8eQucVLG7vqC7iu7oH/1XDo6yqxp96PhfbI9/
3C6Drrvn731FmztYqDXPlILk0xfPRtDPBwkXtoJKIKqTrnccvfi+seKPwmtY
pjKjniHHr5GtUoi+GF5a7jddQYvW7Ju7XP8SGFO9Ykjo/sSMq/f6X4Bl12Dd
L/RaEa3IV5Y8aKGWI2ygc6qlTuyyyAXh43F82+T7Bbp8Z4afQagVQYfaAtc3
utepwg7ZMJ2q7UuP/m7p/uQrbxZk0+wYYUP/PHY43yIwHajkzZm50FXelZo/
LFLBxLpeiQd9Ja9tZcDpCdSl8VnvQ49HMTedyE4Gvm7vFH70kJbom4C1x+BL
O/TpIFqcSfLGsTuJMCJ/fF0EnRt0/Dr1r3h4kk68egy9k9KcvtY0Fja6dcJk
0dV7WzyGlGPgOl1BuQI6tZmN01csGt4qMMycQEtMppwUM44CbluLnWroiaL+
jKsPHoBrRsMpTbTof7q8bUOR0NfD76KFHkiudKY+GwFxit+69cn97aKLfuoV
ChmstFVXLMjnKccd0vVCoGBCItMA7epXIcSvGAyV5dfCb6IfRt3/WiIXBB8j
A+1Nyc+Tvs7BohEI3TcLrligtTlG/H/eDoDvUv0nrNBHrueUnY31hz9DosxO
aIYR8S9iUr5AW3Txxz10jkcfx+Xv3sAZ5DPkgT57c9jwQ7YX7L/6/IMPWoox
SX/MxxOOHPmSF4DO+CtgLm/jAfLbG49CyO2LKH3oYOsOp3oOukWg+5bDwk/6
u8FNL3eNGHL+akQMd/ffA2vdLLEE9M2IqnN03PfAXbD9v2S0x6Bb/mVzFwj+
vbbxFK3HHSMqVucMMW18Exlo6/IDqm8POUNa+tlPz9CS1rR8J5KcIN/ZuTgP
LTyScIeeywka9zb7FqMdvAR7FoQdoWuVYP4G7X0rX3601gFGGvZovyXnu7ei
otPIARYen5KpQSs4HzutRuMAv6zt9tah7Uy+5Ufftgdq1SSqRvQ7Ee49f9vs
gJ2rfr4ZLb0vVGRL1Q72zS12taGnWKzuL3+wBdGanW870RFxHEmHdWxBLhrS
e8jxmVk6u3vaBtTMLEMH0DIUX2SkQm1AVz7O9hs5nqWKHb+P2oAh87tL39H3
Xo9Pr0xZw92xGaVJtABhrKQg0xruvWEXnEUfeylt99nCGgLDFRkX0apzX2+t
SltDlKEZcQW9Ozo59t0Oa3hyNGqQhG6ln5ycnbKCPJq373+Rx6PljR98LVbw
ZnA8dwOt/uv8P/4SK/hQwBS1hd5gu2H7IssKOvxl71HdwfnsYivgkWwFQ5du
GdKhO2gPL11JtIJZkQh1RrStbEESE17/uVlymBUt4q692yTTCii/DHNwoq/5
5PAeKrIC1hy69Z1o0QAf/8P1VrDH4+jYbvSX1w9/qAxZgbC2QTMver3BQ/b4
byuQORBceADNdNP0xSyPNaiuvUoQQp+Rjb0kBNag/WnAWxTdoJdB2WxpDQap
lGbiaNf6msbsJGuwcDxy7hi6kmgZFddmDc4al6Vk0fXZO5nsqWzgwXIexQly
eVvxJW0vG0j+0D2ris79z9CY9p0N5CZsdpxCl4xY+bJT2cL7E3qp59HtOS9r
oxNswbiZ6qse+tbOjo8+C7ZAcaGM6zJaU9PI8qWaHaia7XlghNZjV68Q3LSD
+sgpTzu0gZH6dNlpBzDlelzuhN4MtPy7z8cBqNLOklzROp/vMj0pdQD114WW
fuim8133igUdoXHA/Vo0uT0fJ2pc2ZzAzORIfDz6TciwzvvzTkCzONKZhN5N
4D/5J9IJNLbUTmeiJ7qnFnQYneHjQRa5EjTBz7MnfKcLWBS+dyxHZ7pcOKp2
wwXo5J1eVaEvnC7yOpvlAqfPDRxsQKvSHzqfInMPWhwz/+tFTz07Iyxi6wp3
/17UHUTvcb8nfKjOFXaE0N0fRu/NBCbDnW5wNsmaahrt/+qNDluzGywc2K8y
jz6ef35qQtAdIl92eSyj8w9df5QS5A6ttbLENfLzxUvnfc97gNWZObENcn+s
XF/uKvcAxu6Uu1toQfrBr3cFPeHc9PZ3ursNqlqtdpoyjF7QztTawY3m6JYY
mWfzAZsEb8Z9aGi5V92U5gPMfJKa/GgjnTWXfGlf0JaKfyeCHntC5GR09IOV
as11MfQCj1yXMIs/RGmsyxxD6+T1p6WY+0PHtZsFCui8yjMfRgQCwG6Cfe4E
enac87xEeACw2jQIqqGftXGE6JICQNdP5IkWmu9YRZR0fyAQdnzr10Gfdym1
T9ELgujYh5wX0ez8eXv3fgmCrhxSxA10+kqbCmk6GPZ3OfrcIt8/2Xqb6BAC
NhsEh9voJvnh1UKqUNihu3rVGv1C714arXIYXPGwO2eP3p/jUOI/FQbPspdV
nNER/TXv/BLCQfXPopAX2j2vl//wf5EQJWC92w+9U1D/2PZYJAyfX2AOQrdw
pRcVVN4H98y5H5Ho90I3Q8yjHsLHtjuzUeT6U2nVtu5HAdevmaFY9JsTfQYP
Hj+CIq3pDylo85Z/C+Ir0bDpYlaWhp6k5qMZvh8DWumTeVnoX4+vEzOlYiHp
k+nTXHL9TcKXDk7GwsyP8Uf56J/9uSE70+JAZr9JUCE62StM9rhZPASeGXMt
QcdHRJcZyiXA/tRRoyr0ls/d/FtUj8Gm2ehCLXou+3Lh2a3HUEUcPlWPTkj6
OXKZMRl27DOU/4g2KS0vbRdOgSua3460ol+LHcrfde0JPHMw4Osgj4+XZlvv
nz4FUspXzm70+m6FP96/UyFqdWD9K7pg42mqi1cGDO++ujyCLopVdd/UzYTD
p/rHxtF/YoY81qSzwN3ucu80evu3THqrSDZ8TOptnkf/eHjtCvvRZ8DVcLF6
GW2zT1gu8lwOmC53FxLJ+VdJKTzmkwtbJ78krKOPtXFniom9gPM2ehH/0DRC
+0M/F+ZDSmKnN6VlgyqvIaWOjn4BzNXpONCi/4S00WvtKQS5xc+3GdBC3N89
bGmLIXin9lUWtHvOq82rXK+hG9q1ONBO7kdvxSmXAL/VOZWdaLn4jLfSAaVg
F996bDf6eDPr+4/Tb6Cm9qwQLzrbuJzvrl05MM638BxAE7LOxo3wvYVr/51h
FkKX08pIl29XQu6J5m0RtC3fl2xHrhr4eUfzhxjav0Wptci8FtRim2aOotsy
VRSlfesguubUkAy5fLAsZxzxA4zONHyWR+f3dGcfjWsAMQ71D8polu2+pVtW
TeCpVP9GFT0tPblZ5tcMLeYn806hdRzzew6OfIJd0XVPzqD9Pnx0/P2wHcyq
4NF5tOK3Rv6wtE4omaoN1EPTbtlslz78AhRsKq6X0BwRjP/1hvWAtsI7y2vo
wVm5hcG6PpDY3fTaEL2gtvonzW4Q2Nfb143Ry8Xswnuvf4Pet8MRlmj9QkGu
HXVjUJ409cUWHfx1trxUZQIeuy/tdkLfajdPffVsEtyv/TRxRV+OpBSLXJwC
A/nNF57oE+Hdd99yzIAyDw3JF80k/fx1Fc8s8P5hUgxCJw00nL9PPQdbA/8F
hqFFtbiex/bNwVjF3tb7aLqpocJ9sfNQ/1iQM5ocr9mDl/YrL0C22xGDePTP
rw/uC/UvQPBV6awktOHcW0oj00WwOK608BRdUVFm9HhiEc5wq0tlor06hq8Z
XlsC0d9anjnoH0d5pNcal4BxQL/+BTqd1BLpJroMS+UGjIXompEQr47QZehI
NNUvQRMNX3PXjyxDkatVSjman/NP1D+JFXCS8zz8Hp2XXTIRXL8Cl3YFOjWQ
82/AHVtLuwqyvyKqmtGsNklFBzRW4U9ZslYXuirmT1tB5SoMJWTG9qLPVY+6
mKyuQvW9F0OD6K6LzPXiHATwla20GkcvUSh8uqdKAOOdH0qm0VS3DRRsrxDg
5FrLxjxa1qV6ytiaADRlg5Ek9OH9tzv9YgkwEz/W/Ys8H+z5C1ueEaDZZW7P
X/SZznMmZ8sJECnzJ5/aCtfvdD1V/gEC2HBR/KBH37v9nOn+DAG0f9IrMaOl
f1LwXl0jAPsb7jYudJKA0ow0BxESpY8vCqFNd8+rNakRwf0/kD6M9mr4kk6j
Q4TrPzS9JNArJ7O0vl4jwr7SK0zH0SPDbzou2RJhK/bmRSW08r8GVho3Inx3
sngC6KvsFu7X/YmQJeV65Az6T5XzJE0sEYI5fZ3Po/kkPaxNUohgTgqp1kMn
lL+QccwigkhJwrnr6K1+n7Sy10QoPFZmbYWu+uglw/0Z67/dkm6Hbrbp+3K8
hwjsid96nNADooWm/F+J4LxBqeyF3iv8QUJvigjPxHY6+KEnxv1TUuaJ0H9T
5FkQ2mhN07h0hQjyDTrMD9DE5n0PLv8hguWaiWo0+guNasL4JhFShO+5xKNr
/11ROklJgs37T4afonf/XKL1ZyDBh0tzBa/Q8W82pHfzkIAU+nfsNfq/D4+U
jPeS4GAl685y9JrXvdXA/SQI5ZX1qUUHzis9uXmQBBW6Z17Xo7Wo3+3fLUyC
uYAb0x/R20/aLEr+fx4aoN2JphbboAqWIIEXT0JAD/qzwr/cd0dJUKCVVzaA
Tv789NWgFAlGvavnv6HX1YqK+mRIwFbUwTuG/m1Gr1wmRwLV8fELU2g6GYox
N3kSOP23FjKHDvKYEtivSIJet70rBLTYC09f7hMkoM2XEFhDRy0nP7BWIYHc
8Mkr62h/v1XeHCDBHdbLkf+syP8PIp3VqEqCJNW7tZTWDapm22FBrSdJ8MnJ
i0SLvhowKFShRoKNZ1GHGNEeZ/2WItVJIDaQacCK/t7jK6t5igRGDGVRnGge
rmfX59FRSi31u8heUXztokGCOttvv/ago3VdHs2hiekrh/nQodZC6hqaJBDo
prwliI6gfrHnPvoizc44YXR5suetKnSwnEjzEXTCtONV8nl/2V2lv5Lo+6xL
p8nn/TMpOpIyaBqWTMcGNPdnk9vyaApdVc4n6DPbLo+V0Uu+6xZGaM9j4W2q
6D/ij/IY0S9vP9k+hf6rp8KSje0bTiiUPosO0F9vPYRmbflwRxvdL3rlv0Ts
H2z0PrlgTd4PNHMRMR4OYnOdl9HhMqX/jqMzb/6lNkAzD9r9tcL4dUezyt9E
cyRuyEZifKkbDtiYoqfn83sSMP4yazIZFmi/fb0bDzE/5sJneq3QdV4aXU6Y
v8TrN3bYo6uOLDmfwvyuvwtwcENLUzzLLMT8D0abGHqha/j1eIwVSFB+++QZ
P7Q+Q8QJShwvLgyU/GFox7N/xjllMb7DY0z30T5hh8OCpEkgVVT3OwpN+clT
cOoYCQiX/DsT0VFc9F73cPx2ChtXp6A7q9X1c8VIULgBz9PQRQevXm4+TAKb
jG3fXLSg4RjN0CESzC76SpSjLfZfnFbD+fOx9uaeKvQHXdKvNZxfz2JU6GrR
kcOfzJN3k8D0+NZIE3osrvjGay6cD4E+D/vQN8tjw4UYSfDuspHHV7Tk+imT
G/QkeCpywnwEfW4sPyCAhgQGHZvK0+jEX++d07aI0Lfbe+kneuWTJ+0eEhHe
LN0Y/EMer2vjG124fsS+V2rcRAfPXh10WySCnvnfJzQ2uF4oyDEn4PrTXux5
jgs9IPFVjqmfCC+DDI7zoAf3Td6CbiJEXlEU3Idep5T/bNpBhDOb6xuC6EZN
AWq3j0RoOO2RL42WTdAq+lKG6+me64nH0X0L/o3euD76L8sHKqENi5sEd70i
gkrcn+vq6EXvq0f/e0aEqlE3hovo5GJxXqkYIry+53rXiXz98onxoTtEOLg1
mueKzuq9wDNqgu+D0NPznmjVGw5jLTeI4PmYxyoInRSpNXFRlwinKqus49Fr
GZxUcrJEKD8pWJCE7vbbOGEjQQTR1vtLT9FM1wokwoSJwPrN0DYHfXG3iJXl
biIMbm7ZlaOfhzS0dP8lgFbInaIqtGemHI3ATwK8Y+larUV7fWg8pL9EgKz9
mQ7NaOu30Vv6w/h+U1V3GkSLcAvmfqwiwHZQ2L0NtEotN9uYAwGcmAllW+hX
+V8ViRYEmIq/9ovKFvufdvDPgCEBWnJE3ZjQBfu7bwqcIUBsc5v7PrQH3RPe
R/vw/asnU8mPLiv4MXUU399ug0/XD6LFPxX0pdMSwHDe1lMcTcu+KFL3bRUO
MbF7q6CXp76bhbutQlKce40amtNvm+6i0Sow7Rvf1ES3OQRKZaqtAkGsxEcX
rd4/IFDNtApVOpf8jNFDMXN7fR+vgHZsUmAgOvJxNP2jmGWwq/7sGYo+91hx
dafDMkRNUTlHkssnPgKiNu5v5Gxvx6KVTHvyo+mXQefbyVNZ6B9vT8GA4xLY
0bgp56Krr39yuKO1BFHiBTL56EK9dmZegSXo8NslVIIu/dNoPtyxCLoHF2nr
yeVVxt7371sEB23+rSa0QNBaeu3yAkS7Xv71CX2jk/va/XcL0NXyfuYL2p6N
ZaDg+gLo2cY3j6NNBKKjZwLnwSHx0/tpdKXTKnPX2XmIfr9VMY/2X13oP8U2
D10clnlEtOnMxpOUhDm4UH4igtKuQTXFxPfrtahZcPruFECLzq3cc4jmzCzE
7sjzYEBv33JXqd2egW4DTisO9KXJXXH/Wc6A/vaM1gH0cqFPNtuBaXAS2acu
hNb+9yKD+tMUxF64oCSKJlwYHzO2m4Lu7Oojx9Cu/VmcFK8n4eKZaOaT6BaF
b1PF/02Ai2MTjQbaIbZ4o+/ZOMSnbGyeQe+k7UtZkhqH3iWzZT106GicCJvm
GFyKUegwRqdla5W1Jw7D5aGJR/5og64C66BjvdB4WdAlGL2ZemyX/rEekPly
+1o4OkdSOO6QXDdwtUzxR6NndZ34TPW7IFhdiDYevf+V53+x/R3ws9Z8/jF6
o/0l6RbPZ+gtm3mdjpZonf5+t/MTnDomnJiN7iKoKTVptMCbgjuez9EKquwz
Vh0fIS57Tq0I/TeFai5lVyNQ8YkKl6L/UdCoN/bVg1OKJVMFuk0j62xA7gfQ
j1noqUV7OV0qdVirhXrmI2/r0U2zOe6sGzUgFW799CM5Pu70qgq81ZBFXeDf
il58vlYUb1QJHH5LZh3ob3JG0u8qK8B/Q+xsN7pa0EhW+2g5EO7Zivej6wfv
3Rl//wa6bFbWRtCMcWKqeQdLQHVOYmic3P8vJQOKv4uh+LZ97TR6pPXBjsPV
RcD/vShrHq1bsTuU4dUreGRACF1GT63/Pdv24SVs9R21JqLtkgKuqf1+AXYX
HHXX0LYt3nNG5/JA5wyJ+x/a8s6bw22nc6C2QWqTwh73+02lFSFL2SABzmM0
aJIt3XZpXhakVZU27kD/thihbfPMBBa5n3nMaGXTV7TXTDLA+7XMQ3a0pU1K
z2ZZGiyJ3XPkIvtW0eXV9qfQLvhLYR/aZu/BORPDZFBOl9vPj6a8qFj2sOsx
FOxxozqI5nqWyVJ2KxH2JVbMCKPdT79Op9mRAPc5/rQeQav2M4o2N8fBxgP5
Ikl0zLe1frPUWLDa4REnjT4xG8hwOywGtLbXbyihLY5KeLAdegRVnoqqgL7d
JnDS0OwhHP7leVAdbax2nNLsw31IcazecRqtPtH8dIdSJDAs/13SItd3b5+t
QWc4uN9V/qKDTqIycgz0DoO5Se8yffTYEQGhbtVQaBn652OAnhM+0pq3Ixjk
r6iY3kQPdYW9u8oQBHlffDVN0bsotEfd9wYCj/b7wxbo1sDcia8nAiC8ZZvV
Cl3k1RJvbO8Pf9RVf9ii0/bEe+246Qd33/sPOKKJlW8g/bcPnC6nzPBAc7fq
sVY5eYHWbOugD/pHTaKNiYIn6PDEcwSiBSZcIvS5PeDCWSOtULQ/Q25jH6M7
XPI8FBSJjhT5anKb0w2uvVytjiKX52n4GyLmCjeG3/6MJbdP4N3elav3wFTl
nMUTtHbuQ9Z3I85gbs+Vno5eLBp4vyHrDHczRgay0UHKAb8EnjiBzZdc9jxy
f14lZ1xhdgJ7KoezBejhh2nKDeGO4CStEFiMdijUlnvF5giuZlTVb9D7fjwv
NclwAI+Eth9v0XzNX4PUFB3A+2O82Du0noGXt2OlPfj/NjL/gFY6tvTZm9Ue
gkSE05rQnGpJP1842UHodUL/J3L7WbSUd07bQmRkJVsHem+wieGimS08rA48
040WTqxKsCLaQPTSuYB+9Oe7UakTETYQz7uzaghd3GOcWShuA491Rkmj6Nl0
3t1Kw9aQ4vf8yCQ6mi6S9DfeGtKKHcxmydffhfS5XLWGzHGF1EW0ay5lr4Sg
NTzjpO5fRbOLKf58/9sK8tTbWX+i16i3dzX0WsFLl4TTf9BA+7F4uNIKCnNu
+m+Sx7dCwZHyXCso6ReupHDA/eOujuvbKVZQTk8k0qBryh6y2iZaQaV81WEG
dMNkAuPbJCuosQy6zYI+JU2sSs20grqU80850FJ6GxMjxVbQ0Lazbyf6tbvZ
uNJHK/i4OcqyB+2y/WGnz7gVtIrnae5HcwTfZbWksobPNx39BNCmp/uYPolY
Q9cjxbeH0L2nD+bduWQNvXXUxMPk9gj8N8geYg0DxHZRSXSPvZJVTJU1DAkk
mkqj9Xm+qlf8tIbRi7eeHEePCo+v6EnbwHiwSK8Sum1Ie1Lc1QbmZqo0TqHr
S4z2/qC3hSXuYN8z6O/dSpd9r9jC6hntivNoLSv1vtg8W/iV/13kMrk9GtQ+
L67YAbU9DbMF2tzwRxtvvz3QZXw+ZYW2W9oeV9nvAIxfEn3s0GdLHw0/0XcA
dmnRVVd0RNSG0fNaB9j/W7s7DK3tt3V6KssROlsm6++T2/cwb+HikCP4p3iU
PkKPJFZMxHA6wcSJnPjH6CbbmkyvECfIDd688hxd0H5jj809Z7h6Jfb0SzSr
6sNHL0udYYeIiHwROr3chnmW5AxWbRd3V6CnVyXVwlxcQJLz5beP6Ecu3kwQ
eg/GJlXbW8n5KBj9erDjHsSW9dd0oP/o9l1+yu0KP69RpfWj37N55eYXuULO
4aSoIfSKmTOt15YrXNkU9xtFU9p/ZtbTdYO36deNZ9Bb3Gcio367gaXjqt4C
utzlQDPousMe9ZCTK+jn74dMQl64g/dMscAvNNv9qk4nCw9QFd8xTeuI728n
xmPddF5A3ErtY0AHdmko7XT3gqwu6Y8s6Lel/u8dl72AxuXW853oDZPeSatp
byjTWHu8G236c5kv4q4PWHDfD+dFq1Lu828k+EBLVbmlEPqW0K3cGg4/8Hhw
3kAUrSf6nx7PSz84fHNCSxx9MVi0+Y6QPzygZBWTRausxJobd/qD3hnzlVNo
1j+m2r8vBALlnr+jZ9BsSq4cOe8CoWQxuvM8OnJXTsMJiSDgelRTfAnt+P2u
4kW+YGgy1s+8hk65Pq9gmxEMrlJzMYboG5fZLr8SDoHBvv+czdBL72+k7tQK
hYjnL27fRZ8t1AjcMRMKih5wyQadW6y1VBERBk/3Wcu6OJLP12aqpBbCQXuF
4pA7ub9HdrPS50XA1vvEXd7oOqYi3Zf2kWByu/53ENqhvINtZv8DyF0YUw5H
1445NxD3PoQFx+2AB+jp1JD6XuEokFznbY5GF1yvcE9TfwQu/srMCWihcY0G
RfloeEt/40Iy+rLpHPvngWj4F+WRmIr+kxx2SyYgBkJTy/lz0Y81d+ZE/oyF
1oN95vloRjjHdaQuDtgKfuQXkttTFGBHnxwPl6Q5CSVo+9usjJL+CZBUdVS2
Av0o/Flhm2sijJzU9axGZ9TJFB70fQwCn2zfv0eP/a+j+46n8vsDAF5SRoUk
DU2Er5HIXh9EIikVIWRU9t4rZEdl75UQqcgqMyNS9s6I7M29t0hl/D739+f7
dd3nOedzPs8591zP87kqLhYZcfGQ1/9KuQn9ebdHhQVVEhD0vzxtQdd1rmXe
MkwGoemZ7g60od+Pmzk9KeBmtedoL3p2OoW+2jgNqn+x6w+g918Tzo4PTgcK
z4svvqNfDDx7vGrzHJR2Gc2OoUXabXxizTLw83aa/Tza2t0hnzcpE5gSqt4v
k/PBZ6+QT38WaJ8e3iChKQJWUmbOvYTUl3/lfpPjfehtlU5mDoyfOxr0D63q
T98hLvkKOEtFW7bJ8ZLas/Pu7zywlNY8QGlfL9smHWxy4fsbKPjkqEmNlrGr
vNhEzIfVK1FJ+9DsnQy17ifegUT3ux8M6MVkKf2PdwvhoU7H2UNoT9v7Cun1
RVA/tmx+1J58P2yNWNHVEqA2219wAv3Hgir89q73oErgWT2D5tXhPDQ6/wEi
XFQkONDxPw3+1uytgL4tU29u9FU5M6t+6yo4Fhj06Rz6+q8CcQ36GtDfn01z
AR3iomA3FVULL6I/qYmiTU7Rvk1RrYdZlokoSfTvXScb7OUbgPfFzgFAX+Gd
0qby+Qx23KdPKqAHA4bE+w98hdJ3MsaX0WkCpEGBPa3wV0wvRxUdZRGfZijS
AVDjsXQdzSDhY5PI3QX+SomCGmh33iB+lgc90NT2wUUbTfzonXZ6oQ/2a/ZX
6qEffdns4isegBvfV3caoX2HpfIHC4Yh9h6T0gNyf3lPvV5rGIWhBcEwc/Rb
0xeyj83G4LSDeqe1Pfl+R5qfad/H4d5fG2YHdO/QKl+B8CTk+D6944L2+Ox3
IsNqCpao36R7oG+fuhRnFzANguHNU97oS34LHibeM+B8eJ7bH215Ysm8Wn8W
KlKpbYPR5VV1XP0cc7CDg7MkDK1ztaikb3AOFN4o/g1HF7uFDPl6zUOI0D2I
QefOi3uJHliAk3RPbRPQA5f+FqXELEDhzPvnKWgtO5G2U/SLcKl2rOs5OV/O
i68e8l6EwcS9lNno2Cb96oxp3N86Cgu/QuvpJBlXXlqCXWp3H7xF77tx10Uo
fQl4dxY1laLfB/Ol/ZRbhprB4T/l6Iurrd+0Q5fhVvEeno/keN7ttLrXsQxe
JjpPPqMT/9hoLqmtAKOcf3Uz+XyHhxsOhKxA9rG3K+3op7f/CnLXrEBb684b
3+zJ9UpuAeNBAhi95PEbRt88UPamlJsAaz4axT/QPDVVy1JyBDgllMs8hz6v
9iVS0oIAxfu7lZbQMz+P1Pc+JMDlmQ1XIrpZe6ItJoIAtonXh/6glZ24XCqK
Cbh+uO/bQgsvnrsm1kCA+KuZ0hQOuF/49byUppcAtTvW02jR8iXLM20kAjCa
pN1jQdf771Ov5iRCtuyXmFNoYxmLY7UXiCBx7GcjG5rP1FLmBhDBuPXSf7zo
mnaTvAsaRFjPttU5j2bmpuV5cpcIYT6JoULoXRvlfkFmRCi+sLwkhZ7J2Mlp
7UmEy/uPnJJDezPmPDUMIMLwtNx1RTSUUR+ifEqE3YkxhVfRqXUOAUapRNDc
Ie2ijyZcWeDqqCDC/MCDHCO0v/ZPupA6IjwsCh94gNasUIXdX4jw8sGkpA35
/F/5xa/1EkFKls7KAT3m6pd+eogIHUfFUl3Qj23Loip/YPtbQnf4oA1P/2ei
s4Dtzy4R8EerTe6AuwQinPYZNQpG/9M7Him0SgTlCxcawtEsl4oHNbaIkJgw
GPIcndN/gzeajgTDBzvts9BCN5qTdjCS4OTTz3dy0Q5Kwh5XDpEg41Ex3zv0
PS+2R94sJJjceMVcQo6fsO0B85Mk4HB5vv0BHbPeOCZ8hgSvLJ521qD7s9Na
HDhIsDjlX/7JgXw/Jf2xGS4SnDPweNGEzl6zOyDDQ4LCW6ZOHWgaqgG2BH4S
/GrT1+9Bcz57rpQqQAIRZQ2lb+Tx3D/PFnKBBOXS8kdxqZQ1VS2YOiBKgo33
YhST6GqJ0bwCMRLICPIvzKCbS3f8FJEggc/rsz0L6MkfMmeyJElQx3G8agW9
rU2T8E+KBJTPGbN/okeS7SolZEhwiYXm2W90XW7bjBGQIDhm2+Uf2nqp1t5R
lgRf6dcMttE7aIuKbeRIsO/xovIuR5yPXNl3asiTQI1yQpAKXe0ll81+kQTh
DwdY9qJ7KjqII+iu9XZKevT+I5L8/gokYHJoXGJEJ/w2zmRSJIHmUmUfM7pK
/0FsODrepOjjMXRSAIvyOnpgLDfnJFqWj+vflUskOKabHsGKZns7MEf+/4Bu
X6w7B/oU9Yw6uf5P6vUnxtzodzJxFuT6Pz+++qmeQ4e281iR6/+wKroLC6Kf
H88NI9f/uffR9qQIGgLSNsj1f7LFTagk0EEBvxZd0bNFegRp9K18iyfk+j/c
524NyKHFxjT2kuv/WOao1Cmiw4qHw53Qb1nl8pTRH8bXlP5hfwnJotFX0U2d
dto2aMHD57zUya9fmp7rxPg4RrA/0CC3x/fICTZ06V6Wa9ro0x9bmI0xvusB
B8T00D+fPvkTgfGX2EF9xhAtsS9zIh/Hx9N9i+Y+2lDJmlSJ47fDZmHIEq10
apmUSa7/Mzf2yRYt6CZ5zAfH39/42xtH9NTpog4VzA9qrQZvTzRdaeflfMwn
la4KUx/0AGOqsDLmW5hqobo/+uCHa3u6hUnAIJfGFkZuL793UqkgCY5wu31O
Qj++cVn2I+b3svY6ZTpaEkSvF/xHgvoQF/lM8vG5K1aecpLAes6p6jWa6Vr2
nkNsJPiUY19URY7PPe87ikdJkPiNSKhFe1polr9gJoENtd25RnQgz2LHykEc
f1Ob3Db08QP9J9XxerbltEwbRSsOZ7wWpcB8vr0wPEGOj9H3y7u2icASZH5s
Fn0oO8O48h8RGqdNYwho3Zju4bVfRDiefT90p1O9bOfzUerQaSJ8Yb/rwobu
o7/xjaWRCKm3Roo50RZRD31Laong6K9H4kEXv2XbJ1mF88/kHSshdOLFQG6a
YiI4v9AyVkRfYmV79TqdCKrd/enKaMfC1rT0JCKc2XV75Cpaev/5Xd6xRGgx
0tDWJB+vdI7rbygRWFlvXDNBBzkJGU444fyn3hlmgWYs+nSK3ZYIrb7Xv9qg
S3rmr1w1J4LrmJqiK/nvf0h/ua1PhLb0K5IhTuT9R6qWgiIR3E8pcuahnTtM
k3joiLC5En48H00/9MfrMhURfGqGDxSh33B1R1zZQYQgQ8eNcrRgsn8ZBa4/
0S9edH5FV7O9fcLVQ4DDjiuNbWjvtrsr5i0ESFSQrOxCG8m+mXv2iQDPp7qy
B9GBl0bdvXG9e8tJ4TmPfq7A+mEqkgAC61ftltFU/oKafI9x/WxKeEAi95/l
19gNXwJUmAmo/0Xb18+eFrYhQFOeAQetc72sazJVgrwyAcb5P3b8h+5aZYiJ
XViB+zv2NvKhKQWJtf/1rsBsh2aFAPpqlfFtveoVWLFbzhJH8z34Xpj8jFwf
8ISHMvrsREORGN8KePub2V5FT40vfAo9uAIUGiX31dGPDm7vsvizDDRrqte1
0UL3g/xr65eBWczzrBnam92cx/HGMiRQNx2zQrfol71qFVqG4wMHGezQwbo8
i3HMy8DmnvfXFR0eJX3G5tsSnK8cbA9Gr2nuE39zawmUZcXdc9Dp1CeSt7gX
4bhx+J3X6G7p83I/KRZhOWBGqgBtxsR8YO/gAkQ3x2y/R9/Zrk8MDliAH5ok
/8/O5Of7EzwmO+ahyE35QTOawHlf+NTzeQhMTldqJ/dvYbRLynYeeMfVaPvR
nMVN2X9o58HFKu/ZNLoNjh+8KTAHKuEUdvNo/boVWp/fs3C8SPvGMrr0VR9B
pHIW6tapDq2hWW9LtO2TmwU6/3uJu11wv/Tbb6lGZAbGsis8aFzI+x+7zZyV
aSj+wqi3H50wqcWfnj0NOvS1pw6hz1i8rLCnm4asxBNZ7OjH0Z3TQfWT4Frl
GMiFJsztVWsznwSVH80mvGjHWMrSAPpJIJx15xZCH6izmlm/PgFS7/ryL6I3
ROikOQvHgL6HL0IJfT6P44rAxTEYX/O3v4KmGKKhvNX5A4KlLgjfROcal+yD
r6PQ/flZuZELeb8vQ/3m+xDuT6eTHqAH9V7NLn8bBNf9Ml7m5PPbUtyv6RyA
kzcXwR5tmcRzJetjP5iPXG7wRSttktrKcrpBemd6dgCaZoxirTOvCxjYfweF
oM32rN65V9wJpWZZKhHoHWyKWx6F7RAStsETgybejDJpWmoF3fyb+xPQ23tW
//MSb4Gdqzs70tFqbV7iNLu/gGnr2O4sNF3e39Wt+5+hLatWMpd8vAxbcYvh
BhB6+NzuDXrl3klxSdNPkKjp+/Id+t0c5wYHTT3s4Df8XoK2cTxvUl5dCyZU
cgfL0UI5lyb0gmtA6MMO7zp0dOP543O5lZAY/qO4EZ2l0G4c+7ocdprVzH9F
e0g3s9B0fgBTufTT7eidnm3vvQ69h7ajPprd6GrXwJ/8riUgRLob1o+2DlN+
a/C7CJK+Qt0QmkWn3E0nohBMPbb5JtH9szHFh+kLoO3mqPEsuuqFjr3z6BsQ
5v2YsIh+FUlo7v2SB8mUae0EdIBI7tHHg7lA8f3h7lX063dvLdfocsC0RF/y
D9rH6SdL5r1saH8iY7eJTo1aMpEfyIRkma3h3a6Yr7FhT+qZM4Di8AgjLfrP
60Lh0qF0MFupukyH3r/vqpilTRp0fE55yIjeTqAxEr6RAiLpXsXMaCZLgT+F
ukmQ7Ko3fwzdmRyktissAXapS58+hb7esEzl9j0OOnZuhnKS32/C33vgezSI
DA7X8qBd834pVwdGQUph5W9+9PmoRZbnypFAGZrMJ4R2am01HGWLAHNjT2Mx
NJvbomndwXDokNRNkEJzfQ8IfsD/FESZpNpl0SEsDzesdMOAsuGfhDL61pnK
SCGWEDBPGbK9itZ6eN6QLicIOp0qstXRVUo0VYrXA0FMLWlYA33RqeVmx4EA
SOXwYNRBDxxPzOmd9wPKbZ3L+miTqURizMAjMO+XeGhE7o9kBb3nsC+IBv+d
M0dnPi+j/3HEB1INBk/ZoAkS80pOaQ+BUrxcwwHdy0lDNcLtBeYHEkNd0LsG
gnW+dHpAx5xbrQe6nHa0QyLSHUTqtH97oy+/ZPS8ae4GKYnifP5oEXepWQMt
VzC/8ic+DO39xPzWSVtn6GAbaAtHvz7ttLEd6wSiGx8oY9A+LQ61F9ocIbUn
XiIBnXRxSjaSyREo37japqAX+h5E05k5gHmAVvZz9LEJXda3X+2hU09sOAvt
dr/OKUzMHlLp1pXeoq/E3shpFLaDwqBM4UJ0m8d4DGWzLTTuUGcrRf/NrCsx
N7WFQbdNhnJ00eFru9z228IyKXerCs28xTrh7mADFJaai7Xk/rJb870YsAbm
KYrBBnTtxQsP01WtgVs///MXdMO3v8dqmq0A+u+UtJL74zZw3kDTCm5dp37R
iRZw/npgbMESTL8Uh/eis2ajPpWGWoKnvOHDAfTuQwM3DIUtIbxiv+V3cvzq
KSqMZi0gU6hcewwtlbm552qmBXx480BpCn2z5eqTclMLaOE4KDyH1mVwsVUS
toAfaR9Zl8jnn7MPTKaxgF9HLBmIaA0qAT7TKXOgjjyy9QvdXPyfsU6TORzf
27Cwjq4rF+3nLTSH8/52Axvk9ny/VpGcYQ4Kmyc+73DD/aC+5FvTBHPQcv5a
TIkeqb95h/w8gOWKcwY1erK1PZAPX/c1ZQvfR36d5RT7++fmEDvW7sWAfijD
+rcm3xxe6XhaMKH7z3P9OVpvDtXdXNpH0CLefpsRQ+bQpdp76Ti63Mzo7791
c5hu8BU6jX6/T8uTh8UC/sqcY2VHH/f4+OWXnAXQfRik50Kfztu1wGdlAawC
QZs85PMzMZ17k2wBIq8uLPCjw+1Pdyp3WIAK249vF9CM0jrVQ1SWYH9IvFgS
XbL095HcI0sIfDr1HNALAZQUTZ8sIZEq8tlF9FqPFEMurRXU/5k3v4L+prpH
cibNCr7Zx2ldQ58YHiraWLaCxYWLl26ibz/Llfsuaw1MI8ln7pDfv+B22HPR
Gu7VqX0zR1sfzx5f4bcFV8l/DdbojccGehsGthBW/LLIHs3qpWO7FWkLJdk7
nrmj3wRPWlT/sYU9oYWKj9FVwVk21p128PImc1Eu2lbgjpZkjgOoPbqy+gbt
UzpobLXoAGsFPqKF5Piq39PoFnCES3QLFeVoJrHXLoE1jjDZ9PFTM3q0vf3h
YYIThP3+taeDfLwjPhImss4gxMGt3IO+2/3EpDLSGfz8oluH0RInXtnslXEB
VhmzviV0PK2BWleRK3y1TD1CQnNMXGboOeIG9kndOmtoFYGQA4q+blC7Lj26
heb6ZWeup+cOppwOZ3a5k+sPvPzj0+kODJo5xlRoK9Y7Y/tUPMCgiHGWHi1y
0GbGQ9kTqMeVuJnQZ4lxuusdnlDA4GV5BI2b/CAGfS/YtpohnEZLyrUEOD9+
CNnJxy+cRU+E7ab34/YGtWZ1p//QzhncQrmd3pDKVflHAN1fZ5jmneSD+xGi
pAh6IPFlOv0/H/w8x/FQAi1+pT/s+F1fkJ4Ip7iI7uu07GoSfgSTBxoVlNCr
8ze3d+Q+gjDZf4FX0EJEes65M34wnHJ/7y30UMF6rjCHP/i3JF7VQhPPbfoa
FPoD77/2Z7rolfblD02KAeChJcF0H+3/j6WK3z8QWINsNM3QI3SxgRfOB8HX
ksx4KzRB1eaOz1QQHDtIf8IZHTR17qy9dQjUySncdUfLxCc5OV58DOa2bs8f
opv/2zHmyR4KZa0TZ4PQEremkrb2PwGDjSOmoeT+5s/W3TzyFKh51F49Q6el
Fy+ZCT4DreAP5+LR2nLrztAaDjveL9kmo39adHwLdoqAl1OsReloGki+ocwV
CWpMWquZaPZbzneuTkfCmvwT0Vx0kk0Ln2NBFKTa1bm9QRvmk2LeBUXDpfTf
Fe/Ql3ktcxmsYiBm01C2HC0mMDE2/SAO5luMJarJ+fGB+gTRPB5kk+8L1aHN
K2qSvnknQIyFyblG9HXhqjt/shNhXsKM6yv6xVZtRedYEsjSWrC2oX3nTKP3
CKZAzIDl8S70gazv8yYJqSDrasswiGZo63v6azAdYpXsaUfQ913bMgffP4cF
ZkfKcbQ999wUbVYGyE47bU2hfXbEudBmvoDYEpf1OfRJA+as0NJMWPR3Iy2h
503/SDuOZIHcLY9FIjmeSiK7p068hEXSwx9/0Lqpgu9llnJBvs5ncBO9eK/L
ZPpRHsRFPOrZ6YH9N+UXfiv5BhYN/Nt2ozMtBdn8WfJB/nxgEw06rCmk3y6q
AOK2g+r2o3MrIlVd3r2DxbaQygNo1pNUGfXzhSCfGlp6CH1l47pxhXwxxFk9
KTiK9s2Im1WpKoFFqWevTqDP2Vyz2dZ/D/L7IjLPoP0+0mie5SuDuKHI1LPo
89e6C5b5KmDxVXT8f2jZMArNVNMqkHePjeRDLwnf7qua+ghxyvFhAujhTcKt
/Nu1sHgkMVAYbSC0qFgwWwfys0k+4uinVCvUE68/Qfz7FHdpdISHJaXf60ZY
CkxzlCP3Z8ic4z9iE8hrPrdWRKec35/QH9AM8WdfmCqjYwqd1duc22DpV6bR
VXS7895sl9kOkP+UratOPp46zW6eji6Ij8rR1EAryd7v6F3rgSWjV9e10cU5
37/+0u0HecHXKnro00O09cEbAxC/862CIZryVJgZ4+dhkE9/J2aGVhU6itkx
BvE2RYJW6P5LB2Q0U8ZhSaaE1w49KZfC1TIxAfJ07zmc0FkbG/CNbgriv384
7YbOiLu9XXpiGpZflx/zQrc4yi83HJiBi56VTL7oHNv6WsulGYi/Uk0XgK5u
LKExKZqF5WM11CHoPW+j3hs8mAOF+VqKJ2hS4EJNE/U8JJTVb4SjjQLPcdYl
z8NycMNaNHr0lQwzO/sCKGh9JsSjLyTsTPFJX4BEzi/zyej5nzNRfAcXYWXt
62Q6OlZxIfmq1yIoNLaMZKJVvOiufBtdhMSYtm85aJoH47zPJZdg5V5H12ty
PHJP1elFLIGCUFdLAdq567PlqzF8vau35gPaRj10dNthGaJ/jWdXokWK5tpT
S5ZBgpkQVoO+rZDKlP9zGfy1abWb0K9fCEYqPViB/zwOQwvamPP2u6tJK9CW
zH62Ax0ZHHO4vnUFjvyQIfaj+8LEbw8eIkDVTtX+IfTZ62ObNTwEMGLTrhol
57vUw58FsgR4/cAhZAbd2PjVY96EALJLL8/8Rt/gHLnB+4YAU3QlVP/QGkoR
3p2VBHh8vm5pC/3c4Pvq92YC9DgMl+3xxP3mUfZ3V2YJ4BYzl0aLVrRfoaxY
JcDJ92sBdGi2F3lDbyiIYPqX4QYz2k2Ia5cwCxH2Hz8pdgwdGnFuqJuDCIXS
PCdPog9TnFLbK0iEDR/F+bPov10C3hpKRIigcn8kjF6tfNNSZ0UEkf+CTMXR
Yw00ntHORBhWiVaTRu93vPuYxZsIHE/fHlNEh8y+d7/1jAjN+RU7lNHEgnXd
vXFEsO1smlZFaw6bpvmmEqGcaaLwFprFnmKm+DUR7ooQ4rXQB0R/kZyKiECp
tflQF62a52G3VUYEtaTDV+6hd75599WykQjjZ1QnHNBSz5I0FoaJEHRR+4sL
elBe9MihcSLw3n+Q74G+sMR5i3GGCM45Ph5+aOqVwq1QAhFYvj4xDEInsDvk
064SoWYhUSkUveDy4q7hHyLQ8pccjEJ/5dyqSdxJgvzrdX9i0YYVn7S8d5Pg
ln37aCK5f9aClUBDgtSSubwMcv+sjqveZiDBBamTCoXo4ITfer+Pk8DyYPHD
UvS2g1TLvtMkyJxXLisnx8+/u3CLlQTMCU7n6tFfxP9ReXCRQM12r9lndJP9
GGEPDwmClJ6/aEbfSC67ZM9HgvXVliM96Mdf0kfnBEgg0Gp08xvabH3G6PcF
Ephnrj8ZRkuYGPZNC5Mgw+Np0w9Pcj3pwqYPoiQYusG+awo9Jefy2UqcBEzc
5dJz6KO9o7f3SJJAded11yV0b4zd+iMpElTneyytor8rUmtzAwnWAg9w/fUk
3/+ova0hSwJ+/ZdGW2j9Ra8QEzkSmApLp1B41ctGlVffvStPgvR93f170E6V
J6alL5JgYMKUcS/6ek+V9y4Fcj2YLVV69IGI2eACtEpkdNBBNIHGW0dRkQR+
Ztx1h9Fa5+1V69CVsjUbLOgdBrcLOMn1+Q9rip5Gqyow9jqh+VYW7NjRRbM+
1G/QDxp9X3N5kffLqZGt5O/7Uw7P8KIPb1wuI3+/3+/45owA+h2tbG0zmkH1
oq4wWr6+Zy6XfP8/20CsOPpu5ztbe7TPX+tOabTiD+XIs+iyTsp98mjadvrA
emwfKSfx0iW0ijz/I1Vy/R+f874q6PLU+Yoa7J/x7cYKNbTCWUHj0+jkc7pr
N9D3rFSzLTA+PbtJ52+jv4R4FmVg/PZ/D7K4g6bwTy1twPheKj6RfRcdGO3c
14Pxfxha9MPYi1xfhU28A8fnvZEyiylafKKQ8oMMCQjioxqW6N1EEd0waRJw
HXAKt0U/vPBC/yqOr+EsbbMjusUjlfufBAm6YkVkvdD8T9/FnBAjAa11i7sv
Oig/0yRShAQXFY1KAtDCd0UtfwmRoPjnE+6n6BLVuQc+mI9LX9nuR6Ibwkd8
X/GTgCOjLC0W3fVr+ngd5m/c9SmmNPR/5lkHyv8jQQenx7UX6DMtDH6JnCSg
3mZ4/BJdt/jrpelZEri/kdrOR+f3OJxvw+tHlzZ6roacH5vXvlYzk0D+0drQ
J3I+eVZQSjFh//5qtTWheeWKTHIPkGB17kRRBzn/IojJt/aR4OmXl54/0KdV
Hgos7iCBoxytzSR64tP8f/ObRLhTZmk4ix653Hro218icOUKXCKgI39Ypfj9
IkJtcAX9jofk+xsHhw7j/JKz4yQFJbp29e6vqAkiPHX1+UWFPr6PP3B7lAg6
pooD9OjKPzllmd+I8EupPeMUOs9JvoX9C86fVBPCgD51bzJjPJsI+7wVuS6i
xbw/xChnEOHn2stjSuherzrm1BScr6Ytt9XQp3/z09FHE0G7ca1JH624N6Ju
rw8RwgJodR+iqZc9mOVvEcF+01LtETpAZpPKXI0IWk7tsoHoqHtbtJ6XiXD2
fvTZp2gh21QmPSkiVCucXElB/1que0XLRgTiLsFHVWh6S4f/Pi8QwFzgxJda
NIk6TfjLBAEm9akZGtEZ7Y8yXw0R4FvZSEob+lqOhS4Nrl81NqFlo+iR6LZO
thwCSKQ475hEmw4+FKFPI0DxV0OlWXSVdFdmTwwBcs6K9RLQcSesDOYfESB8
aJKw0xvjNeYszn2HALQ0HaJ70D958tzbrhPAX6TiIS26x+jVO8VLBHCNiNh3
EH3c7gRN7nkC3FWS4WJHewi3/mHbRYBzRXF3L6FLZpS0EiRXIOfHo2wVdNAw
qZ7l9Aqw0lkvqaEvUxJjj1CuALOZgsdt9Ijh+3G7r8uweZIYa4oezGUIFby+
DM6qw98t0Ym12ynM55eB4PaZ3Q7d/1h36Ab9Mkz2pBS6oa9QGvh+bF6Clscq
bY/Raa552834eebSB+FDz9DJfrpmfYeWoGbqtG4U2otwaJVmZRGKZX/PJaHp
Ypr82lMXIXntxe436IziZeG/pAVgZn+m+g5NkRUW59iwAOHq7lEl6HOM+SJ9
sQvg//r6mWq0HZ3RCQ6RBbAw2pRqRzcc/jTecH8ehMZ/2nSjTVfmFq/yz8OW
4XxGP1rcYPux1e85iDTsp/6BdmAgnpf2m4MPBu96COgxbf4qn6BZePTjJdUq
Wo1XeoZbYRauGKRK/EEbRC+prGzNwMjd0PSdPvWyM9Qlvm7WM0B5974lI1r+
2pFu5QvT0DZyJ40ZrX3zXIfPyBTE6d/oOoZmsK+eORM0Bdz6IMaGvtb7vVGy
YxJ+fRe24ETvNiOZ+NhOQpUebyoP+nDBVc/P+yfhut5RSiF0cN8lmz8yE3Ds
O72oGNpIbc9Uadc4TOjuMZdCiybu+HXCeBycdX+2K6DjduYplLmNQfKd1iQN
tGBVZqrK5gg8GKpv00azW6poyRO+A/+d8p36aKFnTBKr34ehTuelyQP0zo+/
TZ68HoRZbd8LLui91r6zMhf6oHDA5YEHuf3X7CbMDveCh7Z1gjc6P8r8g8R2
N9Bp39kOQnsx2hv8GOkEYS3h5nh0ksVeaeXfzbDVz7OVjN5+kxDrIfwVmm6z
Cjwnx4v38mJUcBPo3qaPy0UfJ+UmpFs3AEf/7q9v0GbO1VyPd36CFc2NjXfo
e0opFhq5dfBIc86oHJ39q/yfi3ANqPaNxlSjN+k6Bwnnq+GQZl9THZp31yse
F5ZKGOlt+deI5hFUUunjKoccjfpzzejm6nb1m7c/gH1vmWG7D/n5FEY/vqxS
kNQoiO5GXz45fySLoQTabqX8HULfHLAIiRAvBEUng6lR8vjPVPkMU7+Dyhi2
jgn0S7cAuZBv+SBUOl0+gw5hyx870/AG8vpysxbQ+i8uP+DrzQPW35bhK+hD
O5Qr7Pe8gsTD5z1+osNpp+/0auZAsFbp9X/keI7PezBczYJtVzfJbbTzQsBT
mZUX4JwgxbHLF/eP19LKBHMzYLlsm4EKbTPPWKjt9hzuD9b9o0XvecykJq6f
DsN/A6bp0JkvlQy/v06FWyzKnYzo4pIZa53aZJDXbc8+hu75TSH5VzUByjwj
I06iQf4bf8nHODifouHJiqbvnrB4dzUWcqqOmHCgo5u+JzKuRsOpkSF1bvS7
8azDJ4qjIHYrVeocuvsR7TGhkEigO2XEKYgmDfRVdttHwMbd2Q1x9PcNlobr
G0/BwSdvRhp9+5cw80uJJzCfbt0lh+at5aCajQsFo1qBKkW0ZHGiBvHAYxgY
+/VSGd2gcoTma3YwXKf4EHkVXXOt1inhVhA0sXp4qaM37EsHco8GQqnxzpva
6LsxF7hgwg/4/D9J66HH79xam5h8BJmZQVyG6Iy7kjpU675wvEHl4H30tsH3
CTsWX4ia2r9lilbwGpmhUfMB2j2ds5ZojhIuNr8T3vCII7rbFj1QQeGvUuYF
tibHcl3RxqvBMZ/EPGAm6HuUJzrS570vHHUH/Zz0hz7oF3sCfyfud4O+JmMz
f/SNd5d1vZhc4eocx61g9EXHU3yveF3gE828TBiaIv1L7/otZ5DifvNfOPre
qJ7u7TAn4La4sB2HpmVVntNld4TnoWtzSegLrYHvpP0c4Mjrsp40tEGGQ2zK
kj2Et3h+fIE+LLXVWmdkD1RL8Ooles1RX3VzzA4e7t8Vk4fuz1i7/dbcDtb4
Gr3z0Vcu58RLb9jCpLWqxnv0RFznnylRW7jzjF62Aq0dPmRIW2cDXfld3B/R
4f1By8KsNqDSEXOoHn3QV2z90TNrqCVo7fiMtuxqTxKksQaxA8cXvqLTvW47
pD+1ggKB0d429KuDvQ48p6yA80ZGTRdar4jhi3S5JaTa38/rQyt7b3dq3LWE
3Mvv5gfRPock9P2oLKH45OZ/o+Tx0W5fVCu3gOpfl80m0J460T+FXSzgy9fo
nBl0WTet5QdpC+hJ/zGzgGZfMl29t98CRpx5OQno/Wtpyd1T5jCn6vrgly/5
eXKNi2mN5vCL9VPWOjm+tn/v2+Sbw/Y6/dQGuu+c9ZmVNHOgbb/DvvMRmlas
tDXOHA5lvTTejZ7PzaqtizWH0x4/M2jQGjp+9EHJ5sCjDuP70XNsf/7155iD
CGfoGUa0SXAsu0uFOchu9hkwo5dLEzo5eszhSjdr+jHy8U4LMr0hmYNmrvXo
SXQk/66ETmYLMPAuP8mGJpgdmtaVtQALjT36nOiyMNPWozYW4MxzI4UHTeyh
TuzOsADfnanD/Gj6jM1lzSELCOufYxEit2fNltXuiCVk+PkmSpGPd0T85Ys0
S3ij3Togi07u2fVWZ84SPvAfPaqIJn1p1psWsYLWoYK4q+hB4SHK+mErWL/w
I1ofnTX2t6pTzQZ20fL2GJH//nNBvUmhDdD9cDlogvaWW05S2GcLbGH0kTbo
A/rZ3n+cbEFtUuaZD/qlH6u7mqYdaJc/bvNHv7h/Vmck3A7uhfftD0HTeFzv
M2ixA3cp67AI9OdcUwWRS/aQFZ0SkoGO58gwfaDoAAXmc03Z6LqDD3s+BjlA
uawwdR465q7AY6FmB+hYbAksQneL3fvxRsMRNhQ2/D6Rzx/tlbnXwwmoWC7X
N6F3NS7c021yAkZiFEUr+lduSonXYWfgTOHx7UUz0ZUPllY4w41VnYfT6Bs7
B2y5T7sCraWD0zza6YDBRpqbK9SPh1ouo48JiSY39LqCUEelzhp62mCtvTXW
DRYv9ar/RUOoNte+DTfIqlq6vIUublsafnfPHZjzToru8auXlRk6QLdHzgPa
zoieo0WXzd4aZSvxgKD4a2fp0FaHGNiD+TxhPcDnILMf+ftZeQIbrxcMGoyv
nEWff6M0bWDqDZH9f6f/Q+vST1Hz7fKBK2oHR/jQK/mqdJ4aPlApqdAijPaq
TlHtpvQFx0LdenF04IVt9YtGvsD3n1O5NFqT6JXRW+8LqczZOYp+5OcJjwTf
in4Emk+q05TRHLtas+t3+QE9ZX/sVT9yvZZN0TuufuBDpArQQEvU+PeK2vuD
mOlpT230EVfSW7Z1fyCOiDnokds/XiMT6B8ARi1mhvfR0rOVotKFgXDs4iMt
M/QxUU0dM1wPussSr1mhH7c+o6vaCgKFl83STmhxucWJcasQ2DgxKeSGnhAM
FOu48BhKojd4vNARVl+CT1CGAscjvmMB6Ivv+a6FNIbByLrigRD056lHcKb8
CcTZ6FM/QUt+e1lDV/EUqPWerUWjX1PZmSs6hkNN98ulePQ1i3d3wvZGgJtK
zWQy+s69+2LeeREwL0rsykQzhIbETlJFQcZbmq85aD9dnSvvG6LgzlnW2tfo
cHfu83+eRgNTssSHArTRyRENv3sx0MJ4M78Y3XdfSU9eKRb8QyyyP5DP71kd
LSYWB9I7/FMq0b2Wn3R8xOLh7VJx6Cf07SvbE2sWifDgXuujJrRPT0DL4vMk
ODU05daC7tq/Z/XLYjJ8U9+y7UA3X87zVFdLhfAmZtMedD+flb5TUxooA//d
b+T+uf449/ZtOlCUKmkO+5HvTxoyKg56Dg4vXBUmyfnH5H9r3vwFeFomc86i
/UWMb5fbZ4K/cA3tIrr4qlpHyNMsCNuaWFpBJxx/vVupJhuiP1N1/kSzcx9o
ZqHNgeRwnuLfaNaKDQln61zI1L4W9w+d1OfMcJDwCooXYvV2+ePnSVBpGbz9
FiqLy2Wp0KJarSI1rAXwyWuEbS96atAtt5b/HbRcoqCiR3/w2qcZrFEIvfQc
84zoV9bnu/bFFcHIN+VWZnTh8YNrZb+LYfq5VcExdPHGeqWvRyksm0dEnUSb
GyycWeP4AGsXSpxZ0WZEUVaT7TLY2vimzYEm1gdN7dlbCXsaN6S40X8SX/Mc
Uq8GumenT59DD/ScX6K2qgFmLYVdgmiCwf3PG/21cPKM6bQwuotLzEjRph44
5kO/iKOzjUZqP4s34H4w/7U0+ro0pXYUfAZRz+5ncuj07S7SRsgXkFX8ba+I
joyuLUxja4HLdCyayuiLlfvk2Y60w/V+GfGr6Iat6LnP4p2glW50XJ0cj1Kx
NcvT3WBgFrh9C+3W8XYx7WIvmAq+GtdCR+lkt7G96AfXT8QcA3TLktp+vdVh
8HlyKOwe2spcdr/8p1EI1hS3MUUXaLjeULw0BuGn9G5Yold5rz7cThqH+Fkf
YVv003yFl/5DE5D+LvOII7m/x8LcJnZMQY570z8XNPOf/uWre6eh4OLiiAda
03codfXfNJTtY6jzRotsTLfv752But4LWX7or+sBjWcSZuFr6u3gIPQe6ce5
JSpz0GXiYRGK9neeMju6OAeD59PUnqFpHvO4aXnPw/ifOoEodGLTc32xPQsw
XzfNFEce38riDelHC/D31rmhVLTDEKtfmf4iUJy8UZ2Blg/fSpCqXQTaGafn
2ehvnrzd+08sAWNBgv8rsv94mY7aLwGLW5XJW7RUaYTYlfolYJcfUylEq7Hc
S+2jWwbevbvPlaI3Sg0bVzWWQSpF9VcVOoR1n4Lbt2VQeGDbX4uuW4tzD2Ba
AVX+6PIG9KAQIcj16gro1g75tJLH9y8rFeX7Fbj3eNu4E23kvHl09+wKWN5k
U+pFRzzT+nl3LwG8psz3f0fn+93R2RYhwJF7hxXH/Mm/T36tg+kqAYrH6z2n
0LKHeP04jAiwOHp8cYk8niUBFr4hBAjW/8JGQlcmBUjMJhGA7bvTnTX0zTXf
zsA3BNAZbPu6hd5LjFZLaCPAmpYHxa6Aelm+INHuMyMEXG84JajQQe5az/Yu
EeBLj08uPTo/8+sjNhoiiLULBp9GVzKcy+CWJELP1dGP7AHk9cNPM+gSEWxb
Qn9zoVM1e667qRPh5ZfJBwJoi0YVPf4HRJC/HJEqjP7Ylzv4z4YII43SfeLo
UzcVH1q7EYH5U6yiPNq2L0bjVigRCuUvel1CZ3H8OdgWRQS12pViFTS3TDzj
vyQiBFRfZr+J5vK6QHLLI8KvD38p7qHVQwyKr38mQrjoSwlT9GU3d+m8ViLw
lt60t0QvMc6WNHcTwbjo9Zgjenh0d/r9USJsCWgfdUNfa1+0G58kQmLBbnUv
9I5Wvp8880ToeqNfE4DWe00zx/2LCNa8e9dD0MLHmlkn1olAm/ee/yn6gB5/
gtUmEeRyGNJi0UY/TFi2dpOgIKPO6yU5Xpd9E3gPkUD1jE1JHjriQ9yV2CMk
mE1jWcpH+6qczh9kIcGpFEfdD2h/+jHi2hkSlLOcia5Et3iv23Swk0AzsbW5
Br3bS2coiJMET+M4JL+gP/9UvxvFSwJu5m77VvRBauG+2XMkaIz2ftUZQL7f
9OD6SQESGB3kHe9Fe+RfvidygQSbEd+ODqJNktUK+YVJEM8QoD6CjnYWs98r
SgKhZwIh4+jg0zOCX8VIYBn2eH0eLdbf1EiSJEFp3q7ZZbRXYOi5S9Ik2P7q
2U8it/f8EPUjGRJcnl9tXEM/WxEuJNf/j6SxKf2LTj9TEFgsS4JhrtmsLXTM
VtdwnhwJzl42jKEIxPE12U31RJ4E1iaD/nvQr8etbmtdJMGHwJuOtIHkz3/U
x+kUSECR3WJMh9b/rpz6Fn2lQfEmI5pW8i6nhCIJoier5ZnR6Z3emwXokV1i
gsfQXqNcRgcvkYCT7d2Zk+iZ2+axhmhbee4DrOimN1oD5Po95YYvdnCgPek1
7pPr+e/yPU74D/1gkNGxl/z7AOkxo3zoTxU0MmTHfqRrF0CHnpP6XYseHQmq
FkZ/qcrrIh+Pa2vHW3F0yeUMCmO0/Qn3FGl01FGTksPoCqmfYXJovaHvh8ux
vZS6lp6K6PGlCk0VtJrHlIUyevSGaFIT9jc+Uf/OVbSzS+deYfRYWb+KOpp+
frPtGcaLe+C6hEYg+fcnx2kHMJ6O61/+00ZPHh8dY0BXH754VA8tx9zhIIrx
pxKtpDZEnzzu/0MVxyfR6e2MKdrXoKhBAcdzMpqz3xLNThnpyInjzVec3miL
7nNat/qD+VBDisxyRWcH+GRaiJOAhnFfjCf6swzz/n2YPzcEAvx90GJ7rI8m
i5BgysbFOBj9aLrBIhTz8dwzwo0wtKISZfc85qvrWzP5cPL4rgqxSpwnAe3S
nTPxaB5v9cIczPfz5rKjL9H1NHotjXh9uIeUteWhmV4XlGezkqA+R7A6H70/
MnXE+TRePzPsKe/RVe+6B2fwevO8R3PnM3oYZPr2MeL14vdIpZl8/sMMxdb0
JKB/8U+8He1eb9Zcs48EGWNLR/rRrOd2xApTkeCzflffNDq4krHL4B/OFx3O
kgv/j+/ZPdO/iTAsz5K+Ekj+PuKj9G2cPwgc98zW0Wk+UYabi0Q4trL6jyao
XrbjdelOze9EYDdMNKBD+z/NbRIbIAJ/t0wDI/paRGPDnl4iKLwPesqCZuSI
GjFuwfnI++gZPnS+vS6cLCeCK7EqQACd60ERr1lCBD9jo3lhtHrqvhHXAiLE
K+UVyaCdS4zM3bOJUEsvfek62rQv1scigghM6QYWDuiu1yXUrUZEOMm4u8MF
rchU6B6kS4T//HOFPNHDhDNhnJpEkDElbfqjWY1rTh1WJoLJef/wWHSzVUh/
Dh8R7DO4VhPRDRqOdwM4iODJ1Kqdhk4o7BVVOIXz9fohtpwgcv1T3oUHDEQo
r3lZUoaWP/GCVZBIgE+Cqseq0e5XYoYZ5wjQnkl4WIfWiYyJ6/xBgMlg8cvN
aD7x6ajpdgLQqTcPDqPXOzZO3XmN62m9DYyhp38arhx5geujMFPmFHqGKn5P
fgIBxI7qWS2Tjy/w8b1BIAHkQ3d2kdDbfHfi3T0JoLqZJfIbPdCldNHMngCa
NipJ/9DSm44NPKYEMBxb3t5Gv/F/eKpWjwD/A09NNxM=
            "]]},
          Annotation[#, "Charting`Private`Tag$1849#1"]& ], 
         TagBox[
          {RGBColor[0.880722, 0.611041, 0.142051], AbsoluteThickness[1.6], 
           Opacity[1.], LineBox[CompressedData["
1:eJwc2nc8lW8bAHBKIioUoSkqM5mJ6pKUmayEVFaKkJWMqBSVH7LJHhlJKkJJ
EnKOfeztPE+EhJAkI+/l/cvn+zn3c4/rHs99HUfA8ob+lTUMDAyL6xgYVv8m
7+JkYDCqVHalHTdmF6uD4fSNE2vRHWeK89g21YG4yIae9ehbfG5Mx6dr4b3M
2reb0c5L7Q5i72qhVf331d3o/mB/1m61Wljv2t10HF1DO3K/w6EGdObbS1XQ
TW0q9zQNaiDSp+X5aTQ9guvgT4UaEHhUd18H/W+Z17ebqQaUEj8evoQenvmh
nJdMBb+9JUKWaBWB9dcFHlKBmlXEaYP+NZlweNyRCufyX/1wQBfs7+5PAyrc
oKQm+6BzKn/ymQ9ToEg7Kege2tAtmGbSTIGl5jhPf3QFCyXkeykFHvdFGASj
Z+bFc2aiKECzCFUOQydwuOy8d58CPCNBElFolzj33iZnCqRP+69PRG8MN/s3
oEuBMXe/2RS0+Bnj0PcnKHBoyZd8hr7Gptj+SIYC7ve8G7PRA5oa5IX9FPjI
7PEhF22+61OpCj8FmILcsl+jBQfkbXQ2U0CT0znqLTrs7pG50HUUCI128HuH
Vtgq9WXncjV0bre7UYr2tei9yjpXDbtSbczK0To+TeO2U9Vgvd9Kowpt86ls
xmi8GnJeXJanro4/9FHr9+/VMH3ITLAe/ZfW1HwMrVBkzEFDiy7LazmNVYOv
0rnlVrTtisZ0ykQ1VJXrjXWijQIqWWdmqoHttE5nL7phgLf40UI16NdpVtHR
rz8/1gxmokCsrtqbQXRA8p5UMU4KDLSfTBpZnR917eCIPRTYd0H5vx/oPF0R
3b/SFLAnjnr8RN/O3yUUrU6B/CtHrvxCx4Y0dWVbUGB+TE7/D/ogjQxw96UA
OEnDInpa7fYlrWQK8L8ovruCPnDsC18LhQKz345WrD1fqczKJXj2528KNO6p
WMuCFpao6BEWpUL2BbVT7GhuFzV57iu4vqLrAzjQH9WecFzKooJZsx51K7pb
oUmucpoK8uydrHyr9Wk5n9h1qgY41My0dqL5m9yLbNJqYOweGSSA3slhRhZt
qIWqUpvGfate+nFb704tJP35sVkUbRpVcjWbsQ48pJ31DqI/qClRrSLqQN9h
Llwa/d9DiLGTrwfxbO82efTpSprT2Hg9MA8y8Cihu/K2P7r8vgGInQHnAR2W
oBsfm9QIJcZsT0+i9w+ceVaQ3ASREaE9amiJnt4j68xp4NjIvUMbDbs/77jL
2AzqrPEXddF1Up9pdYXNsFd1T7IhunHDWZVOnxZY8s0gjNF7Ovc8vmTSCq9n
X1lZrNb3kBZcdrwdAiXlMq6g3+z8ce6YUgdY25UM26IjxD8/ypLqhOMZIOyI
VjmeqNzF2wW8RJWtC/pw9pDMm7EumOHXfOGOlosbbG1+1g3155rGvdCv20wP
N6j1QGao4cE76NAXrBm97T1wr677xn30ckMoWavXC2bMl988RLcGdwSYl/WC
/Imhmf/Q0kV5wVt39QHHbVvZUPTByMsLyy59MFY0eTMSzVmo96GjrA+qpl2L
Y9EV1tpbWNb2Q5L43/kEdJVJtt875X7wuOqrmIoeu8AS0+XRD/ppa29noHsL
i59J5PaDeP+jj8/RfULEbdPefmDm3bTyEj37Y8VgmHkACP0I5fzV9XKVQUpF
cgBKgnn9itC7NnLJNxgOQCQ1sbIEXeoY9avz1gA4rhVc9wkdWSa7Oyt2APZ6
SjyioLfoyWi6tw3AUkF+TR2afuTawfafA9AxeZiNthrfc4Yl71jpEGitEtKF
VnMUMw09QgfrZEpT3+r6ZH2qUHqWDsd7tDnJ1fZsau36rekwc/Z85Hf0U4tW
U90gOtQH9rVPoB+duyr5JYkOmV8sts2s7g92ts3ur+lgqmQft4AOT9oSW95M
h8r991LYjCuVpaz8fkUyE6C5pvXpZvQhjdkd4+wEtPQLRWxBZxWfUuLYQsDX
SKr/dnTU5ui+ml0EMK7luC6GHuicsVaRJeDRgIW1JNqS87qnyhECOEoKLsqg
PW5evbTnOAF7nM/rKq1+vjY70VuNAKAnyWmhYyvs97cbE1BdMnXwLLr7v735
380I0IlWETZAt0ZcWvlmTsClM8P8F9BhJcHRT68R4PNBguE62niL+V6mWwR8
iCmtDUSzH/ZIuxdKgIrrpqoQ9I5HoGsfQUCtjvnHcHTnytRpjWgCetYxvY5D
C7IIlvXGE/DXVSsqB+2wVrvQIZOAu2cTQ/LQlxNsc35nE8Ai9vNhPnqO1Op3
eUEA79dwrxL0xpEfsjqvCTis23O5Fl17bqd/6HsCysTETRrRD/cJXq79QMDp
9b76LavtrylJXPxIgFGZwKketNZ8t8SpCgJuituKjqEp2QruXrUEFLDMz7Ka
VCpXv5T7G91NQKD8uZ6N6EKWfv9zvQRYWud/4kRvWzcbsKkf411uH8iHNiP7
rjgRBDjeIneLoCfo+0fnhgkQHa7VVEeLiB7o2v+LgDVbhQ9po2EmcunpLAHd
J/y5ddHz7VFKrHM4n4lAnEcvrghf6Jsn4Jvh25tX0StL9jrn/xGQUpmYEoD2
1vCkv2IhwWN6wT8Qnb7mz80JVhLO7ja+HoI+dIjthDAbCf+8uOSj0fm3q15G
bSThgvTDugz0UM6AjR4XCTypTnNVaJb7ezPObych2Pek9lrTSuU09d4vk2Ik
zFuIBKxHs7NerFwRJ8Hy1OZyNvRV774dmw+SoMDeK7MVHWFYuVnkEAlDT122
70Nvfy9+QEuWhKOFqWOn0dR1oSZ6R0kY/7HyKBA9mj/en6tFwvmmbxUh6Eef
jjxO1CahIr9uKRz9L7m+O/gMCbGeMU7xaNG9HZEOZ0lQXS9pnItmlvyTJGpA
QsLeSwca0RJPRr89MyVB26T0C+cFPA8D+lxmbUm40u9YzI2O/Bb8hrAjwddC
4Dkfutv2uWDjdRJe2QYECaC3iAqM5DqQwOWlayCFjhVy6vJ2JqEzbojQRXN8
DeZ29iRhaldMiyF6ZcfOXE8vEljSNaqM0U89NZoeeJOg+CIvyxytN692MN0H
+/fBw9EJfcKNO2+tH8avj33pCXoX1fe6638keJl/mohA6x5fnn0bRELEkDM9
Bn3S4vjNxWASqsY7KpLR4WwvZWNDSTiwnPL4FVroccEETzQJyvcMvAvQx6Tv
OwTEkGC8jtmhGH2oM+PzUiwJgRuv635Cb3ckFv/FY/x3ym1rQpfLfLplkUbC
urQRlla06707BpufkbBrf9xCB3rDX/Vj1Rm4ng6u9A+gU5g26+o+JyH/eM2z
SbR6jcv6vtck3Lp8UXqTWaVy2/rdTwc/kyD0NNaDCz3X3SJoXkUCraW1jAe9
MiVdOlRNgvBpTa3daGK3VNu/OhLa7viHCaKTpgYjnjSScPd9eecBNFOoVM2u
ZhK6xQ9bH0KPFMyyiXSQEGDjkiOLHkv8/TauiwTplJdTCujC4aG/f3pIGOge
lT+GHuj+YK/Yj+PfIuRzAm3+qmzGlE6C/JnLlafQ1RJ/2vVIEr4GxLFqorna
aHSeQRJCytvP6qCD+mfvpA6RoLTAEa2PviY4/W/0GwmjMtp9RuhLDCMlQ8Mk
RDo83HsBvcE06HrQCM5HVsW1y+g/eTfsutDjxHKeFdptC8/cZ3Qs/5HfV9Ff
KgRvnESrGrop2aP3hdr4G2N9U8Gv7jmtxgeGdP5h+4mUMYob+sDRV2dksH+a
jPs3eaLXCXOb/SFImFO0MPRB92krPNQaICHNLSHuHjruS0KvVC8JOnmdhD86
XqhY5GUnCQsjXAcC0cJiTtTyVhIyBXQcQlbHM1No6tREwkpk1d9odOINoSP5
X0jIbVyBeLRFiEuOVjmuLxalgGT094fbBJ+UkPDa+w1XNrrfp0Vldx4JZoXj
xrmr89ESHuSUhfvj54Hk1+iA6Q2CN1NIsLBMEnuPvjUnFpcYRsKmhG7nj+hN
Ot42lY9JKGnf+u4z+ry4gnXKPdyPGv+p1qKXO5/+vutEQqWkx8Ve9N3A7NQu
TRKcbAvS6ehXtLypQmUSdqRPfh9EH3wHS2ryJLjxXHEfR59RCE8K2EPCvmW9
J8to5RvfJ85O4/tWPrid8WKl8vjhW4WFQwT4OlG3M6NpGurrKZ0EdAwez96E
zqzcnDlcSsDDWrHPu9G+eU7eU34E+Bm5/BJEH3p0wrjFFZ//+m6fMHqKqfLE
eWsC3BdOBR5Ctz0SPqWqSoCNqLnBCfQYd4PE2hU6WBZl+p9CE7MLE8966HBJ
ZaJYAx3nPHznZiEdjEy9duijFWLUPWKv0eF0YOQ3S7RIB/12atUAqPD0bruK
Nt9etffm0wE4niageR3dkMv88YrDAMiX5OW5olmETU/Ecg3AvjHqrQdoxhJO
ATH9fmDSXGbNRJsY+J9zz+wFho6TR3PQkuuH7fY59MKSRaBjHjo+0fM7s0wv
zHpuay1CP4hZ/uhR2gODz6USKOidd2xERqu7oYLV5uB3tLjw/Yilik4oi8o1
n0Az+2dlH7zXCSUCv8Kn0R6pcfOa0An5R+7++Yv+HDbe/uhDB6TaxpVvuFSp
XHb/vrdgUTvcrWnUF0c3B1T9iKpqBdE58ughtPEpX+rGkFZo3ft7vyw6y+Fz
vaNxK+y/vX1RCd0/rJzLN9UCDQevpWuhdeTNnPjEW8D9gnfwWbR3/U+N0eVm
2PMo5JYBOvqduQZJawY38q3WBbR9wpPdl72agT+ScdYOTX7MPJPVS8N8buuA
I9r0+xWOySIaOEwcoLqga3Vo5RcjaFB+WifBC20lNvrh2Vka2LlaBPiid9TV
VztJ0mBLipuTH/oRl+mkDgcNbP7GqQaipygvJ9RymoBjf97BEPSDZ3f+bXVp
gvf6n3nD0XeHZTy/KDUBe+7I+FP0C8kbfwLaGqHgkmzUczT8MZa9wdcIZv+p
3XmJlnbal6M82QDM70xt36A3dmzxNa1qAFPOe8feoyOFOtj53RqAoarhGxX9
dWH+cBW9HnKmiKZ6tGGdn3lLaT0Y7Jx9T0N3nFh7NT6uHjLd+UO6VuNl9Ou8
oHE9aItclR9Fvyri6YjvroO5c157xtEDl8Pi2T/UQbJf8IYpNM8Xe/POhDqY
6S0Y+IOuKHyUb2JRB09DGB6uv4z7i6/eX3+iFoZ/Pe3cjzbhGD9jsbEWBDvk
eMTQXtWsTfk/a8D8XbOhJNrVQ9hToqUGem6zthxG/xmEhIyYGmha51mvjmY/
o9Q7K1QD7KNb2fDIV6ZwPCseYKkBzdrXGnpo2/N3326aoEJVyGi1Cdov1YbD
pIgK77YZf7ZDi9L6dpueocLvv79WHNEXk0tvyspSQbrvyXFX9JLO5hth26nw
MoXywRtd0mK+d/EHBcb8rBbuoDViKXI72ykgfGVF4cFqfz8lvBwvo0CayOGi
IPSD4uWbXyIpQGdrnQ1Fv64Wtv1+lwI7Jh1lotD2HRuEphwoYELb4PIULZB8
Z833CxSIzs98nYjuCi7QG9KkQGukys9UdGHbL9tfihTguDUgkbk6Xj2HUmFx
CuiYeNnnrPY/WmUsZhcF/lPieZGHTqvkmjjHRQHqzvzv+ehcJ0sFz/UUYGbQ
ES5GS0xn1PD9q4aTX7/bfEAbEja2enPVcLfKP+MTOs6L2qA0VQ0fMwWGKlcd
4N4896MaFh593EtFL9xnfZX2vRoOXzexqEentOqqWqLdzvxOpqGPvUq7dAHL
v5EMG2hDu88+4yz+WQ2TnBI7u9GR0bv407A98VnqhX70rxt1OmcYKGDbYR1H
ohtV7whMslMg8x1D9zc0/LdX5tMOCgzFJWwbQwf+pi4zHKKAgI+C0SRa0uJ1
7MJpCly63BY5g5a6nR63YEGB+BNOrXNo09mde4zvUaBLkJ1rEc0bH7/omkEB
buZs3ZXV9XmobFtJIwX0R08+WWuO+aCvy9b0ZQo8qaU3rEdPsDKJFklToT7X
m50dvfvUnsv/OVJhw5NtWhzoo3z7BRrfUEHNueDxVvQUT7Gu8jIVHhicpfKi
92048POjXg1UyP1g3omO1t0/q/y6Bla2PTwlgC7i9q8b5quFowt7H+xD8/1w
zfr9pBY8+8oqRNAxJl+PDG6pg6IyU8aD6KzDtSJmWXXwK2UOpNFfivZza2vX
w6H74b7y6Oe5WlXfmBpgO/Oim+Jqf5Y4xSW/4Hnx2Or6cTTb+58FW+IbYZqt
3kJltX+HjvfwPm6CvhBZ49PoAC/NmXl1GlA4E3U0V9vPOq8o2UeD/Mh1p3TQ
SyIzdq53miFhm6OSPtrpdtaz1zIt8DCuQ8oIfa5SrnXr3xZw2QnCpujNb4xm
7zW2gllK1q5L6LtOO4UnXreBdKYHmw16Y8xFVnX/DtgpQjLaoT+/+cJNvdoJ
LLka8w7oj7WDgmFKXfDrYP6kM9p/SIpfbakLBt7wf7uJfjGlMWua3Q01svd7
PVfnI+1pq4VyD7wt/tHsgw6NMFl/oLoHkhUNqffQN/8E8o0r9ULgx9Iyf3QO
9y3qbHov3FTeV/gYfetjcM5Zhj4wrwx+Ebxav1Wja6V+H2ienksNQ9v5PM1p
TOgDuZpLsVFoLXOJg6/ofbBHmxLyFH1x/vjg9R39sKFJ0j9xdb2cgWMDBv3w
Wy/WOxWdkBIYURLQD0Qbg0vG6nwJ+x6IKeyHuvO2156jbbs/UqeJfijqab70
El3xkbwmyzoAQUSaViFav/KNWZ3eANyyYlN5j85n9Hv+0mUALIddFT6i6xjD
BWLDBkBhXHXfl9V43S7/olI7AII3Xm6vWZ0PJfti/aEB2DTDzdWwuh4ktoix
Lw/A4J/hf23ogfdDRT9E6dDodfZ312p5lR38Ksp0eLdc/KMPnfLI9ka6IR1C
1j7uGkJf0w6rbfCig+JmsfxZ9CtHSSmjMjrsC4/Inl9dXw7EhewGOnBwLyUt
oYsDjSUd++jwjb/hPyYLPM97yiJvztOBlijnx4Le3H5g+usaAkr2JHmwo0XO
i743YCUgdP+NK1vRJyKFfsdxE+D9vPMCL1p/+3yF+3a8f4kr6+9A5179NblP
gICj0pwghB6VjeVfL07AyLECXln0RkbOP6x4C9+75cDiYXShhsVgMt7fzEbj
+pXQ1emHPHg1CGgO90s7ufo8G+lapEfAhxE9cQO0SkFIf6UFAXOlXzadRz+6
V1oXfIWAQ+FHpk3RM3e/eanYEpBxVKDIEl3axn/ohhMBT8KmwAW9Y9srn+8+
BNTaWO91R0tc8D258x4BTEe7mLzQ6+dUNp94QIDn8Keae+jajJQ600ACrJSe
GISh98W/2jsURcDhbxJXX6NvdXxoyM4hwKUkVeMtOmRXeQPHSwJyn3CLv0Ov
NbnLeOMVAQKKy1Of0Hoahlyb3xLA9qTeqwm9cKascgjvv3SF6yGTaO70ChpP
AwH8m+hOM+hj2wKvLDcSYDiobzCH9t5bd7efRkBNsCLvP7SJys5vgW0EFHxl
TdtoWalstPWCQ1Iv3qeDsgvF0bFLm09/GSXAaFvG+CH0mU8nudzHCBBKSxWU
Q+9T6YoRGCegvDgu7BiaHrKgafuTgPmvQQ466EP++SFlvwm4dsR5nxP6o+L5
kRhGzPeqHMzc0FtVC88wriWB6axdhAd6iDN3w1UmElKsrRjvoXcplvceWI/5
5pNz/WHoANPwpbvsmG8NH4kqQEcUmjCk8pDA6yxfX4y+42/7pGsbCcOL0mtL
0RtipEI28pHgxynuXIXOLWrldtqO+czRXWfa0Sqs0h28mH+IRaxZ9wet8Vnx
NZMICezKdW6KVpXKlgwjS7FHSHh0PdLqOJp3NmzFXxH7G3NRXwX9am7fZhcl
EhYnfkpqoh1D8m6qHSNhLH7rDxP0QW0HlVHMf6h/Llp4oqPMnYdY1El48Grq
zDv0vr8bXq+cI4Gh9/3RUvSFu5RDA0Yk3Ga+L1aOllaarS89T4LrRW5WKtp1
3947XiYkWLIpVnWiW495D86bYX579b7iH7TnOI8KmzUJy7t4DshbVypXcspU
ki44HoZrdoroux2Hb0+5Yj5Gvn95HE2E8Dgx3iRBMf2irBpanKnqjugtEjwO
ZJwwRost3Hme4E3CQ5Y/D8zQTP2vMstvkxD9XZ1qjmYoGRwZ8SGh8MW4ji16
bIc+TfkuCTOSsmZeaP/QAGYBfxLWcAYk+6JZmDc2WQWQwDnT+dUP7fs+RePF
QxIOvfW2/Q99zeeShEYgCQ4Kle4J6PgbJgaUJ5jfK+uHlaGD18iZbEggYV7g
WVsFOoaF1bE4kYT1a+e2UdB/9tAaHZJJ2P/laVITOjU3ePBPGglWGuQLAi2p
oy79Xw4JLqIyP4dWx1dhYh+Ui+uDzV/6O/q/ysyIp5gvpzQIv59GP3X4YdeV
T8KAnlP1mit4/txfvvD9AwkT0hWs69GVZV5iWmUkLG3ZeoYNHbG7mlKM+fj2
juLWLegjqnr3XmK+bmy6Qgiht6g9qO3DfP6akp6QCProjet811pIuLUj/aoE
evtQ0ubxNozvwOlJOfT962pptd0kZHyKlVJE70+yofP1kfA2ZcztODrbLphp
9fuFqntH36mge6gKxUYECa2WIYun0Xt1Lm6S+0qCdPQPUS20a5bDrY5BEsJq
1E3PoiWcr/1T+kbC1FLGYwP0x2Ze94vDJJw9tPb9efRiqw4hPUJCnpX56AU0
65WAl2/RG2M+bjNHTy98WOxF29fyq1mjU0t/tqSh65ZvuV9D7zL/bMSEFpVq
z7BHH3/rMbKE7T22lm53Qt/VFZYJHML5jXnCdBOt+CBV5gX2V61uXMZztT5u
RR5zHE/mPw0rHzQPvyJvTj8J66Szwu+hVcZOG/7XQ4L1FaYKf3TK9y/BzJ0k
VMZaTD9GG48qzu9qJWFvfdmeEDRjczRTVyMJ91a264aj3yhfkpWrJQFsOvLi
0A1Gmx98/0RC0lOZgSQ0WwRL3+kS3E/1oRvT0ZtMlbIN35LwQUbL/gXaytI1
KTCLBP6r2fGv0IGX/JyLUkjwjFtXV4Ae0B3iiHtKwmHGcpFS9Hn5/mdBuL4L
GmVH6tGnHb+1iNuSwLUmnKcZ/e7P1+n95iQ4y/081Y6WTe2e78HzQDLh+bN+
dJSBf6LjSRJe2O6ynESnRX1+KInn24ZE77AZtElL2fZvG0mwpXWVz6Hv5B8b
O7OGhAOHI3avoDt9pQJk8fxOZ2Lp32yD+YjzRwPpIgLWKFxh34oWr2kpv5RN
gMX1CiVedIzGiXmZOAJ2t9yO24MOaXjB0HqbgPjk6fNSaCMJfsuSYwQstOg8
lEM3mfcrMkkQYMKcW3QEzfNny74f+H7f5mDDrYJOlOvq3zpNhwjF3hZ99CnG
5Ds0EzqkbFpXYoSOUg3TT5alQ+7Xg6mmaMn0IfqrTXSoDvS7YYkOVOw59aR8
AOZ7RNhd0AM633bv3j4Al7w9ToWhfz6qyqXn9MH1s2niUeiL5+KdTT37wEOw
fstTdGUETxuXWh+E1e3+moK2v2HBeZrohartFN/XaA7twkWODb0gUsr9rgmd
5FMQXgDdIB8Kya1oljFn1X1M3aBibRvQiWY9eEZOjtoFZuwfDemr/ue1yexs
F4SYWU9PojNqBZn4LnTC7FK+6KareD6ybv7l7tYOjM19nFxoHr7lI3MK7bAp
g/kvN9qFx/7D7HIbHDhjStmJ1thVlpz7uA1MExmtJdAMLxvkkp63go2zmJYU
Ot9MyuiVayu4njonLYd+uKI08/J4KwRNZDMcQwvlto8mdbbAp2O6idpoW6Uf
SWo8LWBOWdOti17q4RL6M9QMDHqFW8+hYxuU1jEXNoOyNX/QRfTGhgxhHZNm
ICbqKRZo7TrD84ESzXDv1p21Nugm5q1KYmuboSJwyMsRPS6ypi0snwaWW2OK
XFbHa2lrdTaIBmuSNGbc0ZFDrwItrtLg5Js82zvoHiHBY1cFaFDV6WEcir78
4vfEnFoTWFuIRUaiqcUrxu2bmoDpR39TLHrrv97F8s5GOPVPRS0V/X2oue3i
jUaoFtoon492oImF/MpvAJu8T85Fq/25ZrQm4CHmTwouL0vQmRVvfcwvNoCa
VqdQJXr4WGxQGHsDUJ1Tt7ShrSKKbwa518O1RYOzXWjZprrktQb1wOLP/F8f
2trpYbTAoXrQiL2+5ht6j6W/wdbxOqgtk5v+jbYrvp1ibVsH9Wy1jduuVSpf
b7qbnexcC/ZRtzfsQN96rvjmrkEtsO+WPL0HrfTcL/CxXC2ckY78KIwu1JbO
5VyogUbjS7lH0FW63x5t868BWsbM4wvoB7l7/xZnUGEXzdnnMtr91oddk0FU
sF+YcrJCXxNJD/J2owLL2Z/nr6Nzdi6GFKlSQXn+xz5vNGvKfT+vMQqE7L3O
dwf9ct3u73LtFOjTHmO/j64m3917WE4Bj9TRX4Ho270XFbmfUqC67upICNre
ruyFTQAFts4N94SjW/ceYPB0o8ArzW+f49DFXOQ7TgMKLLlZFyahX51ID84/
SQHN5MHstNX66/dpashRILbGMiETvXD5huy3AxQY/kU+yVntr5anT/R2Csju
srifh95bXWziyEEBP3XCPR99dGBU8A4zBWgul+2K0Pp+f+36lqthV+LAxRJ0
2kPnDfFz1WBPuahXhjbuF7nQPFUNJdN9qhXosousOjHj1cCyw0yhGv3hp0kM
81g1GJ3uFatFr9ct7lP8Xg3PnEx3N6L7Nvwa1cPPZ+K6uVrQ59d4D1+fqAbl
L8bMHejBKKXUFzPVEPKz82832idpc7P8QjX08Z2f6EevW1hxkGeigKhqB0Gu
xl+rZ3MnjsfD8VzbN/TEg6kLGnswvrFtlO/oAqWEexXSGN9Kgw8T6F2LC9W3
1SlgOdGSN42+ualO9J0FBV5v00/7jSY2Me/64EuBfyeao/6uxmOKz6Q1mQLa
9rqPl9Gx/Zebjb5QIC666TajbaWy6v2Tbc9+UmC0XMdpHfrd7Qc6B3ZTQf5H
gxUrOmeKS8PQkAoPuM+c34hWci3LePWECi1Qr8mJ/hy6XqKhmQp77LSOc6N7
W2TT9bfXgGNkrRQf+sD7Kx0L9jVQWqaxbyf671y4cyylBjZ8p/IKoD0N7nfw
ideC8RZ19n3o0z65u4PjayHzGGVFGC1R+GdQaFsdzF49/Usc/cAgOu5YSh2o
hH8ZPoQOsXy1aKlQD6Glqj2yaNam9ZJGZD0MDFc2KKyOR+mWJ1diA4hznvx8
FF19dC6P5tAIXkoVb5XRwYxNj9cZNQH1yolsVfS5a+V3xMRpwBNaHq+O3u1g
KVT+gQbWJfBEGy3aEkFju9AM+UNlfrro1yVCFznZWoBh83F3Q7ST8Ot7UvUt
cObIR1tjdOHVNw8zE1vhIN+XN2Zo4uno0IbQNuD4W//XHK17sfmCWVA7zHS1
nbiClgpdM/3f4w5oe9f32BY9GPHruYdPJxTFDjU7rLZXfNk94XIXxHiM87ms
xkdC2PuvaDd4GM9auKNrN9vznBzoBlOFpede6Lza22yVXj1wlJdpxhdtrlPh
yLK2F3bOsyneR5cIWGb88eyFf51b/B6ih/ffGtL62gtE8fba/9DKQvzUK8f7
oCJGkCsUvSxw8KJKaB+k3xIzjUT7hW4MuN/dBw/Oy6TFog2mBwZ8tveDzWGl
sQQ0T3RY++nz/aC+7aR0KjrbfmHz5+B+EPmj6ZWBJt9x5GZ+6ocNnfoVz9EM
jttvhE30w3iR6YY8tOXwh+OMvAPQGG2pn4+W3yIubQED8MrdLq4IbZKUE8Vm
PQAu8l6in9AvY+V+2GQOgCGPn0sl+vDopdthVQMgN/e4hII+Zb5NfZnA+0Lh
U03a6ngFszuUuOnQE5Ua3obOFBosMpCgw4ebz3u60K4vfz9SUKWDr9x7O3I1
nm2Ph2od6WDO/Tn/GzpDhCxL86PDid/Uhe/osgVnIiGKDkyFXYEz6Ihr3+7K
v6fDcCTRModOGrK9PV1DB4rbKP8ielFSloe5hw6BsvM5a+3wfRAcImwzTwf7
rQy/1qMff1aWsFxLwJnZ9UrsaPtAg1HdDQRwvN1WtxVdx3lnwXsbAdEyh3/s
Q5eyPTxoLkmAxxaQEUX3vxG9MSyL969fp70Prta3RL9wUpGAHQVGbIfRd6o2
ijxWJSBN2l1MHb2pK5jz5nkCHnD5umqjKxbntL5eIODKjP8HXfTNc0y8MuYE
COdHaZmg+da28D24RkCeVOF1O/SotOIeRg8C6FbUZEe0a4LBrxhv7G90b6sL
Ok+daZr/DgGuC4xHvdE7AvJPj/oToFCpwx6E3tMoap4fToDtbwvlUPTQrFtP
aRQBcQduukWil+84X3oXS8DSf/F9CWjL9m+uD5II+Gw4mvsSnal9StznOQEz
AYvEG7THVIPPjlwChN5v4i5Chyloyb3OIyBgp5xPGXqpa0yqqIAAzeF7Z5rQ
hrLS0qc+EtB2a/vkFDo4XdI2t5GAdTkH9/5Gm9eta3hLI0C+74TRX/TXb+pf
ClsIiFW+VsZ4vVJ5ktSTS+sg4CJrYQgXenvAnSWRAQKG43QkZdEWu9UFecfx
/ttgYaWALujhvf1xggD1FbeYo+j3oXdbLv4k4IVV/Ioq+uyTiPEnMwQ4iY82
nUP/kI6nl84T8PfjPadb6OidOp/OMpHQFWph5o2umxWIerqOhCKrE+p30FJf
0swJZhLcWBn3PETLRY5su8KK+Z3h3aZotPSr3HztTSSM/PA9WIRW6eodSdlG
Qjvf7fFZ9KPqJzIFwphfjl/omkc3fm2/VChCQvgnpaoltDzX1jVFoiToXlmM
Z7LH/rq2t+eLk1D/2ktrK3rOqjcv/hDmX2qeOTLo2OiGSikFEt7cdL/mgq6b
bDF6fpoEoX8D2e5oHRYn5iQ1zHcD1L57oV1btgiGq5PgFcNrd99+9fuB5/Ue
miSovi+5HrnqSVPmEzo4/qV/jkVoQiUjsPocCSv3H95cQEes21zy1xrze/ap
wn/oo5y7b89cIWEo0nhujQPu359Mp8ZtSKBmiNxiQ+tpJ8sMXsPxUeo8dqDd
+qjhhD0J+9k4bh9H1+eVGIjfJCE2wqNUBd3r5aIK7iSw7SCXTjusfr9n9tLw
FsZXPN/nLNoiks/8oScJJTqGd8zREQ6P13P4knAmPNbPD/2icG0r7SEJjh8a
vALQNmqb8pkfkxAytMY1EH2wpJv5BOaHjfIOVuHoSbU3LZVBJOj0nlBNWy2f
tf3F+nB8nunW0Uy0PPOWrzYR+LxErmwOuvRZ6en6SHz+Ds++fHR41bm4nBjM
54V+rKtAB10Wbi9NJMHpzJ5/X9D7Rxo6DZNJCHU/N1fjsPr7NU2535i/0qif
hpvRBguFwrrPcL4dIikkunU8scL9BQl6RcceMzpWKu/8Ildd8AHjTXe5tw49
yTSiP/YR48mS7cmKrvrXYipaTkKLKZcdJ5pZhK+vsooE/ZVhTQG0+DPSXBHz
cRfhHSf3ofU2ZhjH0/B5PT0lEbTgEf9b8y34fPoHMSm05ZE+2aeY38/UTwnK
oTXSeqPaujF/ntu34wi6NWY6frGXBAP1UPYTaJ8r4m5zdNwPzl+YTqGN98Om
MpKEyLiFJXX0ezkZBpNBXO+Vkr+10eEaH6zKh0hoG7ee0EXrl8wpTXwjYZY7
7psh+q/O7pSuYRK2QlO/Mfrlm5Ux7xESZK8xdZihr5fojtPQhmFHGs1X48OX
xduCditxrLZGS8uJvfVCRw6ml11DS9Q5zVZjfW/Zu4vs0XzHUnjeYnttcpte
OaHn1rywUcb+zF46meWGFgnVUrz+Fdt/5JHsgU76adAnS2D7b17G3EZnzl29
kdRPwrmer0/uomHNAcrzHhKqzgm6PUAr3535Yofxk222Mn6E5n/Cv66jlYRn
2s+OBqGLtnOdmmzC+qlDe0LRfoPE+aI6Eh6c3LcuEm3EHM4sRcH+lF35HoN+
E75lybwC+1s4/CYZbTqx5DlWjPtV6kB0OjrVdvasej6OL/eqVxb6kU3DP6tc
EiLSR1Verc4nd8rnHlx/+mFjrWXopemt9eR9EirYxd5VoD/NLGtr3yZB+tH1
hGo0+4hmtZcbCZx3xq0b0Z9HeB0Ecb/T7Cd/96Mr/Fzr4pVJUB492EOi5fgT
9HYfJuG11Y2yb+iUbfHVVhIkPDGdCphAi5an3xHnw/2lPrNtGb3cNHklA8/n
skrpJYYblcr/SrZs5PtKwEFwJZjQD/g8b57G836j/Gw2O9p6gkW1Ft8f9YJz
R3agTwb9yDF6TMDRZPlde9AFYSNXPPF9mMt/a40QOi5aul3bgYD/OOdrxdBF
jUc4GXXxfbTy94ISeqFsK82Hk4ASL0VlQCs88tu8jpEA0TkvoZNos/li7asE
HVgnFsc10dvEpb4zxdOB2rPsY4qu2KrsHbGeDmpFjCmeaLURS6FHpf2gOVLb
5YMuE3B60v5fP+jwRnL6ob/HVD5XMO0HQ6/99wPRb9a3hJ+Y7QPL41o28eiv
dxur7u/sg9vVkeIf0Z1xBSXv1Hrg7p+LVz6jh8//qs1i7YH7wgeSvqAngv4d
m63thsDA95sb0QJ2fVtoWt0QozMwM4A+3RUg9UOtC/I7DrxncKpUPtRmtGNO
vgOK1k9PM6HVAoe2Gvxuh/cKJaKs6Ky4n0lsb9uhPE47gRO9Qy49fkC6HRou
Od/Zix6x5smUUGgD2hPFd/vRDc/71B8utkJb+dppUXTBJQuh1k+t0LM32lIG
/btO0/yeViuMDpecUkWrzFYkvndqgfFtD3zV0Qoje0bEj7XAT/UzxdrobVNM
ab82tMBcDl34HFqS+OoUntMMf3uzLUzQfhrhji63m2GJ3SXuInrKSaS68Gwz
rL3BxG6DjmHYo2izQAPmlAZVO3Ru2UaiqZkGG5qjfRzRHy97b4/OoQGHjMhP
dzT/QbljguY02PXnTMtDNGFjzj36tgmaqIMV/6FbRWP5lr2b4G6cZ8GT1f47
npZeUW2Cr8cyImPQPPOujnf6GiFis5J/PJrPybK9I6cRVEnazWT04O6aXw1e
jZD5YMkoazU+aw/nau5uhPNG4Wov0B4JP4msXw3AIiys8AptavdCybCmAezq
DPiK0fYX9oZoeTSAJNeL3mq0y/uTHs++1gMxqFxfu1qfeJyY7ad6CC/sKG1c
nZ9TDwzGE+ph1nhNUgf6tdXZn9Mm9fAu2cR8GL3fj2HOr6cOlCVYvq1zrlS+
RBMazx2vhel/ie2saKUrb9cuNtVCGk2meiP6qUD+OreCWmByu5zFjZ4PPl3Q
61UL1JIi233o8UDTM+fYakFX/cqkKtplYr/3CZkaYORfHFBH60+nem/iq4H8
H6FN2uhDPFNC3CtU2Pqk9LUheq8c0zuyjgpd7VtcrdHvfgfZsNlS4XHWc6tr
6I2CzdXyelRQ9ARDe3TmpXL/miNUSNhxXc4NHVJ3eESFnQoWVhV/7qOvDr58
bV9Mgcwx4ugj9ItjiX950ygw5rxyLwi90tnJGBFMAbe7R9mj0MftdDhEr1Lg
3foLek/RZjW399uco8ByiGd0IvrM12rlPFUKqPDE9qaia/b3OGyVo0BAYtGe
TPS3E4fGXuynQK1Q+5Wc1fhkhx95zEeBzbm/cvLQgVwzahUbKWAowzWVjw5K
OhjkuJYCsSWH5IrRexYKJbMWqqH/xFmvD+jY9eJKD39Vw94ah0+f0GDfRhWb
rAYb3SCmKrSpTcyxt2PV8KIzR4OKpj989ljlezVMXaoJqUdvSA13XkTLDo+0
0tBr5h6RzBPV4OnAzNe+Go/jv7VCZ6qhbFboUjfaKjCBm4Ltr7l9Mr0fzWEs
yUlfRwG1tZaj5Gr9ghPsnFspEBR4V2IYHT1jdjN+HwVonMkuY+iqvnyOSkUK
bH36sXgSbZEu0tlqQAGTPX1LM2jrcbsJAWcKJGUtnPiDPjW4m7IhggJfD/I9
XESf2zPnMfeeAgeKDtevoEuvtaqYDFPA/pgRJ5MLns/bs80KeanwusrNiAVt
LmrAlYjr4bdWRDw7uhzmjxWG4fpofUNwoFf4F6XedVPB15S2jxs9v1Ah7ila
A5XkpB0fOkPITnP0QQ2w2G58vRM9WZluuG2sBrSnxH4LoPleMCjBhVoIu6Wp
uB/tyNTysLq7Fjr+Xbsjij766lqS+tU64A94WHUQ7W4wXJm4rh4ubcxklUFX
G8i8Gyyqh/TIKp3D6D/vfDL8fRpgdPtghBJa95R32QmzRhBPZ+wGNHuIQ4qw
URM4i+7ZpYp+4b/nudphGhS9OW6ljg5IKzJ0baPBgsLFbG10+lDPZqkHzQDl
3hO66C+F3XaZai3wQC1O+hz60taFlF+7WoHa+O6WCTrfSe+7BUsb6Pf/ZrRE
F9aOq1YvtUO09VY1G/Rv2ryD41wH9P6QDrJD+7frf2n42gl7XPWaHdGysQzH
2ku6wHrhBo8rWrLUIP+Ydzdk3wu5cAsddvloPZNQD0ywvEzxRndYT6QIFPeA
dGjdtzvokHVrzIwP94L7tjHRB+i8AG2Bu1m98CGJxekR+pgd5ZnYhj5g2H+g
MAjd/rL+V5BFH6i+PLUQiuZ0/9x/81UfPJa1hij00IZ79la/+2DXphCnp2iB
mysjLjL9kD9SnJqInvgv7cr49X44/ZlsSUXnnNx2KCq5H3ri2Jgy0Vw7v2tw
NPWDo5ucXA460Kzk8LeFflirc9kmD73fLOuyv+AAiDMWUIvQJGdQY7T9AJT3
9P0tQd/3rdqaFDwAhm+ZxT6hF7Oo+qm5A+Bz1TSYgn6fnGBm8W0AuE48KKtD
j9P0RZxXBiCTP+9n02p9GbtGhXjp0NjAqN+F3uAtwDJ+ig6WWWL3+9D9ad1C
UhfoMHf33FsCbX2RGul7gw67ZZ/zfF+d34T/mL2j6PB2Y6vaBHoHlz9VI4sO
6iNLHtNo1s2uLebv6OAUp9v7F7374JmamC46nt9e7P/Q34gvLA0jdIg98+zY
Gld8v2hlu96co8NnhvnkDei5jWv99rASwHU12Xo7GhIPLZ/cS0Cmck3UbvQN
u7YkDmECFPl/VQuixz10c15LEGDVcFpEHO010FnjqkDAW5nJiaPoUjfGfCVt
zL838u4+gVYd0rLvwftX3/AJ3VPo3srMatNzmP/HReWfQVcfiL+z7hIBRgzH
bl1C6/hFMQg6EjDWbZNtiV6iVer9dCbAtyC02wbNKS7WmnGTgCybIaUb6Kov
VplttwmYr/+P4S5602YuFp1AAuKe9jxORXMvqu5RSMP2tzS7ZKAdLO48ozwj
YFcI5cJz9Lc/4kraWQSk+b2VeIPWl9nWL5dLQM71kOZytOgn7qnwQrwvHlPh
I9Cn5Lcx51YTsFSssGYIfU6uWDOXSsBxackfI+i4Hka3jFoCKvbv+PgTPZ1G
F7zfSEDt5jnzFbQvb5v/VDsB3eTz7F1uuF95bxYUDBLAb5YSthcdO0nYGH4j
wKwj2ms/2lKi5sjUMAFE7X3tg+h4UMrhGyNgtODi1DF0QcVKoPwUjt+fU+Ei
+qC7c3PuIgG8op6UePRsru7VrRwkTJrMM6Wg1TZYnDPjJKHy8S2VZ2g75yDj
VC7Md7/f/JiLXg44Sezlxnwm26XgI7ov/eybdfyYzx6wT6aju1SfK58XJKFG
6PItwZsYbwdpa39ZErx2nzrwAn3GOEfN04CE5Z+hO16hf0m27DYxJOFueR9n
AfrEiYI/CudIeGjhtlSC7r1zuX7eCPO19PTm2tXn13Ps9TIlIe/Amttj6Pz8
XQVBFiRIzZ9xnkR7CK4zd7bEfIf61GYGnZqwu9TIioQPtlJ6C6vtTeUXCl4h
gfrCfP8G90pl9fdmYtRrJHyV/EQTQV+wKI5XdyLhCgNbtQT67Iv9YuBMwijN
6IMU+viDCfvDLiT8dJ7MOII+L8N7QQLzoaWCnd4aaF7p13pSHiTwKNzeZ4t+
G5ym/fouCU9ZqPwOaNbAnNiGeyTs6N7C4YwelGLVn/QjQdDrxYIHWnbXcpKi
PwmHSnuaHqFD2dhE1waSoKF8xCsbvbimOdEnEp+3Cr2Q6776/6b1VHoUzp//
yNHXaJ651NPqMRivuqiVYvRyEquiRBwJhNHMAwq6gWdEQSeFhAJPDZs6tAuL
tdhYKgkBCSlqTehXQlqPQ9JJEP+qs6ETrWKrFT2dScIthxdPhtElXLt6D+SR
oBm6xnkM7Xfo1tpNr7E/BSb6k6vjCWPS+/cG88f59dxz6ISg9KfLhSRsemAd
t+7W6vcdG/zcykjIiNuZIYRWvXXjaTmNBI+PbgHCaJGs6Y7NmA9rEnVXxdG5
tt83GreTMLXPS1QWHSd13a2qG9enejObArpur8oivZeE6OvCE0roI05HRAcx
/7YNudMI6LWZewOodBKOvul4dRJt95N+MJAkYXObRJgamsjwmRYYxPmfe+Ci
hb6iGm7xGPP9Qr4+g7No2NE+//4bCY+OysgZoI2Hso6+HCbhwuVAnvOr/V/s
HTEbIeGgH/nHFO0Wep6nEs2QodB9CV1K1jj1oFspT0os0ZE51wyT0Jljw/E2
6CndoF8b0B4bj/vYoY/zsdjvxPq1DkVdckQ3LU81t2J/dhmMgwta+6DOIQns
7/TNkwLuaMmyVE8RHE9VbNwaL3RS/FOnmgESYj5MD/qgZdokHm/qI8FuQP3L
PbSWH2vlQhcJxxhTMv1X+/dc80EoxpdD6M/Dx+h/YObW0kzC4Gkd22D0xD8z
08oGEopsMzTDVucv4TSDTQ0Jj4OWxKJW488eu/1jFQlmrww2Pl2NX2mYUt0n
Ehh/M9JS0Kc/PSznxvm/1kCuy0BLDHwZbcf105jxWek5mrbMUayRTUKc0b2s
N6vjv5xC6ON6ZZC06C9EB12a+TgWTsLV9Se2lKAVh3j0lP4jQfYdw50KtICQ
dAqLNz4fSrytRstbTDT74/5ktC0fq0XvZn7zutQW2+O7a9SKjjGMuWZ0Hvvj
vSIxhP6xN2JKVBI/N6BbjaIPy8j/vCpEgpz4p6fjaOU7x+xM+EhY0++77jc6
e3Plw3NrSEg4/q9vnUelMvP5TuYwGgFrtg1wbUCruEdy6VUSYPvzo/om9MYy
StYHfD/Ip/i85UGvDZp5F/iUABrj8n8H0MNHrIxHzPDznr7PYugPTS8aWvD9
mJhf+kcSHdL/8q/ZUQLsrG5bKaDv/Zz2VuMngOnLoqIGukb4bn5sGh3sEnud
zqDj7GptWG/Tofnmh0w9tPxJ6u8UQzok7ffmMkWvvzewoLiWDocfLXy3Q/dW
MDMS5wYgybxn9w20xPVve7SFB4DpSMk5VzRrR8x92t9+oH33/Oztsfr7vQWp
3XH9YKf1NzYIXVZ0Lqe1qQ+SNs2r5aETO3YLrXD0Qv7DZ3L56AsmF57f6u6B
agY9wSL0oZl3XJqpPTA58/zfR7Rb/30dbskegM4LhQ1o9TD+73yq3UAkf9o7
gQ4ryIl0MeuEWV57jmn098u59Z92dQJLOO+/WbToMZN5DrIDDj1w7l5CM/nq
8y1d6YB71wRD2T0rlWt/VBXluLTDXqmHy2LoG+myCvszWkE+R+aHJHrUveHS
tGMraAoSXTLoa29l9+UdaQUX7iNvldAkn56GcEsLVP4ds9NCtz10GuLlaIEu
lxjjs2jOBKLa+WszjP84edrAczVfmLz9t7AZtg4kCFxAqzcrsSWbN4N1hU6X
HXpPQ4Hv2SoaeCgtfnFEe9tZNkml0CDobVaBC9rm5kHLoz40KMxkeOKF/nMu
mHyrSIPa3S9v+6IPlbHb8GynwUCsiZ0f+klGQ/mmv03A/F/+qUC0qkdr4c8H
TcDPdFkmBO0wGRBVf6YJDvqwCYSjGW878z/gbQKjG9ZLT9GJV7QMDhc0QpYB
T8FztFfIMnvAYgPo+Gn9folefNgkGtHQAHOv7x7OR5fI53BvSW2A05t+fChB
lwuLhrBqN8AQ9VNV3Wr86hJDNV/VQ9CfWWYa+lddCs06sB5k94tqtKGrywwD
VGzq4f79yIa+1f6OG/5es6ce9h637ZhAq13/nD/1tA5q7ZN4Z9DBo2Hvb3nW
gUt8q+kcOk7F09vQpA4+zx+j/0PrNXqujPPVgXkB1+hmL5yfvHnWwcRaSBIu
/SuFPhHImLc5rwZOn59Wkkdncns9agutwfflfl9FtNG1dS61rjVwbDB0zUn0
1xfhZ40Va6Av8QqbITqqXVjvbi0VHtTHnTFGa/rSxXReUUF8semJGbqWeyn/
ViQVvI0Vt15BS/lwnF26TAX+LZt3uqMTzsQqfFyiQMUJ1cteaJpIervRNwrY
OXmm+qKFthgnRDdS4H3D4L6H6DUh10YU0ilgvsR77T+06poo9cIQCrCI6eQ8
QS/5nE1n86aA8aN3B2PRfq9tmv2MKMBQPOGUgG7iWKdUdYoCWd/2FqSgLV53
T++Rp4DOVuPfz9A3DLrnXxygwJxK8OHn6I46l0hPfszHnSs8X6JHTautkzdR
4HTKnw9v0NpJ50JkmSgw2Sj+rxDN5HJkXG+xGqKWLZRLVsfLM7iHa7Yaxuqt
FMvQ423mb4jJalBOuCJbgb5pkByp8wPLX796sBrNOnK/zv07lle0Fa5Frz+b
bLdq5Q3X9zai0xncWuxXy3fb72hBj+Uf++n9E8tnO/J0oANF9O9Rf2N5DyeO
HvQdySkHr3/VEK3msmEAzV1iuv0jKwV+8LgxfUWfPhrb/WkbBZSHb/77hv5z
/p1JkTAFogtvzX9HXwqYkOs+SoHxB54zE2jXOolgG0MKnDD0Hp9GczU/Kky7
geUFfYZ/oy8L/mHpxvkYn/El/q7Op+W1FrN8CqhU3O1ZRg89+nU5sIcCMWF+
bYzeWP5SxFHqeiqMmz9oXIf+KLKc8EiRCiqHAqisaL5DMuu1XKkQs/KwYiM6
8ZP2maR8LN/4uJQT3enDErr3L5ZP+q+IG32Vfl4oSK0GYhyCX/Oh07R872Qm
1cD40Sc5O9FSNKe88ys1oMIe9kwAPfM9U++ZXS3E9IYn7UNrvk7weEvWwnhO
ZKwIuszNOarrSh2oeEWHS6AFUhhUn8zXQYxGbJAUWidoo+d/8fUwzhsXIIc2
Wnu19r1uA6iMxt89slr+78mtp/gbIbY40esY+mhwOlPMQiNMBCS7nUBb5nxL
1JttAhWjVMdT6PPCvod2+tMgdl/6NQ20TdfCjP/uZpiYfWZ5Bv1Z8Yt4SG0z
qFRlmumhmwfHGoiAFpiwzNE1Qb/gGJKMPNQGKtK5mhfRni2ST/5ua4dYxjxV
C/QFHwPxubUdMEF7dfwKetjd80DoeAeopLxRsEWHHfH1G6/phNgbBdIO6P8+
SiTsjO6CieOF4s7o3UzmNZt0ukFlU/H+m2jhobUNatPdENv/bo8nmkX+3Vv2
e/j+yi3h9/l//OzSPFZ64OTt0q330HKprf8NOPZCrFbZJv/V+qiKe12be2GS
v5zl8ep8t38lhEX6QHXs85pgNPFOvDDrVh88fV+5FIrOUPH01Svrg8lHX+Yi
0fIJzrJa/7C8MWUqFq2xJpUMUOiHuAM1Ywmr85Pm2VDv0A8/52qHUtB31mvr
VSb1g2p1/cAz9PxmB9XfdVg+qrEre9XbVEQ7f2N5a1pLLjriFaNZ3Y4BUJVt
qX+NXh/41WTfiQH42dJe/m61/BHHXzvvD0Dk7NfMUrTffeY9CSkDoMgzFVS+
Op+ducG3SgfggckGEyo6drMEa/fPARDx3gb16HUOP4sT19OhMUFoHw29oEQI
Hd9FB17i+HQn2uOotZy9Oh0+Mmp39qK7Weize8zoYClo8pGOZvvndZrhBh1y
bVwfj6Bvrhtm9Qyng/JElsAf9J+1hx2fNdPh26bC9YvoM1TzpQ0EHQIPVUz8
W43PoNfbXxN0aHPte898G8/XpLV9MkwEXFvg0OdBP5P7y3BiBwEbd+xS4Eez
pTyQaRUgIP+Y2K5d6Gkuu5ijBzCfv3tqbB/apt8uLUGKgLD1Xn5y6FOh2zvK
VfH+JvK/Cu47nqr/jwN4FJUKWRWlomGTEYrekllRsreErNAwItmlSCWkjMoW
FVFfpGHkGhfXCBn3nlO2RIr8EL/3/fP5eNx7Pp/P+6zP66ybrqrob7pni9T0
Ceg/nmCoji50SjiWakDAvriXgtpoC+PdMhvMCKjg+/7aBK2ww6al1pkA+4PT
yRboJavSV0FuOL+z+HfdBv1ybHZ5xwUCDFO2nHBCt45cHNh/hYBvu09+v4z+
srRf/1wYATePWTb4o91FRB9HRxIg5ezyKggtYFLhkn6TAL+80KAItOLt4Itp
dwjgkH3D+wB92VKUfy6ZAAU1Ya3XaJltd7pdXxDgyVt6/S16yvxZ48IrArLG
9csr0F4XDkWGvSZA4JGvTA2zXs/ZH3v9R8D8LHVrJ9rO78On1k8EfHgVNDmL
zmtkzxltI2DuxmaxBXS8mIrxaAcBsna5jsvok1wxVOILAU83dnSzB2PeZn/R
V/mVgAg3ieot6Ia4zTL7SAL0RL8mqaIT1jdfZvwkIHTBq00drRrX0Hd9moDy
tjUbNdFL9rRz22YIkAiVCzuOVjvgoKMxi+t34KaHNdqo9b2uxSIB7UkHNYLR
tyzVM+vYMb9wJIx9QvMtPfshKUSCZvhcXy3atpl1Tmc7CWILFi316M/ciT/t
d5AwO7ajhIa+/9ymN2YnCXENudcItIzkaSpVlISq6Hdcq64zvwdRJrwkScK+
td+VAH3NQ93szGESNoZoix1D5xhN+RxRI+H3XK6gLrpNVixHXJ2ET8OeK4Zo
P7F3of+OkGBZN1dvhz7/P+XeFE0SYqM4bK6jVcbH1Cr0MQ+ulg9/j740zX+y
DPON+4EdDVVokxZa3HMLEgbt1nHXoSc/Lq9PsyShp5ye1oJOvzvdH26N7XnH
lDPQHU+qAoztSbjXNzjNEoL5suC/6/znSeBYT1NmR1dY+G/mcSUh8uC76xzo
iVeaXVyYrwLu39/Ii2YvDDjK5UGCve4RsT3okqKW8Z3emI9LHtrroP89DDyd
5k9CHhGecxzd83xT8X8BJIhwek0aom3N+Xo6r5Ig4KYVZI6OGFrHsfUa832a
X0muaHtSla8ulAS/k/0DnugagZMNC2EkTF+l7LmI1v11IFIhAsfbmfb6KrO9
Q8GNxVEkUG8fb7mNNlUdch65TYJOmRL/XXQya+W/o7E4/qFdNg+Y4908b5Zx
h4RSjb9jKegDB0tsfe9h3pvLZHuBTjlzvtgziQQPx39qrWhJO2n70UzMo99+
e3egfS+EbH2XTcLy2fGMbvTRP62OybkkxJ/tXkegFS47DV4uIKHMobhzGi1q
sObpmxIS1tg7e/KE4vkg8FSkfR3mUbr1EwG0NZ9Bx0A95nm7M+2C6GtFicUO
TSRI2IGKKNozeFTSnUbCnwElj/1o08nPcePtJLy3lUqXRIfr5sw6Yr4/bbtt
jSLapDm8X6yXBMEBLmUVtFjC12Me/Zj3bdjd1dCGt3pD7tJJKOxfStVAW1bZ
+sYRWG+b361a6L11D284fCNBo3+MVR+tkWH0+t93EtbbEEoG6Ilpng+2QyS0
93W5GqGHnGPcAoaxftbNKabo1B2Lz7VHSHDpq2mxDGV+j0tq6j1a1rqCxQ4d
HRFgxbxeMt9bpOiIvvumd00iutoq97wLOnfol/gYLi+2N+2xO7piJEq/A9sz
tUpo9kKHaL5UNmJeL+m9veoyOk36M58j9nfUMkzBH32uxecgO47n9Vd/lyD0
aQmD5SMDJARZej0KQRfV8+ZxYn20vjpRI9CKE583B3SRwGlpvXIT3b3JIuI6
1renx0g+Fp15ZjxobwsJGRZ6zvfQN+35o3waSFCyUGpKRv+eOWC26iNuD92S
y6nM/89Jnz5RTkK9uciBZ+iYBJlnOrj+bcy5HuajT5QL7jHPweNFN1vji1Dm
/frUce8nJEyZLS0VoxepHCoaySSEm405VqA7O52kN9wi4WQXI/EDelx2mnst
7g/8Zl311czl2YevVOL+lWdaI9OE3rw7SdAc9+cWk7SFPnR636FtakdJ0PZ1
GGKgj9EkPpcok1CZKEr7ztxeuJQfTkiTUNCVnz2BfiGZlpW8jYRoi7enF9Fs
ve7ytEkCVgKuHl5BbzkEJge+4fnmkdq+1WE1GtQ9uQYnughw7q1e5EC7xAp4
Zr8nQNOmNUcQ7atQdLs9Go/f1+LvC4cxv/d1uqs3kAC5NNNrIujLnQEf4j0J
2EnvM5JAs7d/i914Cs/H9qNLqujEUUsDdm4C3p5jMbZEG0x4igqzMkA6slbd
Fq35YvjIhj46ZGXdFDuLZvjP0RRL6PBgaNOyK/pUiWyB8lk6+JwXzA9A83/O
KKOXDICEh8LKQ3TyAoMvWqEfnsXMjaWgh5OOxK1d1Q9bC8s7n6C1pnY6NzT1
wdpJeJ6LvsTTzy1ytg8GvU6a/ofWj44Jz4zohfRLzgVdaPPfdVxJL3ogX694
vBddsM6sqNOjB0qF/4kz0Em0Zusq8R5oaEzIG0GvqFJrhrK64Y9IbfY8WmLW
IULzcReszHMNLTHHF79X+ot5F3C0Wu9hCa/R6Gt6n5TD3wW7gn5nrEcnJ5Rx
mcV/gRMdIk8F0RydX69si+8Es3wvhjA6TfHPUJtxJziEVAiLoq/I9Ti5CHSC
n+SZNEn0j8d9y67pHZAREfZYDV1TvVh56107vLBs/qqBDrQRnOiNaocy2W3b
tNHrijcqBhi1Q3Nf0UMDNK8xteK/H20wr0Ak2KHT/cx0vyi0wWoOqU5HdLb6
+2fC69uAk/DnPY/ewq+Y3syggWgsV7w3ema7n67BfRrIOFq3XUY73qO84/Wk
gYpKLncAem/uDJ+kHg0MB4/cDUXfKKveJLWGBpYVt1si0ZY0UTP2+lZwute1
6RZ6lO70aePtVghU84q9j975XFCqga8VshPSbmWgn6ZwjztotkCR+1h9Dlo+
baL+ME8LVGgorSsIZz5/VBNW+L0ZaD+oN0rQmQs7RiZuN8OS1lJELfpwiZ6E
9igV1grp1dSjlXKibOWqqcDz6wFrM5peEXJuIZUK+9Mkw76gVSM1rjFMqHBm
1ur6MPpOY3uQELUJODwv+46jA76IB5x+0QQ132I8f6JlTWIqBuKaQJFWaTWH
rrs0xE+caQKBAmFl9gisR//dnfUDjdDr8G1qL/oNn5x0+mIDxHcvDIujjUdc
jf7HaIAThrx0abRilBjP1doGqDysRVVCy3w295m80wDpAjl52mjVzCLxGZEG
cKS6nXVGG3rfDpy1qAfBY+EWbmj5aCEuOFoPHeWPT11A64Qr286J14NWbpO6
L9pI2Dq9eYkCSzsGFa+iQwd+WSwPU+BNwpJkMNozWdb9QxsF9oVLC0ZFMN9n
6DjMm08B+rz25ltoG/53KZWJmKe97dbdQXOe08sSjqDAOtu7cwloM311VzUH
CnzqyJ1MRt+3TizafJoCV49/GkxF8+brd7VrUGBc+Vd7FtrLY5efyV4KZLxc
35iHvqEduV1pGwWs94pUFaI3aS6LaHJSgC/1UFkROkpL53TcGgpQeYxflaIt
gqsLpZfqIPKWR04ZukeO85nSbB2or4pMq0R/XLV76/upOpjzS034hC6Rv5fd
P1EHLydLY2rR+wX8i16O1YGLU3N4PbrhVH7mKfTOvqGrVHSV4YQofbwOeoyW
fWjoQtoGg6CfdXCvXsC1E822V/Hv8T91oA+y9j3M+siFsl3B/rC+1TXrR7MY
7Pmway0FKqQcDAh0UMa4TAgfBS5nBmgNog+vTX1StYcC1zxT94+i6QL8SW+U
KRCp9InjB/r4o7pzdAMKxC5/n5xCD7woNAs8T4EEytq23+icstzp5kgKpN6T
LP3L7H9Ed/GeHApkWZ56uIj2nfq5ur2JAoUilwNXmO1LJurKz1GgdCLJdnUk
83klx3WFe+uhsrRCYy260KbOsdiqHmqD6aIb0P/jTimoSqwHqg7rWi70fa3z
+z266+EL175xHjRPcoi/wa4GoPfoNwtEMt9v6PsjdLEBhp9dKBJEPyJUsp82
NsBP9/sPhNHr76gmf5RuhDmFN34i6Jin7rWBKY2wvNRjuQ/dpuHrNsfXBOx1
S2oS6F8CyjPBKU3AeXfXLhm0achXnltyVBCw0Fotz2z/QqJY1RcqCO92HVZC
bww14WK/0wz7xmMaVNGWLEe2XLRowfnuq0J1tMPnKjGTQ62gfK3j7lG0PwvX
pWRBGmho/72kjb4ebxNDy6aBHqeQmT56Q3Z6BY9GG5zuPqJqEMm8nlu95DTe
BhZPHbcboccyP2/QyW4HB7cbKybo/FUnq1R9OsBV/vk3C/SuwNZpZf1OCKj9
leeAdryRtTjC0wWhd/hjndAFb0+fG5ntgmgzVW9X9CjPxWFGczfc22l7xhPd
ynZJ2jKxB5JHQ5V8mP3JCV0VoP8VnhZnbb2C1oWvCp/HvkJeYP2iP3rFdLuu
s38vFB37QQ9Cs9wYvq//pxfKN3JXhzDrEbO7N82xD6q/KGRHoC04H8771fZB
Y7p59E30/kdxBq+E+qH9fJBHDDow2EBuwK0feuWeGN5FH7+R2Wda1A/f/ld9
4AE6d35QR2m6H8arh/keonkb8zaflxiAmRiO+ceRzPvRscMv7QdgwUSmLx19
Zuffjlf3BoBV+MyHDHSUD7fuzPsB4BjxfZaD/m2pyjo2MgA8RY8in6OntUW2
znLSQejq+/Mv0Xd4VgTdFOiwR5M8/pq5vjMCM2NM6SC1gU3mLVpAUt37kS8d
1NJO/nmPprN3jxwtooOWi093FXP7Gt7CJt9Eh5OyCRWf0X10Fo2KQTrYVPWF
NqOzwecuBx8DnG6vnGtDm9svsLFLMMDTWFT3C3N/+F+SHgswIHjIfdMAetHt
p5amCwO2Om3RJtHcit4b5QIZUPqt5toQmmvN/YtwhwE/GNt/TKLtgj+WsBQz
INquQXSGuT5/KAvRqhggOuBrPYeOt9p0/28bA6x6WxqX0ZLr7tQGTTNgziKI
dXUU9j/BWndimYHnj/2H1qI35c83erIT0NAZms+FDpXI4MjjJUClVT56Fzqu
7rj8c0kCOg0YH/egxecSgpQPEOBDjfkrhh6JFddJOUhAbsOgywF07qtW458a
BAjUJmlroj9kH1yZMSbgteaxYB00yyYRfhcLAgyrpkqPo+155lIqbQiI+qC3
xxhtamNVvtWZgD9lC6xO6IbD5VnPrxBwTzn3kCua0RujZx5AgNRb40uezN/7
ftSaCiLgXEkheQWtODKoOxhOQPsLu09RaCm7Y7dm7xLgJbVh/ha6ah23HvcD
AjgK/pONQ/NrtEcIJRFwNI/7SRK6PuPfVbZUAooyqoNz0dcPc1op5hJwcrf3
mwL03t8XxYh8AkafCE2+Qv9w3LYQUojz2bQrNmVothB/3rRiAuIe7jvcgB49
Jmli9o4Az9jb8+NoquRZyppmnN8WrB79iT7lzDP1qwXn243XumfQv4d4fHpo
BMSv9367gPYzVNwV30lA2Q3jKxw3ajTO1oy5VfYRsDps+7Q4eqQrLIJjDPv3
NJEhjR5L611JGycg6SNn64EbzO8pDg1K/SBAbHnVS1X0RnuuU+pTWP+gIQ99
tJ3cK13JWQIe+74ccUV3G16ZN1zFfL9jf7cn+ln7oZeZLCRIlz6t80Gbq0zu
mmXFfD0Tnx2A1ugrCY9jI2HI2/9cNHrH/MxKKgcJcu4ajFy09q2vuw7ykUCx
a+8aRuv5fisr3Yt5kuZ3eAKt4nlVqG8fCf2aQk+n0EPzYz4r+zH/73Nym0f3
aoiJa0pgvp2aXVx/s0Zj9dUB9WIZErxCtu2WRkf/6viugfmG76mDx2V0+PZa
qQBdzIs8bDR/9JV9atev6JEgHpmveA3NUnpBzUefhCOuM/8i0aJWuVIuJ0g4
Lxd5LwldKYsR/hQJFZ9y35Sjz7Az5jabk1Arf1LwA/ogtfAFhwUJrVnT16vR
OjCftNoS6xWtqteEDit3V5mzwnxp1NTbjxbf6W9K2JGwtcYbSLRpUr5yvz0J
okp8WUNoS6+ftT0OJKhss73wEy1zIki005EEzRiW9hl0PCv7lo5zmAf/ZR/8
i9a8SF1odyLBzPt4yiI6w06T7HAm4Sz5c2UF7R+TOvDFhYT/A+8MTHI=
            "]]},
          Annotation[#, "Charting`Private`Tag$1849#2"]& ]}, {}, {}},
       AspectRatio->NCache[GoldenRatio^(-1), 0.6180339887498948],
       Axes->{True, True},
       AxesLabel->{None, None},
       AxesOrigin->{9900.000002040817, 0},
       BaseStyle->{
        FontFamily -> "Helvetica", FontSize -> 14, FontWeight -> Plain, 
         FontColor -> GrayLevel[0]},
       DisplayFunction->Identity,
       Frame->{{True, True}, {True, True}},
       FrameLabel->{{
          FormBox["\"\"", TraditionalForm], None}, {
          FormBox["\"Time [days]\"", TraditionalForm], None}},
       FrameStyle->Thickness[Medium],
       FrameTicks->FrontEndValueCache[{{Automatic, 
           Charting`ScaledFrameTicks[{Identity, Identity}]}, {Automatic, 
           Charting`ScaledFrameTicks[{Identity, Identity}]}}, {{
          Automatic, {{0., 
             FormBox[
              TemplateBox[{0., 0.}, "Spacer2"], TraditionalForm], {0.01, 0.}, {
              AbsoluteThickness[0.1]}}, {0.2, 
             FormBox[
              TemplateBox[{0., 0.}, "Spacer2"], TraditionalForm], {0.01, 0.}, {
              AbsoluteThickness[0.1]}}, {0.4, 
             FormBox[
              TemplateBox[{0., 0.}, "Spacer2"], TraditionalForm], {0.01, 0.}, {
              AbsoluteThickness[0.1]}}, {0.6, 
             FormBox[
              TemplateBox[{0., 0.}, "Spacer2"], TraditionalForm], {0.01, 0.}, {
              AbsoluteThickness[0.1]}}, {0.8, 
             FormBox[
              TemplateBox[{0., 0.}, "Spacer2"], TraditionalForm], {0.01, 0.}, {
              AbsoluteThickness[0.1]}}, {1., 
             FormBox[
              TemplateBox[{0., 0.}, "Spacer2"], TraditionalForm], {0.01, 0.}, {
              AbsoluteThickness[0.1]}}, {1.2, 
             FormBox[
              TemplateBox[{0., 0.}, "Spacer2"], TraditionalForm], {0.01, 0.}, {
              AbsoluteThickness[0.1]}}, {0.05, 
             FormBox[
              TemplateBox[{0., 0.}, "Spacer2"], TraditionalForm], {0.005, 
             0.}, {
              AbsoluteThickness[0.1]}}, {0.1, 
             FormBox[
              TemplateBox[{0., 0.}, "Spacer2"], TraditionalForm], {0.005, 
             0.}, {
              AbsoluteThickness[0.1]}}, {0.15, 
             FormBox[
              TemplateBox[{0., 0.}, "Spacer2"], TraditionalForm], {0.005, 
             0.}, {
              AbsoluteThickness[0.1]}}, {0.25, 
             FormBox[
              TemplateBox[{0., 0.}, "Spacer2"], TraditionalForm], {0.005, 
             0.}, {
              AbsoluteThickness[0.1]}}, {0.3, 
             FormBox[
              TemplateBox[{0., 0.}, "Spacer2"], TraditionalForm], {0.005, 
             0.}, {
              AbsoluteThickness[0.1]}}, {0.35, 
             FormBox[
              TemplateBox[{0., 0.}, "Spacer2"], TraditionalForm], {0.005, 
             0.}, {
              AbsoluteThickness[0.1]}}, {0.45, 
             FormBox[
              TemplateBox[{0., 0.}, "Spacer2"], TraditionalForm], {0.005, 
             0.}, {
              AbsoluteThickness[0.1]}}, {0.5, 
             FormBox[
              TemplateBox[{0., 0.}, "Spacer2"], TraditionalForm], {0.005, 
             0.}, {
              AbsoluteThickness[0.1]}}, {0.55, 
             FormBox[
              TemplateBox[{0., 0.}, "Spacer2"], TraditionalForm], {0.005, 
             0.}, {
              AbsoluteThickness[0.1]}}, {0.65, 
             FormBox[
              TemplateBox[{0., 0.}, "Spacer2"], TraditionalForm], {0.005, 
             0.}, {
              AbsoluteThickness[0.1]}}, {0.7, 
             FormBox[
              TemplateBox[{0., 0.}, "Spacer2"], TraditionalForm], {0.005, 
             0.}, {
              AbsoluteThickness[0.1]}}, {0.75, 
             FormBox[
              TemplateBox[{0., 0.}, "Spacer2"], TraditionalForm], {0.005, 
             0.}, {
              AbsoluteThickness[0.1]}}, {0.85, 
             FormBox[
              TemplateBox[{0., 0.}, "Spacer2"], TraditionalForm], {0.005, 
             0.}, {
              AbsoluteThickness[0.1]}}, {0.9, 
             FormBox[
              TemplateBox[{0., 0.}, "Spacer2"], TraditionalForm], {0.005, 
             0.}, {
              AbsoluteThickness[0.1]}}, {0.95, 
             FormBox[
              TemplateBox[{0., 0.}, "Spacer2"], TraditionalForm], {0.005, 
             0.}, {
              AbsoluteThickness[0.1]}}, {1.05, 
             FormBox[
              TemplateBox[{0., 0.}, "Spacer2"], TraditionalForm], {0.005, 
             0.}, {
              AbsoluteThickness[0.1]}}, {1.1, 
             FormBox[
              TemplateBox[{0., 0.}, "Spacer2"], TraditionalForm], {0.005, 
             0.}, {
              AbsoluteThickness[0.1]}}, {1.15, 
             FormBox[
              TemplateBox[{0., 0.}, "Spacer2"], TraditionalForm], {0.005, 
             0.}, {
              AbsoluteThickness[0.1]}}}}, {Automatic, {{9900., 
             FormBox[
              TemplateBox[{0., 0.}, "Spacer2"], TraditionalForm], {0.01, 0.}, {
              AbsoluteThickness[0.1]}}, {9920., 
             FormBox[
              TemplateBox[{0., 0.}, "Spacer2"], TraditionalForm], {0.01, 0.}, {
              AbsoluteThickness[0.1]}}, {9940., 
             FormBox[
              TemplateBox[{0., 0.}, "Spacer2"], TraditionalForm], {0.01, 0.}, {
              AbsoluteThickness[0.1]}}, {9960., 
             FormBox[
              TemplateBox[{0., 0.}, "Spacer2"], TraditionalForm], {0.01, 0.}, {
              AbsoluteThickness[0.1]}}, {9980., 
             FormBox[
              TemplateBox[{0., 0.}, "Spacer2"], TraditionalForm], {0.01, 0.}, {
              AbsoluteThickness[0.1]}}, {10000., 
             FormBox[
              TemplateBox[{0., 0.}, "Spacer2"], TraditionalForm], {0.01, 0.}, {
              AbsoluteThickness[0.1]}}, {9880., 
             FormBox[
              TemplateBox[{0., 0.}, "Spacer2"], TraditionalForm], {0.005, 
             0.}, {
              AbsoluteThickness[0.1]}}, {9885., 
             FormBox[
              TemplateBox[{0., 0.}, "Spacer2"], TraditionalForm], {0.005, 
             0.}, {
              AbsoluteThickness[0.1]}}, {9890., 
             FormBox[
              TemplateBox[{0., 0.}, "Spacer2"], TraditionalForm], {0.005, 
             0.}, {
              AbsoluteThickness[0.1]}}, {9895., 
             FormBox[
              TemplateBox[{0., 0.}, "Spacer2"], TraditionalForm], {0.005, 
             0.}, {
              AbsoluteThickness[0.1]}}, {9905., 
             FormBox[
              TemplateBox[{0., 0.}, "Spacer2"], TraditionalForm], {0.005, 
             0.}, {
              AbsoluteThickness[0.1]}}, {9910., 
             FormBox[
              TemplateBox[{0., 0.}, "Spacer2"], TraditionalForm], {0.005, 
             0.}, {
              AbsoluteThickness[0.1]}}, {9915., 
             FormBox[
              TemplateBox[{0., 0.}, "Spacer2"], TraditionalForm], {0.005, 
             0.}, {
              AbsoluteThickness[0.1]}}, {9925., 
             FormBox[
              TemplateBox[{0., 0.}, "Spacer2"], TraditionalForm], {0.005, 
             0.}, {
              AbsoluteThickness[0.1]}}, {9930., 
             FormBox[
              TemplateBox[{0., 0.}, "Spacer2"], TraditionalForm], {0.005, 
             0.}, {
              AbsoluteThickness[0.1]}}, {9935., 
             FormBox[
              TemplateBox[{0., 0.}, "Spacer2"], TraditionalForm], {0.005, 
             0.}, {
              AbsoluteThickness[0.1]}}, {9945., 
             FormBox[
              TemplateBox[{0., 0.}, "Spacer2"], TraditionalForm], {0.005, 
             0.}, {
              AbsoluteThickness[0.1]}}, {9950., 
             FormBox[
              TemplateBox[{0., 0.}, "Spacer2"], TraditionalForm], {0.005, 
             0.}, {
              AbsoluteThickness[0.1]}}, {9955., 
             FormBox[
              TemplateBox[{0., 0.}, "Spacer2"], TraditionalForm], {0.005, 
             0.}, {
              AbsoluteThickness[0.1]}}, {9965., 
             FormBox[
              TemplateBox[{0., 0.}, "Spacer2"], TraditionalForm], {0.005, 
             0.}, {
              AbsoluteThickness[0.1]}}, {9970., 
             FormBox[
              TemplateBox[{0., 0.}, "Spacer2"], TraditionalForm], {0.005, 
             0.}, {
              AbsoluteThickness[0.1]}}, {9975., 
             FormBox[
              TemplateBox[{0., 0.}, "Spacer2"], TraditionalForm], {0.005, 
             0.}, {
              AbsoluteThickness[0.1]}}, {9985., 
             FormBox[
              TemplateBox[{0., 0.}, "Spacer2"], TraditionalForm], {0.005, 
             0.}, {
              AbsoluteThickness[0.1]}}, {9990., 
             FormBox[
              TemplateBox[{0., 0.}, "Spacer2"], TraditionalForm], {0.005, 
             0.}, {
              AbsoluteThickness[0.1]}}, {9995., 
             FormBox[
              TemplateBox[{0., 0.}, "Spacer2"], TraditionalForm], {0.005, 
             0.}, {
              AbsoluteThickness[0.1]}}, {10005., 
             FormBox[
              TemplateBox[{0., 0.}, "Spacer2"], TraditionalForm], {0.005, 
             0.}, {
              AbsoluteThickness[0.1]}}, {10010., 
             FormBox[
              TemplateBox[{0., 0.}, "Spacer2"], TraditionalForm], {0.005, 
             0.}, {
              AbsoluteThickness[0.1]}}, {10015., 
             FormBox[
              TemplateBox[{0., 0.}, "Spacer2"], TraditionalForm], {0.005, 
             0.}, {
              AbsoluteThickness[0.1]}}, {10020., 
             FormBox[
              TemplateBox[{0., 0.}, "Spacer2"], TraditionalForm], {0.005, 
             0.}, {
              AbsoluteThickness[0.1]}}}}}],
       FrameTicksStyle->None,
       GridLines->{None, None},
       GridLinesStyle->Directive[
         GrayLevel[0.5, 0.4]],
       ImagePadding->All,
       ImageSize->Medium,
       LabelStyle->GrayLevel[0],
       Method->{
        "DefaultBoundaryStyle" -> Automatic, "DefaultMeshStyle" -> 
         AbsolutePointSize[6], "ScalingFunctions" -> None, 
         "CoordinatesToolOptions" -> {"DisplayFunction" -> ({
             (Identity[#]& )[
              Part[#, 1]], 
             (Identity[#]& )[
              Part[#, 2]]}& ), "CopiedValueFunction" -> ({
             (Identity[#]& )[
              Part[#, 1]], 
             (Identity[#]& )[
              Part[#, 2]]}& )}},
       PlotRange->{{9900.000002040817, 9999.999997959183}, {0, 1.2}},
       PlotRangeClipping->True,
       PlotRangePadding->{{
          Scaled[0.02], 
          Scaled[0.02]}, {0, 0}},
       Ticks->{Automatic, Automatic}], {576., -355.98757751993935}, 
      ImageScaled[{0.5, 0.5}], {360, 222.49223594996212}]}}, {}},
  ContentSelectable->True,
  ImageSize->{780., 486.65010335991917`},
  PlotRangePadding->{6, 5}]], "Output",
 CellChangeTimes->{
  3.7582667870075903`*^9, 3.7582668221019535`*^9, {3.758267361455081*^9, 
   3.758267373835702*^9}, 3.758267719306456*^9, 3.7582678157994366`*^9, {
   3.758267884804841*^9, 3.7582678966950817`*^9}, {3.758268151871058*^9, 
   3.7582681579511204`*^9}, 3.758268644583253*^9, 3.758279560356531*^9, 
   3.7582804810458965`*^9, 3.758282398946488*^9, {3.758282491911676*^9, 
   3.75828249720373*^9}, 3.75828255336687*^9},
 CellLabel->"Out[35]=",ExpressionUUID->"907c326b-4339-4bd3-9d08-3c8b319058fe"]
}, Open  ]]
}, Open  ]],

Cell[CellGroupData[{

Cell["\<\
Obtain the discretized attractor representations \
(\[OpenCurlyDoubleQuote]attractorlist\[CloseCurlyDoubleQuote])\
\>", "Subsection",
 CellChangeTimes->{{3.758266850340245*^9, 3.758266860859357*^9}, {
  3.758267970697173*^9, 
  3.7582679798872695`*^9}},ExpressionUUID->"5144b9f4-2e78-42f1-a7ce-\
8f4f3b70fee2"],

Cell[BoxData[{
 RowBox[{
[truncated: 2,042,572 more chars]
